# Supplementary material for: SAMMY-seq reveals early alteration of heterochromatin and deregulation of bivalent genes in Hutchinson-Gilford Progeria Syndrome
Source: Nat Commun. 2020 Dec 8;11:6274. doi: 10.1038/s41467-020-20048-9 (PMC7722762; doi:10.1038/s41467-020-20048-9)
Supplement: Supplementary file 4 — Source Data [file 41467_2020_20048_MOESM4_ESM.zip]

Archive with 107 entries (104 files):
- SebestyenMarullo_etal_SourceDataFile3/
- SebestyenMarullo_etal_SourceDataFile3/Supplementary Figure 9b.txt
- __MACOSX/
- __MACOSX/SebestyenMarullo_etal_SourceDataFile3/
- __MACOSX/SebestyenMarullo_etal_SourceDataFile3/._Supplementary Figure 9b.txt
- SebestyenMarullo_etal_SourceDataFile3/Figure 5d.txt
- __MACOSX/SebestyenMarullo_etal_SourceDataFile3/._Figure 5d.txt
- SebestyenMarullo_etal_SourceDataFile3/Supplementary Figure 9c.txt
- __MACOSX/SebestyenMarullo_etal_SourceDataFile3/._Supplementary Figure 9c.txt
- SebestyenMarullo_etal_SourceDataFile3/Supplementary Figure 9a.txt
- __MACOSX/SebestyenMarullo_etal_SourceDataFile3/._Supplementary Figure 9a.txt
- SebestyenMarullo_etal_SourceDataFile3/Figure 4c.txt
- __MACOSX/SebestyenMarullo_etal_SourceDataFile3/._Figure 4c.txt
- SebestyenMarullo_etal_SourceDataFile3/Figure 4b.txt
- __MACOSX/SebestyenMarullo_etal_SourceDataFile3/._Figure 4b.txt
- SebestyenMarullo_etal_SourceDataFile3/.DS_Store
- __MACOSX/SebestyenMarullo_etal_SourceDataFile3/._.DS_Store
- SebestyenMarullo_etal_SourceDataFile3/Figure 5c.txt
- __MACOSX/SebestyenMarullo_etal_SourceDataFile3/._Figure 5c.txt
- SebestyenMarullo_etal_SourceDataFile3/Figure 5a.txt
- __MACOSX/SebestyenMarullo_etal_SourceDataFile3/._Figure 5a.txt
- SebestyenMarullo_etal_SourceDataFile3/Supplementary Figure 3b.txt
- __MACOSX/SebestyenMarullo_etal_SourceDataFile3/._Supplementary Figure 3b.txt
- SebestyenMarullo_etal_SourceDataFile3/Figure 2c.txt
- __MACOSX/SebestyenMarullo_etal_SourceDataFile3/._Figure 2c.txt
- SebestyenMarullo_etal_SourceDataFile3/Figure 2b.txt
- __MACOSX/SebestyenMarullo_etal_SourceDataFile3/._Figure 2b.txt
- SebestyenMarullo_etal_SourceDataFile3/Supplementary Figure 3c.txt
- __MACOSX/SebestyenMarullo_etal_SourceDataFile3/._Supplementary Figure 3c.txt
- SebestyenMarullo_etal_SourceDataFile3/Supplementary Figure 6d.csv
- __MACOSX/SebestyenMarullo_etal_SourceDataFile3/._Supplementary Figure 6d.csv
- SebestyenMarullo_etal_SourceDataFile3/Supplementary Figure 1i.txt
- __MACOSX/SebestyenMarullo_etal_SourceDataFile3/._Supplementary Figure 1i.txt
- SebestyenMarullo_etal_SourceDataFile3/Supplementary Figure 1h.txt
- __MACOSX/SebestyenMarullo_etal_SourceDataFile3/._Supplementary Figure 1h.txt
- SebestyenMarullo_etal_SourceDataFile3/Supplementary Figure 6e.csv
- __MACOSX/SebestyenMarullo_etal_SourceDataFile3/._Supplementary Figure 6e.csv
- SebestyenMarullo_etal_SourceDataFile3/Figure 6d.csv
- __MACOSX/SebestyenMarullo_etal_SourceDataFile3/._Figure 6d.csv
- SebestyenMarullo_etal_SourceDataFile3/Figure 6e.csv
- __MACOSX/SebestyenMarullo_etal_SourceDataFile3/._Figure 6e.csv
- SebestyenMarullo_etal_SourceDataFile3/Supplementary Figure 2a.txt
- __MACOSX/SebestyenMarullo_etal_SourceDataFile3/._Supplementary Figure 2a.txt
- SebestyenMarullo_etal_SourceDataFile3/Supplementary Figure 2c.txt
- __MACOSX/SebestyenMarullo_etal_SourceDataFile3/._Supplementary Figure 2c.txt
- SebestyenMarullo_etal_SourceDataFile3/Figure 3b.txt
- __MACOSX/SebestyenMarullo_etal_SourceDataFile3/._Figure 3b.txt
- SebestyenMarullo_etal_SourceDataFile3/Figure 6g.csv
- __MACOSX/SebestyenMarullo_etal_SourceDataFile3/._Figure 6g.csv
- SebestyenMarullo_etal_SourceDataFile3/Figure 3c.txt
- __MACOSX/SebestyenMarullo_etal_SourceDataFile3/._Figure 3c.txt
- SebestyenMarullo_etal_SourceDataFile3/Supplementary Figure 8h.csv
- __MACOSX/SebestyenMarullo_etal_SourceDataFile3/._Supplementary Figure 8h.csv
- SebestyenMarullo_etal_SourceDataFile3/Supplementary Figure 2b.txt
- __MACOSX/SebestyenMarullo_etal_SourceDataFile3/._Supplementary Figure 2b.txt
- SebestyenMarullo_etal_SourceDataFile3/Supplementary Figure 4f.csv
- __MACOSX/SebestyenMarullo_etal_SourceDataFile3/._Supplementary Figure 4f.csv
- SebestyenMarullo_etal_SourceDataFile3/Supplementary Figure 5b.csv
- __MACOSX/SebestyenMarullo_etal_SourceDataFile3/._Supplementary Figure 5b.csv
- SebestyenMarullo_etal_SourceDataFile3/Supplementary Figure 1c.txt
- __MACOSX/SebestyenMarullo_etal_SourceDataFile3/._Supplementary Figure 1c.txt
- SebestyenMarullo_etal_SourceDataFile3/Supplementary Figure 1b.txt
- __MACOSX/SebestyenMarullo_etal_SourceDataFile3/._Supplementary Figure 1b.txt
- SebestyenMarullo_etal_SourceDataFile3/Supplementary Figure 8d.csv
- __MACOSX/SebestyenMarullo_etal_SourceDataFile3/._Supplementary Figure 8d.csv
- SebestyenMarullo_etal_SourceDataFile3/Supplementary Figure 5c.csv
- __MACOSX/SebestyenMarullo_etal_SourceDataFile3/._Supplementary Figure 5c.csv
- SebestyenMarullo_etal_SourceDataFile3/Supplementary Figure 4e.csv
- __MACOSX/SebestyenMarullo_etal_SourceDataFile3/._Supplementary Figure 4e.csv
- SebestyenMarullo_etal_SourceDataFile3/Supplementary Figure 8f.csv
- __MACOSX/SebestyenMarullo_etal_SourceDataFile3/._Supplementary Figure 8f.csv
- SebestyenMarullo_etal_SourceDataFile3/Supplementary Figure 1e.txt
- __MACOSX/SebestyenMarullo_etal_SourceDataFile3/._Supplementary Figure 1e.txt
- SebestyenMarullo_etal_SourceDataFile3/Figure 4e.csv
- __MACOSX/SebestyenMarullo_etal_SourceDataFile3/._Figure 4e.csv
- SebestyenMarullo_etal_SourceDataFile3/Supplementary Figure 8b.csv
- __MACOSX/SebestyenMarullo_etal_SourceDataFile3/._Supplementary Figure 8b.csv
- SebestyenMarullo_etal_SourceDataFile3/Supplementary Figure 1d.txt
- __MACOSX/SebestyenMarullo_etal_SourceDataFile3/._Supplementary Figure 1d.txt
- SebestyenMarullo_etal_SourceDataFile3/Supplementary Figure 4c.csv
- __MACOSX/SebestyenMarullo_etal_SourceDataFile3/._Supplementary Figure 4c.csv
- SebestyenMarullo_etal_SourceDataFile3/Supplementary Figure 5g.csv
- __MACOSX/SebestyenMarullo_etal_SourceDataFile3/._Supplementary Figure 5g.csv
- SebestyenMarullo_etal_SourceDataFile3/Supplementary Figure 1f.txt
- __MACOSX/SebestyenMarullo_etal_SourceDataFile3/._Supplementary Figure 1f.txt
- SebestyenMarullo_etal_SourceDataFile3/Supplementary Figure 1g.txt
- __MACOSX/SebestyenMarullo_etal_SourceDataFile3/._Supplementary Figure 1g.txt
- SebestyenMarullo_etal_SourceDataFile3/Supplementary Figure 5f.csv
- __MACOSX/SebestyenMarullo_etal_SourceDataFile3/._Supplementary Figure 5f.csv
- SebestyenMarullo_etal_SourceDataFile3/Figure 6a.txt
- __MACOSX/SebestyenMarullo_etal_SourceDataFile3/._Figure 6a.txt
- SebestyenMarullo_etal_SourceDataFile3/Supplementary Figure 7a.txt
- __MACOSX/SebestyenMarullo_etal_SourceDataFile3/._Supplementary Figure 7a.txt
- SebestyenMarullo_etal_SourceDataFile3/Supplementary Figure 7c.txt
- __MACOSX/SebestyenMarullo_etal_SourceDataFile3/._Supplementary Figure 7c.txt
- SebestyenMarullo_etal_SourceDataFile3/Supplementary Figure 5d and h.csv
- __MACOSX/SebestyenMarullo_etal_SourceDataFile3/._Supplementary Figure 5d and h.csv
- SebestyenMarullo_etal_SourceDataFile3/Supplementary Figure 7b.txt
- __MACOSX/SebestyenMarullo_etal_SourceDataFile3/._Supplementary Figure 7b.txt
- SebestyenMarullo_etal_SourceDataFile3/Supplementary Figure 6b.txt
- __MACOSX/SebestyenMarullo_etal_SourceDataFile3/._Supplementary Figure 6b.txt
- SebestyenMarullo_etal_SourceDataFile3/Supplementary Figure 6a.txt
- __MACOSX/SebestyenMarullo_etal_SourceDataFile3/._Supplementary Figure 6a.txt
- SebestyenMarullo_etal_SourceDataFile3/Supplementary Figure 7d.txt
- __MACOSX/SebestyenMarullo_etal_SourceDataFile3/._Supplementary Figure 7d.txt
- __MACOSX/._SebestyenMarullo_etal_SourceDataFile3
- Uncropped Blots.pdf
