# Supplementary material for: SAMMY-seq reveals early alteration of heterochromatin and deregulation of bivalent genes in Hutchinson-Gilford Progeria Syndrome
Source: Nat Commun. 2020 Dec 8;11:6274. doi: 10.1038/s41467-020-20048-9 (PMC7722762; doi:10.1038/s41467-020-20048-9)
Supplement: Supplementary file 4 — Source Data [file 41467_2020_20048_MOESM4_ESM.zip › SebestyenMarullo_etal_SourceDataFile3/Supplementary Figure 9b.txt]

sample	pos	ratio_mean
HGPS167	-25	0.846846532104139
HGPS169	-25	0.730013922865695
HGPS188	-25	0.55890927076717
HGPS167	25	1.02314049143617
HGPS169	25	0.922639507364575
HGPS188	25	0.708086376136105
CTRL001	-25	0.560683625241409
CTRL002	-25	0.536654866361945
CTRL001	25	0.711692917575386
CTRL002	25	0.689427485743078
