# Supplementary material for: SAMMY-seq reveals early alteration of heterochromatin and deregulation of bivalent genes in Hutchinson-Gilford Progeria Syndrome
Source: Nat Commun. 2020 Dec 8;11:6274. doi: 10.1038/s41467-020-20048-9 (PMC7722762; doi:10.1038/s41467-020-20048-9)
Supplement: Supplementary file 4 — Source Data [file 41467_2020_20048_MOESM4_ESM.zip › SebestyenMarullo_etal_SourceDataFile3/Figure 5d.txt]

patient_id	comparison	roadmap_state	state_percent
CTRL002	S3 vs S2	Enhancer	0.256984297046514
CTRL002	S4 vs S2	Enhancer	0.232790350972599
CTRL002	S4 vs S3	Enhancer	0.211226465878132
CTRL004	S3 vs S2	Enhancer	0.733642619015869
CTRL004	S4 vs S2	Enhancer	0.328660991487231
CTRL004	S4 vs S3	Enhancer	0.229111320754717
CTRL013	S3 vs S2	Enhancer	0.76366718386346
CTRL013	S4 vs S2	Enhancer	0.322383049770538
CTRL013	S4 vs S3	Enhancer	1.24666370561069
HGPS167	S3 vs S2	Enhancer	0.950147338935574
HGPS167	S4 vs S2	Enhancer	5.26301666514889
HGPS167	S4 vs S3	Enhancer	6.9039527963058
HGPS169	S3 vs S2	Enhancer	1.04870382918877
HGPS169	S4 vs S2	Enhancer	0.343928916865134
HGPS169	S4 vs S3	Enhancer	4.86265122588946
HGPS188	S3 vs S2	Enhancer	0.321627098597807
HGPS188	S4 vs S2	Enhancer	4.3359925729338
HGPS188	S4 vs S3	Enhancer	4.53910518411821
CTRL002	S3 vs S2	Heterochromatin	28.9985661457993
CTRL002	S4 vs S2	Heterochromatin	29.5249112045798
CTRL002	S4 vs S3	Heterochromatin	30.2464882967195
CTRL004	S3 vs S2	Heterochromatin	29.5796626216829
CTRL004	S4 vs S2	Heterochromatin	25.9489173760641
CTRL004	S4 vs S3	Heterochromatin	24.8414427672956
CTRL013	S3 vs S2	Heterochromatin	17.8239635376261
CTRL013	S4 vs S2	Heterochromatin	30.3848407103774
CTRL013	S4 vs S3	Heterochromatin	30.7238626624577
HGPS167	S3 vs S2	Heterochromatin	26.2492840336134
HGPS167	S4 vs S2	Heterochromatin	7.33616992987888
HGPS167	S4 vs S3	Heterochromatin	1.20278789122627
HGPS169	S3 vs S2	Heterochromatin	16.2456149076264
HGPS169	S4 vs S2	Heterochromatin	31.7569978682809
HGPS169	S4 vs S3	Heterochromatin	10.2991942205739
HGPS188	S3 vs S2	Heterochromatin	29.4643443582841
HGPS188	S4 vs S2	Heterochromatin	12.5740343545465
HGPS188	S4 vs S3	Heterochromatin	11.1643230294439
CTRL002	S3 vs S2	Other	1.60125302775567
CTRL002	S4 vs S2	Other	1.90346164315136
CTRL002	S4 vs S3	Other	1.78050716307307
CTRL004	S3 vs S2	Other	1.27450993465797
CTRL004	S4 vs S2	Other	1.21958738107162
CTRL004	S4 vs S3	Other	0.879355555555549
CTRL013	S3 vs S2	Other	0.821256477889818
CTRL013	S4 vs S2	Other	2.29151652633165
CTRL013	S4 vs S3	Other	3.98999834163772
HGPS167	S3 vs S2	Other	0.683732212885147
HGPS167	S4 vs S2	Other	3.01983098078497
HGPS167	S4 vs S3	Other	4.7339361723961
HGPS169	S3 vs S2	Other	1.12760685290546
HGPS169	S4 vs S2	Other	2.4195708226337
HGPS169	S4 vs S3	Other	10.6123535993713
HGPS188	S3 vs S2	Other	1.80506162323381
HGPS188	S4 vs S2	Other	10.5033911950872
HGPS188	S4 vs S3	Other	10.3494891900568
CTRL002	S3 vs S2	Quiescent	67.6581255144913
CTRL002	S4 vs S2	Quiescent	66.669354596926
CTRL002	S4 vs S3	Quiescent	66.1056092782012
CTRL004	S3 vs S2	Quiescent	65.1665342045606
CTRL004	S4 vs S2	Quiescent	71.3799629444166
CTRL004	S4 vs S3	Quiescent	73.1006257861635
CTRL013	S3 vs S2	Quiescent	77.2490819239721
CTRL013	S4 vs S2	Quiescent	64.6470221461575
CTRL013	S4 vs S3	Quiescent	49.4499447245503
HGPS167	S3 vs S2	Quiescent	68.788043697479
HGPS167	S4 vs S2	Quiescent	51.3762864948548
HGPS167	S4 vs S3	Quiescent	39.1688970754233
HGPS169	S3 vs S2	Quiescent	76.07935076392
HGPS169	S4 vs S2	Quiescent	61.9484814100672
HGPS169	S4 vs S3	Quiescent	15.1687417738258
HGPS188	S3 vs S2	Quiescent	66.7964299114266
HGPS188	S4 vs S2	Quiescent	15.2831455627859
HGPS188	S4 vs S3	Quiescent	15.1625610049634
CTRL002	S3 vs S2	Repr. Polycomb	0.121686550429503
CTRL002	S4 vs S2	Repr. Polycomb	0.13872696509143
CTRL002	S4 vs S3	Repr. Polycomb	0.133477041154194
CTRL004	S3 vs S2	Repr. Polycomb	0.295237498333111
CTRL004	S4 vs S2	Repr. Polycomb	0.0497556334501753
CTRL004	S4 vs S3	Repr. Polycomb	0.0439236897274633
CTRL013	S3 vs S2	Repr. Polycomb	0.0667357641582622
CTRL013	S4 vs S2	Repr. Polycomb	0.149799870670724
CTRL013	S4 vs S3	Repr. Polycomb	2.42386427675197
HGPS167	S3 vs S2	Repr. Polycomb	0.157785434173669
HGPS167	S4 vs S2	Repr. Polycomb	2.69895437573991
HGPS167	S4 vs S3	Repr. Polycomb	4.58746659825552
HGPS169	S3 vs S2	Repr. Polycomb	0.101956913635492
HGPS169	S4 vs S2	Repr. Polycomb	0.202909982995475
HGPS169	S4 vs S3	Repr. Polycomb	11.8224654040214
HGPS188	S3 vs S2	Repr. Polycomb	0.118633269317807
HGPS188	S4 vs S2	Repr. Polycomb	11.734145147243
HGPS188	S4 vs S3	Repr. Polycomb	11.6327976684945
CTRL002	S3 vs S2	Weak Repr. Polycomb	0.638895991994356
CTRL002	S4 vs S2	Weak Repr. Polycomb	0.689782421144483
CTRL002	S4 vs S3	Weak Repr. Polycomb	0.668664740417278
CTRL004	S3 vs S2	Weak Repr. Polycomb	1.27547886384851
CTRL004	S4 vs S2	Weak Repr. Polycomb	0.269352628943415
CTRL004	S4 vs S3	Weak Repr. Polycomb	0.191993291404612
CTRL013	S3 vs S2	Weak Repr. Polycomb	0.609535608999224
CTRL013	S4 vs S2	Weak Repr. Polycomb	0.692556042369371
CTRL013	S4 vs S3	Weak Repr. Polycomb	4.42338834253704
HGPS167	S3 vs S2	Weak Repr. Polycomb	0.774814005602241
HGPS167	S4 vs S2	Weak Repr. Polycomb	9.67233822056279
HGPS167	S4 vs S3	Weak Repr. Polycomb	13.7094198050282
HGPS169	S3 vs S2	Weak Repr. Polycomb	0.836059451511858
HGPS169	S4 vs S2	Weak Repr. Polycomb	0.957315821913096
HGPS169	S4 vs S3	Weak Repr. Polycomb	19.3325508101875
HGPS188	S3 vs S2	Weak Repr. Polycomb	0.673028044358615
HGPS188	S4 vs S2	Weak Repr. Polycomb	20.2115185697521
HGPS188	S4 vs S3	Weak Repr. Polycomb	20.5617844736084
CTRL002	S3 vs S2	Strong Transcr.	0.121279772976975
CTRL002	S4 vs S2	Strong Transcr.	0.226866658588378
CTRL002	S4 vs S3	Strong Transcr.	0.245644539138713
CTRL004	S3 vs S2	Strong Transcr.	0.169386318175757
CTRL004	S4 vs S2	Strong Transcr.	0.0942756134201302
CTRL004	S4 vs S3	Strong Transcr.	0.108699790356394
CTRL013	S3 vs S2	Strong Transcr.	0.213697129557797
CTRL013	S4 vs S2	Strong Transcr.	0.382195654245737
CTRL013	S4 vs S3	Strong Transcr.	2.48589467271437
HGPS167	S3 vs S2	Strong Transcr.	0.181212885154062
HGPS167	S4 vs S2	Strong Transcr.	3.4623316637829
HGPS167	S4 vs S3	Strong Transcr.	5.83287511544382
HGPS169	S3 vs S2	Strong Transcr.	0.409017196189989
HGPS169	S4 vs S2	Strong Transcr.	0.609186024912039
HGPS169	S4 vs S3	Strong Transcr.	10.6420027871285
HGPS188	S3 vs S2	Strong Transcr.	0.112386977908745
HGPS188	S4 vs S2	Strong Transcr.	10.2621177561628
HGPS188	S4 vs S3	Strong Transcr.	10.4923670371935
CTRL002	S3 vs S2	Weak Transcr.	0.603208699506367
CTRL002	S4 vs S2	Weak Transcr.	0.614106159545931
CTRL002	S4 vs S3	Weak Transcr.	0.608382475417894
CTRL004	S3 vs S2	Weak Transcr.	1.5055479397253
CTRL004	S4 vs S2	Weak Transcr.	0.70948743114672
CTRL004	S4 vs S3	Weak Transcr.	0.604847798742138
CTRL013	S3 vs S2	Weak Transcr.	2.45206237393328
CTRL013	S4 vs S2	Weak Transcr.	1.12968600007705
CTRL013	S4 vs S3	Weak Transcr.	5.25638327374023
HGPS167	S3 vs S2	Weak Transcr.	2.21498039215686
HGPS167	S4 vs S2	Weak Transcr.	17.1710716692469
HGPS167	S4 vs S3	Weak Transcr.	23.860664545921
HGPS169	S3 vs S2	Weak Transcr.	4.15169008502205
HGPS169	S4 vs S2	Weak Transcr.	1.76160915233241
HGPS169	S4 vs S3	Weak Transcr.	17.2600401790021
HGPS188	S3 vs S2	Weak Transcr.	0.708488716872498
HGPS188	S4 vs S2	Weak Transcr.	15.0956548414887
HGPS188	S4 vs S3	Weak Transcr.	16.0975724121213
