# Supplementary material for: SAMMY-seq reveals early alteration of heterochromatin and deregulation of bivalent genes in Hutchinson-Gilford Progeria Syndrome
Source: Nat Commun. 2020 Dec 8;11:6274. doi: 10.1038/s41467-020-20048-9 (PMC7722762; doi:10.1038/s41467-020-20048-9)
Supplement: Supplementary file 4 — Source Data [file 41467_2020_20048_MOESM4_ESM.zip › SebestyenMarullo_etal_SourceDataFile3/Supplementary Figure 9c.txt]

patient_id	roadmap_state	lancaster_pval	transcript_number
HGPS167	Heterochromatin	0.999972067173706	18
HGPS167	Repr. Polycomb	2.69943161542456e-08	117
HGPS167	Weak Repr. Polycomb	0.156984217513929	198
HGPS167	Strong Transcr.	1	1556
HGPS167	Weak Transcr.	1	3219
HGPS167	ZNF Genes/Repeats	0.99999999999963	91
HGPS167	Flank. Biv. TSS/Enh	2.88792549365553e-05	164
HGPS167	Biv. Enhancer	0.99068193061193	23
HGPS167	Bivalent/Poised TSS	0.86177283978385	231
HGPS169	Heterochromatin	0.845285304690725	61
HGPS169	Repr. Polycomb	5.45334691635437e-10	261
HGPS169	Weak Repr. Polycomb	0.531285877300419	325
HGPS169	Strong Transcr.	1	4456
HGPS169	Weak Transcr.	1	2386
HGPS169	ZNF Genes/Repeats	0.999998495263448	130
HGPS169	Flank. Biv. TSS/Enh	3.7753040089498e-05	311
HGPS169	Biv. Enhancer	0.484857556865996	68
HGPS169	Bivalent/Poised TSS	0.666244306344227	472
HGPS188	Heterochromatin	1.02540045167203e-15	156
HGPS188	Repr. Polycomb	1.64025602689687e-54	550
HGPS188	Weak Repr. Polycomb	3.13539001877071e-06	634
HGPS188	Strong Transcr.	4.3296310953465e-06	5458
HGPS188	Weak Transcr.	0.00129134349419829	3224
HGPS188	ZNF Genes/Repeats	0.0877741591721261	154
HGPS188	Flank. Biv. TSS/Enh	6.70399310925215e-06	435
HGPS188	Biv. Enhancer	1.89700749559939e-12	104
HGPS188	Bivalent/Poised TSS	9.29726289859584e-19	582
