# Supplementary material for: SAMMY-seq reveals early alteration of heterochromatin and deregulation of bivalent genes in Hutchinson-Gilford Progeria Syndrome
Source: Nat Commun. 2020 Dec 8;11:6274. doi: 10.1038/s41467-020-20048-9 (PMC7722762; doi:10.1038/s41467-020-20048-9)
Supplement: Supplementary file 4 — Source Data [file 41467_2020_20048_MOESM4_ESM.zip › SebestyenMarullo_etal_SourceDataFile3/Supplementary Figure 9a.txt]

nbin	HGPS167	HGPS169	HGPS188	CTRL001	CTRL002
-50	0.172421608388198	0.249023779809802	0.304958714947574	0.424786209461107	0.425829060229212
-49	0.172755778102902	0.249251993903926	0.305489592538405	0.427585168983175	0.427474760790051
-48	0.17586288978298	0.252362724945135	0.308176129480614	0.43138662667642	0.430560634479395
-47	0.180977875640088	0.256877728358937	0.312665546695928	0.436017051694709	0.434974149475738
-46	0.18611636844672	0.261542718117532	0.317278059253841	0.441189198244331	0.440035085832724
-45	0.189717324311144	0.265757564008778	0.32128224506218	0.446568753962448	0.444991876371617
-44	0.192183951962936	0.269226904413558	0.325389500609607	0.452066423311388	0.449939011948305
-43	0.194466712752987	0.272318673981956	0.330225353084614	0.457714839063643	0.455771559131919
-42	0.196335984150207	0.275478990733967	0.33558700243843	0.463722459887832	0.462582841502073
-41	0.197194592782248	0.278702843696659	0.340849042916362	0.470486813216289	0.470065463545477
-40	0.197425654230675	0.281758910509632	0.345262427456718	0.478194278468666	0.477925653011461
-39	0.198324466227749	0.285513783467447	0.348798389417215	0.486392730309681	0.485383187759083
-38	0.201059669105096	0.290886519385516	0.352321318702755	0.494454978785662	0.491612811997074
-37	0.205717502804194	0.297256404291636	0.356610849305048	0.502103572543282	0.497002305779078
-36	0.211119375518166	0.303328071933675	0.361670132162887	0.509050230675445	0.50244724920751
-35	0.215972493538161	0.308559703486954	0.366865572543282	0.515310627895635	0.507638285783955
-34	0.220093455742502	0.313191534259937	0.371910554986589	0.521312428675933	0.5123307088515
-33	0.223886856620337	0.317272585710802	0.376957362838332	0.527138477688369	0.518294557912704
-32	0.227676804437942	0.320690512557913	0.38264349012436	0.533277822238478	0.527517856132651
-31	0.231254372348208	0.323801705925384	0.389879105340161	0.541232676664228	0.53941069568398
-30	0.234776729578152	0.326984766398439	0.398544748110217	0.551581618141917	0.551417771275299
-29	0.239162058522312	0.330490739575713	0.407294942696903	0.56265256083882	0.561940489880517
-28	0.244668320165813	0.335213649597659	0.414626120458425	0.572787882711534	0.570555181175323
-27	0.250628524506218	0.341870111192392	0.420180920507193	0.582952731772738	0.578089690563277
-26	0.256539035601073	0.349874409168496	0.425392311631309	0.594570210192636	0.586343927334796
-25	0.262250261155816	0.358271942696903	0.431682543038283	0.607062404291636	0.596614814435504
-24	0.267829853938064	0.36748554523287	0.43926758961229	0.619444220677884	0.609172716898318
-23	0.273817374786637	0.377858131431358	0.447493127286028	0.632398841014387	0.62423563569861
-22	0.280543383808827	0.388345047061692	0.456237369665935	0.646637892221409	0.641548284077054
-21	0.287172868812485	0.397452284808583	0.46608526725189	0.661715098512558	0.660084206047306
-20	0.293274671543526	0.40521699756157	0.478124441355767	0.677017477688369	0.67849989392831
-19	0.299605826139966	0.412593861497196	0.492353583760059	0.693470300902219	0.695991219458669
-18	0.306703367227505	0.420771963179712	0.507101426725189	0.711858981711778	0.71274833796635
-17	0.314105207510363	0.43048659619605	0.521010324554987	0.731272160936357	0.729905370153621
-16	0.320985808339429	0.44178654108754	0.534737600829066	0.75078013899049	0.748721877346989
-15	0.327297741038771	0.453923928797854	0.549844116313094	0.771461753718605	0.769403378931968
-14	0.333356536454523	0.46522101975128	0.566349937332358	0.794510047793221	0.791843310412095
-13	0.339427189222141	0.475016776639844	0.582823932211656	0.819115968300415	0.816414259448915
-12	0.345931726408193	0.484422388441843	0.598498888319922	0.843270291636186	0.842741328456474
-11	0.353014544257498	0.494196016581322	0.613992492318947	0.865453897098269	0.869042597415265
-10	0.360199092172641	0.503612024871982	0.630152175810778	0.88448849012436	0.893606545964399
-9	0.366386061204584	0.512077401365521	0.646799738356498	0.899888484759815	0.915623639356255
-8	0.370217871982443	0.519540582540844	0.663254344062424	0.913217625213363	0.935369060473055
-7	0.371002464764692	0.52632877956596	0.679284927578639	0.92812099341624	0.95459652304316
-6	0.368692582540844	0.53223403950256	0.694357289929286	0.946703884662277	0.975450261643502
-5	0.362847091197269	0.534885035601073	0.707260599609851	0.967186494025847	0.998100356986101
-4	0.35301492026335	0.530975342355523	0.717788566934894	0.986513924164838	1.01960763764935
-3	0.339219629358693	0.519694088758839	0.727253643257742	1.0042934869544	1.0375631611802
-2	0.323723578883199	0.504572065349915	0.73778800902219	1.02393511680078	1.05481259936601
-1	0.312007400146306	0.492631785662034	0.752434872226286	1.04991869495245	1.07870474030724
0	0.309678614971958	0.490774122896854	0.772366045110949	1.08271826920263	1.11172906803219
1	0.317272189709827	0.5010593552792	0.794626376005852	1.11741931577664	1.14782706291149
2	0.331205634235552	0.519424404779322	0.815368386247257	1.14844002121434	1.17910570495001
3	0.347056669348939	0.5397731923921	0.83242323847842	1.17244226798342	1.20223105145087
4	0.361957346988539	0.558448722262863	0.845166767617654	1.18859978419898	1.21692013923433
5	0.375239152645696	0.574752785905877	0.853864707388442	1.1975544506218	1.22313789344062
6	0.387432179224579	0.589016826871495	0.858258909778103	1.20055351841014	1.2208517190929
7	0.398423559375762	0.600779082662765	0.856838520360888	1.19788828066325	1.21125358522312
8	0.406667842477445	0.608341635210924	0.848504914898805	1.18854146525238	1.19663098073641
9	0.411506131431358	0.611062454279444	0.8342834523287	1.17174740575469	1.17896291880029
10	0.413629357961473	0.610139322116557	0.816551997073884	1.1489490987564	1.15813690343819
11	0.413638850036577	0.606695349670812	0.796966996830042	1.122760329188	1.13279660180444
12	0.411300655693733	0.600890268714948	0.776717831992197	1.09618384028286	1.10333151450866
13	0.406412635210924	0.592781582053158	0.756563981955621	1.0703465181663	1.07222291953182
14	0.399024111923921	0.582572671543526	0.73684474420873	1.04411648914899	1.04115978517435
15	0.390012300902219	0.570714662765179	0.717617544989027	1.01631935210924	1.0103402496952
16	0.381479729334309	0.557326232626189	0.699109158985613	0.986772594489149	0.980025312362838
17	0.37458258473543	0.54244490538893	0.680796122165326	0.956398530602292	0.950861435503536
18	0.368356352840771	0.527166404291636	0.66141065374299	0.926400365276762	0.92250172201902
19	0.361201920507193	0.512815524262375	0.640348462326262	0.896759459887832	0.894035018532065
20	0.352538709583029	0.499657701780054	0.618557605949768	0.866724320897342	0.865790675688856
21	0.343108520604731	0.486949275298708	0.597763566691051	0.837277048768593	0.838697692757864
22	0.334073010241405	0.474642226530115	0.579084708607657	0.811184312850524	0.81320604852475
23	0.325711528407705	0.463282570836381	0.562451069982931	0.789542178736894	0.789169493050475
24	0.316844730309681	0.452807594976835	0.546901873933187	0.770562923920995	0.766456576200927
25	0.306709879541575	0.441932709339186	0.531196695196294	0.751249882223848	0.744955196293587
26	0.296156032187271	0.430053412582297	0.514630140209705	0.730273091928798	0.7239534506218
27	0.28636336015606	0.41820114557425	0.498119101194831	0.707961768593026	0.702129251889783
28	0.277537164106316	0.407127543769812	0.483114233845404	0.685616486710558	0.679951709583029
29	0.27028888734455	0.396568825896123	0.469931563277249	0.665063378444282	0.659704797854182
30	0.265735706900756	0.386843400390149	0.458119213606438	0.647190724945135	0.642452199463546
31	0.263661960985126	0.378960332601804	0.448080592538405	0.631365578883199	0.627006612777371
32	0.261455465740063	0.373068054133138	0.439934174103877	0.617401625213363	0.612687174835406
33	0.257110162155572	0.367707526700805	0.432697461107047	0.605502738112655	0.600037089002682
34	0.251418772982199	0.361658625944892	0.424774473786881	0.594859382345769	0.58864397366496
35	0.245953147524994	0.35478080346257	0.415241491831261	0.584397202877347	0.576677170933919
36	0.240736851743477	0.347440910997318	0.404740168007803	0.573856006339917	0.563542252133626
37	0.235182053401609	0.339870175810778	0.394904166544745	0.56324213484516	0.550544483784443
38	0.229635622774933	0.332434933918556	0.386753143379663	0.552695321141185	0.539395239697635
39	0.224807854669593	0.326013168007803	0.379937822970007	0.542799726408193	0.531026073884418
40	0.220704106559376	0.321270830041453	0.373600088758839	0.533298094611071	0.524478207998049
41	0.217118715679103	0.317380156059498	0.367791930748598	0.522895215069495	0.517759134601317
42	0.214084608632041	0.312832220921726	0.363032832967569	0.511405617654231	0.509659962692026
43	0.211490729578152	0.307443951231407	0.358817263350402	0.500468964155084	0.501097111192392
44	0.209058468178493	0.302462181175323	0.354182240185321	0.492069877103146	0.49324941526457
45	0.206530876371617	0.298627275786394	0.348907458668617	0.486231268714948	0.486160712021458
46	0.203646160936357	0.295394983662521	0.343425363326018	0.481608655206047	0.479076363813704
47	0.200866597659108	0.292054367715191	0.33825479931724	0.477317589368447	0.47152074835406
48	0.198748052182395	0.288853751280176	0.334133131675201	0.472760064618386	0.463939729334309
49	0.196688731772738	0.28589783638137	0.331318892709095	0.467280720799805	0.457023489636674
