# Supplementary material for: SAMMY-seq reveals early alteration of heterochromatin and deregulation of bivalent genes in Hutchinson-Gilford Progeria Syndrome
Source: Nat Commun. 2020 Dec 8;11:6274. doi: 10.1038/s41467-020-20048-9 (PMC7722762; doi:10.1038/s41467-020-20048-9)
Supplement: Supplementary file 4 — Source Data [file 41467_2020_20048_MOESM4_ESM.zip › SebestyenMarullo_etal_SourceDataFile3/Figure 4c.txt]

patient_id	comparison	sample_type	jaccard_score	overlapping_regions
CTRL002	S4 vs S2	Control	0.693085	193
CTRL004	S4 vs S2	Control	0.617533	159
CTRL013	S4 vs S2	Control	0.687749	200
HGPS167	S4 vs S2	Progeria	0.13895	67
HGPS169	S4 vs S2	Progeria	0.666327	195
HGPS188	S4 vs S2	Progeria	0.0868718	59
CTRL002	S4 vs S3	Control	0.703715	194
CTRL004	S4 vs S3	Control	0.594163	146
CTRL013	S4 vs S3	Control	0.508223	176
HGPS167	S4 vs S3	Progeria	0.00858612	8
HGPS169	S4 vs S3	Progeria	0.0805309	56
HGPS188	S4 vs S3	Progeria	0.073333	57
