# Supplementary material for: SAMMY-seq reveals early alteration of heterochromatin and deregulation of bivalent genes in Hutchinson-Gilford Progeria Syndrome
Source: Nat Commun. 2020 Dec 8;11:6274. doi: 10.1038/s41467-020-20048-9 (PMC7722762; doi:10.1038/s41467-020-20048-9)
Supplement: Supplementary file 4 — Source Data [file 41467_2020_20048_MOESM4_ESM.zip › SebestyenMarullo_etal_SourceDataFile3/Figure 4b.txt]

patient_id	sample_type	percent_conserved
CTRL002	Control	77.200627505665
CTRL004	Control	78.2094296309377
CTRL013	Control	80.4395205230657
HGPS167	HGPS	69.1421695031803
HGPS169	HGPS	78.2033832393545
HGPS188	HGPS	73.3138899015676
