# Supplementary material for: SAMMY-seq reveals early alteration of heterochromatin and deregulation of bivalent genes in Hutchinson-Gilford Progeria Syndrome
Source: Nat Commun. 2020 Dec 8;11:6274. doi: 10.1038/s41467-020-20048-9 (PMC7722762; doi:10.1038/s41467-020-20048-9)
Supplement: Supplementary file 4 — Source Data [file 41467_2020_20048_MOESM4_ESM.zip › SebestyenMarullo_etal_SourceDataFile3/Figure 5c.txt]

patient_id	sample_type	x_coord	y_coord
CTRL001	Control	-11.7263656142758	0.206695369802943
CTRL002	Control	-11.1290622482862	2.10249315824895
HGPS167	Progeria	12.5915955923439	3.37112590811088
HGPS169	Progeria	8.10480219392023	-0.733516457944745
HGPS188	Progeria	2.1590300762979	-4.94679797821804
