# Supplementary material for: SAMMY-seq reveals early alteration of heterochromatin and deregulation of bivalent genes in Hutchinson-Gilford Progeria Syndrome
Source: Nat Commun. 2020 Dec 8;11:6274. doi: 10.1038/s41467-020-20048-9 (PMC7722762; doi:10.1038/s41467-020-20048-9)
Supplement: Supplementary file 4 — Source Data [file 41467_2020_20048_MOESM4_ESM.zip › SebestyenMarullo_etal_SourceDataFile3/Figure 5a.txt]

patient_id	pathway	category	lancaster_pval	lancaster_adjpval	pathway_score	pathway_sum
HGPS167	MIKKELSEN_NPC_HCP_WITH_H3K27ME3	H3K27me3	1.33586488793159e-22	6.31864091991643e-19	18.1993763243211	113.570089030946
HGPS167	NABA_CORE_MATRISOME	ECM	4.32522254297593e-17	7.36553307965446e-14	13.132795815668	98.6099951924078
HGPS167	OSADA_ASCL1_TARGETS_UP	Stem cell/Cancer	4.67158546278295e-17	7.36553307965446e-14	13.132795815668	24.7202925956279
HGPS167	BENPORATH_PRC2_TARGETS	H3K27me3	3.91190677811426e-16	3.70066381209609e-13	12.4317203667242	74.5841690526347
HGPS167	BENPORATH_SUZ12_TARGETS	H3K27me3	3.53490027867724e-16	3.70066381209609e-13	12.4317203667242	86.9292214226405
HGPS167	MIKKELSEN_MEF_ICP_WITH_H3K27ME3	H3K27me3	2.67583543202881e-15	2.10945026558271e-12	11.6758307095035	43.4041327317931
HGPS167	WANG_MLL_TARGETS	Other	1.03354998182507e-14	6.98384487718941e-12	11.1559054155981	75.9853933513894
HGPS167	MIKKELSEN_MCV6_HCP_WITH_H3K27ME3	H3K27me3	3.75959161611634e-14	2.22285854302878e-11	10.6530881737998	41.3477933581598
HGPS167	LEIN_LOCALIZED_TO_DISTAL_AND_PROXIMAL_DENDRITES	Other	1.10877897332596e-12	5.24452454383178e-10	9.28029387779451	30.6958670463523
HGPS167	MIKKELSEN_IPS_WITH_HCP_H3K27ME3	H3K27me3	1.91898816862499e-12	8.25164912508747e-10	9.08345924728615	40.9819180815175
HGPS167	GAUSSMANN_MLL_AF4_FUSION_TARGETS_E_UP	Stem cell/Cancer	3.08156670075122e-12	1.2146508745461e-09	8.9155485328035	56.6148797460317
HGPS167	NABA_ECM_GLYCOPROTEINS	ECM	1.11925815915905e-11	4.07237776370946e-09	8.39015194258561	95.3181343545919
HGPS167	BENPORATH_ES_WITH_H3K27ME3	H3K27me3	1.75266406224479e-11	5.92150072458418e-09	8.22756821324172	75.2752053484123
HGPS167	LY_AGING_MIDDLE_UP	Aging	1.23083428207431e-10	3.88123076947431e-08	7.41103053429432	23.8173305506353
HGPS167	NABA_MATRISOME	ECM	4.81814271044328e-10	1.39535140381049e-07	6.85531640635649	93.3736057762916
HGPS167	REACTOME_AMINE_LIGAND_BINDING_RECEPTORS	Other	5.01500504540767e-10	1.39535140381049e-07	6.85531640635649	42.9428258371393
HGPS167	MEISSNER_NPC_HCP_WITH_H3K27ME3	H3K27me3	5.95090848043625e-10	1.56376650624797e-07	6.80582809310375	44.6488000583984
HGPS167	MIKKELSEN_IPS_ICP_WITH_H3K27ME3	H3K27me3	9.30872310720145e-09	2.20151301485314e-06	5.65727874274491	20.4641371331692
HGPS167	SMID_BREAST_CANCER_RELAPSE_IN_LUNG_DN	Stem cell/Cancer	1.05243312169832e-08	2.37048031696812e-06	5.62516364644822	17.4757780043305
HGPS167	LEIN_CHOROID_PLEXUS_MARKERS	Other	2.67487602055466e-08	4.8662167604706e-06	5.3128085497867	19.179736452925
HGPS167	ONGUSAHA_BRCA1_TARGETS_UP	Stem cell/Cancer	1.27686167555514e-07	1.86659030933065e-05	4.72895099320344	14.6347641225487
HGPS167	WANG_SMARCE1_TARGETS_UP	Stem cell/Cancer	1.30227230883534e-07	1.86659030933065e-05	4.72895099320344	71.9715595937111
HGPS167	SMID_BREAST_CANCER_LUMINAL_A_UP	Stem cell/Cancer	1.56186598951234e-07	2.17283121482157e-05	4.66297400829457	28.5080760859859
HGPS167	KONDO_PROSTATE_CANCER_WITH_H3K27ME3	H3K27me3	1.63517300329068e-07	2.20981951587569e-05	4.65564319530136	68.1624942103755
HGPS167	LY_AGING_OLD_UP	Aging	4.15442892325812e-07	4.97680915484188e-05	4.30304901277983	13.0563441404028
HGPS167	VECCHI_GASTRIC_CANCER_EARLY_DN	Stem cell/Cancer	4.2087181013462e-07	4.97680915484188e-05	4.30304901277983	31.2584811616419
HGPS167	NABA_PROTEOGLYCANS	ECM	2.20391449733662e-06	0.000254256477375663	3.59472797428457	13.5980364391572
HGPS167	BOQUEST_STEM_CELL_CULTURED_VS_FRESH_DN	Stem cell/Cancer	4.63393489795423e-06	0.000487078045940522	3.312401444934	16.5588800910275
HGPS167	RIGGI_EWING_SARCOMA_PROGENITOR_DN	Stem cell/Cancer	6.04363177283133e-06	0.000621443006206352	3.20659869522038	20.3385425340519
HGPS167	LEE_NEURAL_CREST_STEM_CELL_UP	Stem cell/Cancer	7.77165588278311e-06	0.000782126219692853	3.10672315474997	32.6179595147528
HGPS167	NEWMAN_ERCC6_TARGETS_DN	Other	1.05494205975506e-05	0.0010395574880503	2.98315148896583	44.577207773938
HGPS167	BOQUEST_STEM_CELL_UP	Stem cell/Cancer	1.49276653109194e-05	0.00144097667184997	2.84134304997632	39.2468133747227
HGPS167	VECCHI_GASTRIC_CANCER_ADVANCED_VS_EARLY_UP	Stem cell/Cancer	1.70096982751886e-05	0.00160911745683284	2.79341225360603	50.127331390921
HGPS167	LIN_TUMOR_ESCAPE_FROM_IMMUNE_ATTACK	Stem cell/Cancer	2.49503674718107e-05	0.0022267026064465	2.65233778251862	9.49444712753257
HGPS167	SABATES_COLORECTAL_ADENOMA_DN	Stem cell/Cancer	2.68987880417112e-05	0.00235613458217211	2.62779990631898	73.3357540803333
HGPS167	FINAK_BREAST_CANCER_SDPP_SIGNATURE	Stem cell/Cancer	6.85072135172723e-05	0.00540065199894497	2.26755380638982	20.7444209344806
HGPS167	DELASERNA_MYOD_TARGETS_DN	Other	0.000106185725719353	0.00810094326858934	2.09146440920872	44.7447252584407
HGPS167	MCLACHLAN_DENTAL_CARIES_DN	Other	0.000160018804577002	0.0116444453176803	1.93388119422317	14.5886947144786
HGPS167	HAN_JNK_SINGALING_UP	Other	0.000331039284778644	0.022039561123626	1.65679705789127	8.005009158862
HGPS167	PID_INTEGRIN1_PATHWAY	Other	0.000394680691435753	0.0248911956065482	1.60395424228833	28.5094747374035
HGPS167	SABATES_COLORECTAL_ADENOMA_UP	Stem cell/Cancer	0.000451056246702515	0.027352513421832	1.5630027601869	19.9093589230181
HGPS167	CUI_TCF21_TARGETS_UP	Other	0.000535890042965413	0.0313928663669422	1.5031690286608	7.64235289141843
HGPS167	SCHUETZ_BREAST_CANCER_DUCTAL_INVASIVE_UP	Stem cell/Cancer	0.000537594540321844	0.0313928663669422	1.5031690286608	69.2795498946402
HGPS167	MIYAGAWA_TARGETS_OF_EWSR1_ETS_FUSIONS_DN	Stem cell/Cancer	0.000560338095560238	0.0323219413658528	1.49050256190871	35.0599284530485
HGPS167	YAO_TEMPORAL_RESPONSE_TO_PROGESTERONE_CLUSTER_15	Other	0.000866426131504111	0.0476534372327261	1.32190576832328	31.2057980289896
HGPS169	NABA_CORE_MATRISOME	ECM	1.78558108685497e-75	8.44401295973715e-72	71.0734511088156	98.6099951924078
HGPS169	NABA_ECM_GLYCOPROTEINS	ECM	6.04413840836167e-74	1.42913652665712e-70	69.8449262806971	95.3181343545919
HGPS169	NABA_MATRISOME	ECM	7.42191438333438e-64	1.16994110395961e-60	59.9318360005352	93.3736057762916
HGPS169	MIKKELSEN_NPC_HCP_WITH_H3K27ME3	H3K27me3	9.92476628890973e-63	1.17335549450635e-59	58.9305703886413	113.570089030946
HGPS169	WANG_MLL_TARGETS	Other	4.17087509057101e-61	3.94481366066206e-58	57.4039735065376	75.9853933513894
HGPS169	SCHUETZ_BREAST_CANCER_DUCTAL_INVASIVE_UP	Stem cell/Cancer	8.1909443500938e-54	6.4558293052656e-51	50.1900479610557	69.2795498946402
HGPS169	WANG_SMARCE1_TARGETS_UP	Stem cell/Cancer	1.38187159389002e-48	9.33552966786555e-46	45.0298610365467	71.9715595937111
HGPS169	VECCHI_GASTRIC_CANCER_ADVANCED_VS_EARLY_UP	Stem cell/Cancer	4.83635227063018e-45	2.85888873597627e-42	41.543802746458	50.127331390921
HGPS169	BENPORATH_SUZ12_TARGETS	H3K27me3	3.13477601938054e-42	1.48243557956506e-39	38.829024170171	86.9292214226405
HGPS169	DELASERNA_MYOD_TARGETS_DN	Other	3.73459368775556e-42	1.60553577721782e-39	38.7943800123179	44.7447252584407
HGPS169	NEWMAN_ERCC6_TARGETS_DN	Other	1.47284049232463e-41	5.804218906836e-39	38.2362562164552	44.577207773938
HGPS169	BENPORATH_ES_WITH_H3K27ME3	H3K27me3	1.91776371320084e-41	6.4779318569477e-39	38.1885636247586	75.2752053484123
HGPS169	GAUSSMANN_MLL_AF4_FUSION_TARGETS_E_UP	Stem cell/Cancer	2.60338692473044e-39	8.2076111780335e-37	36.0857832257257	56.6148797460317
HGPS169	BENPORATH_PRC2_TARGETS	H3K27me3	4.21346936059114e-37	1.24534353788972e-34	33.9047108284643	74.5841690526347
HGPS169	SABATES_COLORECTAL_ADENOMA_DN	Stem cell/Cancer	1.41102576172829e-33	3.7070782373406e-31	30.4309682481526	73.3357540803333
HGPS169	BOQUEST_STEM_CELL_UP	Stem cell/Cancer	7.0305446776992e-33	1.74986556741261e-30	29.7569953144985	39.2468133747227
HGPS169	KONDO_PROSTATE_CANCER_WITH_H3K27ME3	H3K27me3	7.02236667269241e-31	1.66043859975812e-28	27.7797771792521	68.1624942103755
HGPS169	PID_INTEGRIN1_PATHWAY	Other	3.77418171729925e-28	6.86465590042622e-26	25.1633812274427	28.5094747374035
HGPS169	VECCHI_GASTRIC_CANCER_EARLY_DN	Stem cell/Cancer	1.16892754633253e-27	1.78318011826017e-25	24.7488047867093	31.2584811616419
HGPS169	MIKKELSEN_MEF_ICP_WITH_H3K27ME3	H3K27me3	1.11648772303053e-26	1.46663067839205e-24	23.8336792348477	43.4041327317931
HGPS169	MIYAGAWA_TARGETS_OF_EWSR1_ETS_FUSIONS_DN	Stem cell/Cancer	2.90033198196255e-25	3.51683844684639e-23	22.4538475814285	35.0599284530485
HGPS169	MIKKELSEN_IPS_WITH_HCP_H3K27ME3	H3K27me3	4.69499565124505e-22	4.47610761006297e-20	19.3490994811484	40.9819180815175
HGPS169	LEIN_LOCALIZED_TO_DISTAL_AND_PROXIMAL_DENDRITES	Other	3.93195591266946e-21	3.44337398352109e-19	18.4630158061774	30.6958670463523
HGPS169	LEE_NEURAL_CREST_STEM_CELL_UP	Stem cell/Cancer	2.11013815301563e-20	1.7204902285536e-18	17.7643477895919	32.6179595147528
HGPS169	SMID_BREAST_CANCER_LUMINAL_A_UP	Stem cell/Cancer	3.65439923749787e-19	2.61843242335264e-17	16.5819586299136	28.5080760859859
HGPS169	YAO_TEMPORAL_RESPONSE_TO_PROGESTERONE_CLUSTER_15	Other	1.63415688745408e-18	1.10398970296719e-16	15.9570349773001	31.2057980289896
HGPS169	LY_AGING_MIDDLE_UP	Aging	3.36805386748726e-17	1.96636132584534e-15	14.7063366760245	23.8173305506353
HGPS169	MEISSNER_NPC_HCP_WITH_H3K27ME3	H3K27me3	1.18101392850339e-16	6.64882722368161e-15	14.1772549524715	44.6488000583984
HGPS169	SABATES_COLORECTAL_ADENOMA_UP	Stem cell/Cancer	5.18610803501713e-16	2.67799166718952e-14	13.572190778668	19.9093589230181
HGPS169	MIKKELSEN_MCV6_HCP_WITH_H3K27ME3	H3K27me3	7.81060796293717e-16	3.8475380267427e-14	13.4148170791708	41.3477933581598
HGPS169	MIKKELSEN_IPS_ICP_WITH_H3K27ME3	H3K27me3	2.77988372131768e-15	1.31460701181113e-13	12.8812040556227	20.4641371331692
HGPS169	RIGGI_EWING_SARCOMA_PROGENITOR_DN	Stem cell/Cancer	1.7732632500969e-14	7.76459436084095e-13	12.1098812278234	20.3385425340519
HGPS169	BOQUEST_STEM_CELL_CULTURED_VS_FRESH_DN	Stem cell/Cancer	1.75218427401432e-13	6.90506619317811e-12	11.1608321538422	16.5588800910275
HGPS169	MCLACHLAN_DENTAL_CARIES_DN	Other	1.93189938886846e-12	6.66857825544448e-11	10.1759667480372	14.5886947144786
HGPS169	SMID_BREAST_CANCER_RELAPSE_IN_LUNG_DN	Stem cell/Cancer	1.9279729300521e-11	5.95907450079502e-10	9.22482118495918	17.4757780043305
HGPS169	FINAK_BREAST_CANCER_SDPP_SIGNATURE	Stem cell/Cancer	6.87877055826922e-11	2.02047863168044e-09	8.69454573823907	20.7444209344806
HGPS169	ONGUSAHA_BRCA1_TARGETS_UP	Stem cell/Cancer	1.58984240477259e-10	4.39670452173661e-09	8.35687271993663	14.6347641225487
HGPS169	LEIN_CHOROID_PLEXUS_MARKERS	Other	6.50437776500881e-10	1.68083073501239e-08	7.77447601919073	19.179736452925
HGPS169	LY_AGING_OLD_UP	Aging	9.32419515330422e-09	1.95973861688781e-07	6.70780184946659	13.0563441404028
HGPS169	OSADA_ASCL1_TARGETS_UP	Stem cell/Cancer	6.97933984391369e-08	1.30973405245507e-06	5.88281688089141	24.7202925956279
HGPS169	LIN_TUMOR_ESCAPE_FROM_IMMUNE_ATTACK	Stem cell/Cancer	2.4163724663669e-07	4.14022659182938e-06	5.38297588958243	9.49444712753257
HGPS169	HAN_JNK_SINGALING_UP	Other	6.46957101631127e-07	1.03360139649108e-05	4.98564691257658	8.005009158862
HGPS169	REACTOME_AMINE_LIGAND_BINDING_RECEPTORS	Other	2.01190425977246e-06	3.04945360399486e-05	4.51577796984269	42.9428258371393
HGPS169	NABA_PROTEOGLYCANS	ECM	3.50614973166893e-05	0.000424194283382678	3.37243518851179	13.5980364391572
HGPS169	CUI_TCF21_TARGETS_UP	Other	0.00168762349025895	0.014510493609881	1.83831781372344	7.64235289141843
HGPS188	SABATES_COLORECTAL_ADENOMA_DN	Stem cell/Cancer	2.23404091027534e-44	5.28462377325631e-41	40.2769859258617	73.3357540803333
HGPS188	MIKKELSEN_NPC_HCP_WITH_H3K27ME3	H3K27me3	3.06877272331314e-40	3.62959093849861e-37	36.4401423179841	113.570089030946
HGPS188	KONDO_PROSTATE_CANCER_WITH_H3K27ME3	H3K27me3	1.98126797847094e-39	1.87467576122921e-36	35.727073835822	68.1624942103755
HGPS188	BENPORATH_SUZ12_TARGETS	H3K27me3	2.72095535867086e-39	2.14547330031197e-36	35.6684768857453	86.9292214226405
HGPS188	REACTOME_AMINE_LIGAND_BINDING_RECEPTORS	Other	5.09985819542343e-35	2.68082545806092e-32	31.5717314609401	42.9428258371393
HGPS188	BENPORATH_ES_WITH_H3K27ME3	H3K27me3	3.21637165910821e-32	1.38333221084009e-29	28.859073510412	75.2752053484123
HGPS188	BENPORATH_PRC2_TARGETS	H3K27me3	1.43380615556947e-31	5.65278076833262e-29	28.2477378574462	74.5841690526347
HGPS188	NABA_MATRISOME	ECM	8.21646371348223e-30	2.59147265523229e-27	26.5864533693999	93.3736057762916
HGPS188	MEISSNER_NPC_HCP_WITH_H3K27ME3	H3K27me3	9.58405580603271e-27	2.15915085801623e-24	23.6657170128232	44.6488000583984
HGPS188	WANG_SMARCE1_TARGETS_UP	Stem cell/Cancer	3.88526586681896e-25	6.12706427197349e-23	22.212747563961	71.9715595937111
HGPS188	SCHUETZ_BREAST_CANCER_DUCTAL_INVASIVE_UP	Stem cell/Cancer	2.57520617443403e-20	2.59219157686115e-18	17.5863329049237	69.2795498946402
HGPS188	MIKKELSEN_MCV6_HCP_WITH_H3K27ME3	H3K27me3	5.54790417361658e-20	5.24942692907601e-18	17.2798881051892	41.3477933581598
HGPS188	NABA_ECM_GLYCOPROTEINS	ECM	9.07808540680391e-20	8.2593119345364e-18	17.0830561313093	95.3181343545919
HGPS188	NABA_CORE_MATRISOME	ECM	5.96827268689396e-17	3.94686009423184e-15	14.4037482679242	98.6099951924078
HGPS188	YAO_TEMPORAL_RESPONSE_TO_PROGESTERONE_CLUSTER_15	Other	1.92610737328796e-16	1.18343038740589e-14	13.9268572833662	31.2057980289896
HGPS188	MIKKELSEN_IPS_WITH_HCP_H3K27ME3	H3K27me3	5.72741868363849e-15	2.82254352003059e-13	12.5493593530829	40.9819180815175
HGPS188	LEE_NEURAL_CREST_STEM_CELL_UP	Stem cell/Cancer	3.97509745645443e-14	1.79106533966532e-12	11.7468885704109	32.6179595147528
HGPS188	GAUSSMANN_MLL_AF4_FUSION_TARGETS_E_UP	Stem cell/Cancer	5.50659127281215e-14	2.4347367581004e-12	11.6135479875025	56.6148797460317
HGPS188	MIYAGAWA_TARGETS_OF_EWSR1_ETS_FUSIONS_DN	Stem cell/Cancer	1.86280151553642e-13	7.66340345217636e-12	11.1155783097113	35.0599284530485
HGPS188	FINAK_BREAST_CANCER_SDPP_SIGNATURE	Stem cell/Cancer	4.78020177987874e-12	1.65073975332893e-10	9.78232138985172	20.7444209344806
HGPS188	MIKKELSEN_MEF_ICP_WITH_H3K27ME3	H3K27me3	4.47231466831605e-10	1.27460968047007e-08	7.89462278744193	43.4041327317931
HGPS188	WANG_MLL_TARGETS	Other	1.42031820500976e-09	3.75392482005651e-08	7.42551442925371	75.9853933513894
HGPS188	SMID_BREAST_CANCER_LUMINAL_A_UP	Stem cell/Cancer	2.14494691516337e-09	5.455776266472e-08	7.2631434477777	28.5080760859859
HGPS188	BOQUEST_STEM_CELL_UP	Stem cell/Cancer	1.01146683008538e-08	2.24659604372486e-07	6.64847501024784	39.2468133747227
HGPS188	NABA_PROTEOGLYCANS	ECM	1.05824822557341e-08	2.33951979214384e-07	6.63087327636088	13.5980364391572
HGPS188	LEIN_CHOROID_PLEXUS_MARKERS	Other	4.10021291931489e-08	8.08254471719948e-07	6.09245188394755	19.179736452925
HGPS188	VECCHI_GASTRIC_CANCER_ADVANCED_VS_EARLY_UP	Stem cell/Cancer	8.80772577166514e-08	1.62137551072948e-06	5.79011639085703	50.127331390921
HGPS188	OSADA_ASCL1_TARGETS_UP	Stem cell/Cancer	1.09312151993243e-07	1.97387706519096e-06	5.70467989906849	24.7202925956279
HGPS188	RIGGI_EWING_SARCOMA_PROGENITOR_DN	Stem cell/Cancer	5.74579959105811e-07	9.5046775752783e-06	5.02206261100816	20.3385425340519
HGPS188	SABATES_COLORECTAL_ADENOMA_UP	Stem cell/Cancer	1.06304795439527e-06	1.6820334020883e-05	4.7741653841632	19.9093589230181
HGPS188	CUI_TCF21_TARGETS_UP	Other	3.51009674501159e-06	5.00188786164152e-05	4.30086604903419	7.64235289141843
HGPS188	DELASERNA_MYOD_TARGETS_DN	Other	1.05602309673503e-05	0.000138394605835276	3.85888083691415	44.7447252584407
HGPS188	NEWMAN_ERCC6_TARGETS_DN	Other	3.78361681195248e-05	0.000438732625915372	3.35780006851696	44.577207773938
HGPS188	LEIN_LOCALIZED_TO_DISTAL_AND_PROXIMAL_DENDRITES	Other	0.000107039862471639	0.00111543081355357	2.95255736238037	30.6958670463523
HGPS188	SMID_BREAST_CANCER_RELAPSE_IN_LUNG_DN	Stem cell/Cancer	0.000241657907022806	0.00236704670419233	2.62579317292309	17.4757780043305
HGPS188	MCLACHLAN_DENTAL_CARIES_DN	Other	0.00035575239718934	0.00332011577216997	2.47884677221827	14.5886947144786
HGPS188	VECCHI_GASTRIC_CANCER_EARLY_DN	Stem cell/Cancer	0.000705332629866842	0.00621401987318441	2.20662736215273	31.2584811616419
HGPS188	BOQUEST_STEM_CELL_CULTURED_VS_FRESH_DN	Stem cell/Cancer	0.000963149143623498	0.00821019567294193	2.08564649225129	16.5588800910275
HGPS188	LY_AGING_OLD_UP	Aging	0.00107547971052842	0.00900547700975216	2.04549327815633	13.0563441404028
HGPS188	MIKKELSEN_IPS_ICP_WITH_H3K27ME3	H3K27me3	0.00148746724313762	0.0118671290510693	1.92565433480164	20.4641371331692
HGPS188	PID_INTEGRIN1_PATHWAY	Other	0.00238449178712893	0.0181075933305088	1.74213926767243	28.5094747374035
HGPS188	LY_AGING_MIDDLE_UP	Aging	0.00266985343980305	0.0199543074624143	1.6999633403165	23.8173305506353
HGPS188	ONGUSAHA_BRCA1_TARGETS_UP	Stem cell/Cancer	0.00400111878833446	0.0282526761009109	1.54894040940864	14.6347641225487
HGPS188	LIN_TUMOR_ESCAPE_FROM_IMMUNE_ATTACK	Stem cell/Cancer	0.00505979379857447	0.0347429382598778	1.45913345543151	9.49444712753257
HGPS188	HAN_JNK_SINGALING_UP	Other	0.0064481805396173	0.0433945122801273	1.36256518839415	8.005009158862
