# Supplementary material for: SAMMY-seq reveals early alteration of heterochromatin and deregulation of bivalent genes in Hutchinson-Gilford Progeria Syndrome
Source: Nat Commun. 2020 Dec 8;11:6274. doi: 10.1038/s41467-020-20048-9 (PMC7722762; doi:10.1038/s41467-020-20048-9)
Supplement: Supplementary file 4 — Source Data [file 41467_2020_20048_MOESM4_ESM.zip › SebestyenMarullo_etal_SourceDataFile3/Supplementary Figure 3b.txt]

frow	fcol	value
10K_rep1	10K_rep1	1
10K_rep1	10K_rep2	0.548684
10K_rep1	250K_rep1	0.418021
10K_rep1	250K_rep2	0.584201
10K_rep1	50K_rep1	0.583251
10K_rep1	50K_rep2	0.482779
10K_rep2	10K_rep1	0.548684
10K_rep2	10K_rep2	1
10K_rep2	250K_rep1	0.478122
10K_rep2	250K_rep2	0.701077
10K_rep2	50K_rep1	0.667638
10K_rep2	50K_rep2	0.53647
250K_rep1	10K_rep1	0.418021
250K_rep1	10K_rep2	0.478122
250K_rep1	250K_rep1	1
250K_rep1	250K_rep2	0.501561
250K_rep1	50K_rep1	0.501858
250K_rep1	50K_rep2	0.421816
250K_rep2	10K_rep1	0.584201
250K_rep2	10K_rep2	0.701077
250K_rep2	250K_rep1	0.501561
250K_rep2	250K_rep2	1
250K_rep2	50K_rep1	0.721268
250K_rep2	50K_rep2	0.587114
50K_rep1	10K_rep1	0.583251
50K_rep1	10K_rep2	0.667638
50K_rep1	250K_rep1	0.501858
50K_rep1	250K_rep2	0.721268
50K_rep1	50K_rep1	1
50K_rep1	50K_rep2	0.581763
50K_rep2	10K_rep1	0.482779
50K_rep2	10K_rep2	0.53647
50K_rep2	250K_rep1	0.421816
50K_rep2	250K_rep2	0.587114
50K_rep2	50K_rep1	0.581763
50K_rep2	50K_rep2	1
H3K27me3	10K_rep1	-0.202357
H3K27me3	10K_rep2	-0.336535
H3K27me3	250K_rep1	-0.167514
H3K27me3	250K_rep2	-0.281819
H3K27me3	50K_rep1	-0.249695
H3K27me3	50K_rep2	-0.184192
H3K4me1	10K_rep1	-0.146351
H3K4me1	10K_rep2	-0.281589
H3K4me1	250K_rep1	-0.102785
H3K4me1	250K_rep2	-0.295055
H3K4me1	50K_rep1	-0.236114
H3K4me1	50K_rep2	-0.120714
H3K9me3	10K_rep1	0.314918
H3K9me3	10K_rep2	0.26069
H3K9me3	250K_rep1	0.252435
H3K9me3	250K_rep2	0.408991
H3K9me3	50K_rep1	0.430028
H3K9me3	50K_rep2	0.331111
