# Supplementary material for: SAMMY-seq reveals early alteration of heterochromatin and deregulation of bivalent genes in Hutchinson-Gilford Progeria Syndrome
Source: Nat Commun. 2020 Dec 8;11:6274. doi: 10.1038/s41467-020-20048-9 (PMC7722762; doi:10.1038/s41467-020-20048-9)
Supplement: Supplementary file 4 — Source Data [file 41467_2020_20048_MOESM4_ESM.zip › SebestyenMarullo_etal_SourceDataFile3/Figure 2c.txt]

patient_id	comparison	randomization	lamin_type	analysis_id	jaccard_index	std_error
CTRL002	S4 vs S2	shuf	Lamin A/C	Shuffled EDD (mean)	0.128311164616462	0.000126311876251013
CTRL002	S4 vs S2	shuf	Lamin A/C	Shuffled LAD (mean)	0.124931229712971	0.000117498611074887
CTRL004	S4 vs S2	shuf	Lamin A/C	Shuffled EDD (mean)	0.113614417481748	0.000133747169828971
CTRL004	S4 vs S2	shuf	Lamin A/C	Shuffled LAD (mean)	0.112939555775578	0.00012339047362687
CTRL013	S4 vs S2	shuf	Lamin A/C	Shuffled EDD (mean)	0.11413509283	0.000121066590544041
CTRL013	S4 vs S2	shuf	Lamin A/C	Shuffled LAD (mean)	0.1093100351	0.000110006408981033
CTRL002	S4 vs S2	shuf	Lamin B1	Shuffled EDD (mean)	0.1414778068	0.000113636161153184
CTRL002	S4 vs S2	shuf	Lamin B1	Shuffled LAD (mean)	0.142980901380276	0.000103885062817903
CTRL004	S4 vs S2	shuf	Lamin B1	Shuffled EDD (mean)	0.12326258019	0.000117234455096465
CTRL004	S4 vs S2	shuf	Lamin B1	Shuffled LAD (mean)	0.12637043823	0.000105401668353513
CTRL013	S4 vs S2	shuf	Lamin B1	Shuffled EDD (mean)	0.12419623590359	0.00010865091980663
CTRL013	S4 vs S2	shuf	Lamin B1	Shuffled LAD (mean)	0.12365843008	9.82037039426972e-05
CTRL002	S4 vs S2	orig	Lamin A/C	EDD - LAD overlap	0.545483	NA
CTRL004	S4 vs S2	orig	Lamin A/C	EDD - LAD overlap	0.536448	NA
CTRL013	S4 vs S2	orig	Lamin A/C	EDD - LAD overlap	0.438633	NA
CTRL002	S4 vs S2	orig	Lamin B1	EDD - LAD overlap	0.462623	NA
CTRL004	S4 vs S2	orig	Lamin B1	EDD - LAD overlap	0.401284	NA
CTRL013	S4 vs S2	orig	Lamin B1	EDD - LAD overlap	0.39377	NA
