# Supplementary material for: SAMMY-seq reveals early alteration of heterochromatin and deregulation of bivalent genes in Hutchinson-Gilford Progeria Syndrome
Source: Nat Commun. 2020 Dec 8;11:6274. doi: 10.1038/s41467-020-20048-9 (PMC7722762; doi:10.1038/s41467-020-20048-9)
Supplement: Supplementary file 4 — Source Data [file 41467_2020_20048_MOESM4_ESM.zip › SebestyenMarullo_etal_SourceDataFile3/Figure 2b.txt]

patient_id	signal_type	signal_group	kernel_correlation
CTRL002	Lamin A/C	Genome structure	0.365071428571429
CTRL002	Lamin B1	Genome structure	0.32454
CTRL004	Lamin A/C	Genome structure	0.313742857142857
CTRL004	Lamin B1	Genome structure	0.21306
CTRL013	Lamin A/C	Genome structure	0.302285714285714
CTRL013	Lamin B1	Genome structure	0.2587
CTRL002	DNAse-seq	Genome structure	-0.2145
CTRL002	ATAC-seq	Genome structure	-0.1879
CTRL004	DNAse-seq	Genome structure	-0.2028
CTRL004	ATAC-seq	Genome structure	-0.1999
CTRL013	DNAse-seq	Genome structure	-0.1716
CTRL013	ATAC-seq	Genome structure	-0.1813
CTRL002	H3K27me3	Histone marks	-0.1439
CTRL002	H3K4me1	Histone marks	-0.2372
CTRL002	H3K9me3	Histone marks	0.5546
CTRL004	H3K27me3	Histone marks	-0.1733
CTRL004	H3K4me1	Histone marks	-0.2054
CTRL004	H3K9me3	Histone marks	0.325
CTRL013	H3K27me3	Histone marks	-0.0884
CTRL013	H3K4me1	Histone marks	-0.1321
CTRL013	H3K9me3	Histone marks	0.445
