# Supplementary material for: SAMMY-seq reveals early alteration of heterochromatin and deregulation of bivalent genes in Hutchinson-Gilford Progeria Syndrome
Source: Nat Commun. 2020 Dec 8;11:6274. doi: 10.1038/s41467-020-20048-9 (PMC7722762; doi:10.1038/s41467-020-20048-9)
Supplement: Supplementary file 4 — Source Data [file 41467_2020_20048_MOESM4_ESM.zip › SebestyenMarullo_etal_SourceDataFile3/Supplementary Figure 3c.txt]

frow	fcol	value
10K_rep1	10K_rep1	1
10K_rep1	10K_rep2	0.650823
10K_rep1	250K_rep1	0.848378
10K_rep1	250K_rep2	0.857948
10K_rep1	50K_rep1	0.889087
10K_rep1	50K_rep2	0.854469
10K_rep2	10K_rep1	0.650823
10K_rep2	10K_rep2	1
10K_rep2	250K_rep1	0.676123
10K_rep2	250K_rep2	0.723849
10K_rep2	50K_rep1	0.656077
10K_rep2	50K_rep2	0.622264
250K_rep1	10K_rep1	0.848378
250K_rep1	10K_rep2	0.676123
250K_rep1	250K_rep1	1
250K_rep1	250K_rep2	0.855747
250K_rep1	50K_rep1	0.888552
250K_rep1	50K_rep2	0.853177
250K_rep2	10K_rep1	0.857948
250K_rep2	10K_rep2	0.723849
250K_rep2	250K_rep1	0.855747
250K_rep2	250K_rep2	1
250K_rep2	50K_rep1	0.867388
250K_rep2	50K_rep2	0.822209
50K_rep1	10K_rep1	0.889087
50K_rep1	10K_rep2	0.656077
50K_rep1	250K_rep1	0.888552
50K_rep1	250K_rep2	0.867388
50K_rep1	50K_rep1	1
50K_rep1	50K_rep2	0.845411
50K_rep2	10K_rep1	0.854469
50K_rep2	10K_rep2	0.622264
50K_rep2	250K_rep1	0.853177
50K_rep2	250K_rep2	0.822209
50K_rep2	50K_rep1	0.845411
50K_rep2	50K_rep2	1
