# Supplementary material for: SAMMY-seq reveals early alteration of heterochromatin and deregulation of bivalent genes in Hutchinson-Gilford Progeria Syndrome
Source: Nat Commun. 2020 Dec 8;11:6274. doi: 10.1038/s41467-020-20048-9 (PMC7722762; doi:10.1038/s41467-020-20048-9)
Supplement: Supplementary file 4 — Source Data [file 41467_2020_20048_MOESM4_ESM.zip › SebestyenMarullo_etal_SourceDataFile3/Supplementary Figure 6d.csv]

CTRL	HGPS
0,651617	0,684285
0,383537	0,435359
0,378615	0,408787
2,008830	1,105654
0,438413	0,451688
0,974174	1,229376
1,236830	0,526862
0,825139	0,918930
1,253255	1,306540
0,632752	0,423880
