# Supplementary material for: SAMMY-seq reveals early alteration of heterochromatin and deregulation of bivalent genes in Hutchinson-Gilford Progeria Syndrome
Source: Nat Commun. 2020 Dec 8;11:6274. doi: 10.1038/s41467-020-20048-9 (PMC7722762; doi:10.1038/s41467-020-20048-9)
Supplement: Supplementary file 4 — Source Data [file 41467_2020_20048_MOESM4_ESM.zip › SebestyenMarullo_etal_SourceDataFile3/Supplementary Figure 1i.txt]

patient_id	comparison	sample_type	total_length	region_count
CTRL002	S3 vs S2	Control	605.736895	273
CTRL002	S4 vs S2	Control	616.186907	285
CTRL002	S4 vs S3	Control	582.086898	276
CTRL004	S3 vs S2	Control	374.950204	204
CTRL004	S4 vs S2	Control	499.250205	205
CTRL004	S4 vs S3	Control	477.000188	188
CTRL013	S3 vs S2	Control	644.500193	193
CTRL013	S4 vs S2	Control	510.136889	267
CTRL013	S4 vs S3	Control	435.23686	238
HGPS167	S3 vs S2	Progeria	178.500104	104
HGPS167	S4 vs S2	Progeria	549.050231	231
HGPS167	S4 vs S3	Progeria	487.250195	195
HGPS169	S3 vs S2	Progeria	782.150186	186
HGPS169	S4 vs S2	Progeria	465.712191	260
HGPS169	S4 vs S3	Progeria	629.494655	176
HGPS188	S3 vs S2	Progeria	540.336884	262
HGPS188	S4 vs S2	Progeria	650.582792	197
HGPS188	S4 vs S3	Progeria	693.286821	199
