# Supplementary material for: SAMMY-seq reveals early alteration of heterochromatin and deregulation of bivalent genes in Hutchinson-Gilford Progeria Syndrome
Source: Nat Commun. 2020 Dec 8;11:6274. doi: 10.1038/s41467-020-20048-9 (PMC7722762; doi:10.1038/s41467-020-20048-9)
Supplement: Supplementary file 4 — Source Data [file 41467_2020_20048_MOESM4_ESM.zip › SebestyenMarullo_etal_SourceDataFile3/Supplementary Figure 1h.txt]

patient_id	comparison	sample_type	total_length	average_length
CTRL002	S3 vs S2	Control	605.736895	2.21881646520147
CTRL002	S4 vs S2	Control	616.186907	2.16205932280702
CTRL002	S4 vs S3	Control	582.086898	2.1090105
CTRL004	S3 vs S2	Control	374.950204	1.83799119607843
CTRL004	S4 vs S2	Control	499.250205	2.43536685365854
CTRL004	S4 vs S3	Control	477.000188	2.53723504255319
CTRL013	S3 vs S2	Control	644.500193	3.33937923834197
CTRL013	S4 vs S2	Control	510.136889	1.91062505243446
CTRL013	S4 vs S3	Control	435.23686	1.82872630252101
HGPS167	S3 vs S2	Progeria	178.500104	1.71634715384615
HGPS167	S4 vs S2	Progeria	549.050231	2.37684082683983
HGPS167	S4 vs S3	Progeria	487.250195	2.49871894871795
HGPS169	S3 vs S2	Progeria	782.150186	4.20510852688172
HGPS169	S4 vs S2	Progeria	465.712191	1.79120073461538
HGPS169	S4 vs S3	Progeria	629.494655	3.57667417613636
HGPS188	S3 vs S2	Progeria	540.336884	2.06235451908397
HGPS188	S4 vs S2	Progeria	650.582792	3.30245072081218
HGPS188	S4 vs S3	Progeria	693.286821	3.4838533718593
