# Supplementary material for: SAMMY-seq reveals early alteration of heterochromatin and deregulation of bivalent genes in Hutchinson-Gilford Progeria Syndrome
Source: Nat Commun. 2020 Dec 8;11:6274. doi: 10.1038/s41467-020-20048-9 (PMC7722762; doi:10.1038/s41467-020-20048-9)
Supplement: Supplementary file 4 — Source Data [file 41467_2020_20048_MOESM4_ESM.zip › SebestyenMarullo_etal_SourceDataFile3/Supplementary Figure 6e.csv]

CTR001-p22	CTR002-p17	CTR004-p19	HGPS164-p11	HGPS169-p11
67,0000	45,0000	61,0000	89,0000	93,0000
68,0000	6,0000	24,0000	35,0000	16,0000
34,0000	108,0000	34,0000	82,0000	21,0000
43,0000	60,0000	90,0000	79,0000	53,0000
10,0000	71,0000	87,0000	54,0000	47,0000
48,0000	90,0000	48,0000	59,0000	14,0000
87,0000	60,0000	68,0000	86,0000	60,0000
47,0000	84,0000	88,0000	36,0000	68,0000
37,0000	65,0000	113,0000	21,0000	31,0000
36,0000	97,0000	5,0000	67,0000	9,0000
57,0000	74,0000	98,0000	39,0000	3,0000
27,0000	61,0000	86,0000	52,0000	66,0000
67,0000	86,0000	10,0000	53,0000	20,0000
14,0000	92,0000	76,0000	20,0000	63,0000
50,0000	62,0000	28,0000	6,0000	49,0000
126,0000	57,0000	77,0000	95,0000	49,0000
76,0000	48,0000	106,0000	36,0000	2,0000
55,0000	64,0000	84,0000	6,0000	60,0000
71,0000	69,0000	83,0000	9,0000	3,0000
102,0000	60,0000	117,0000	39,0000	40,0000
0,0000	103,0000	60,0000	21,0000	53,0000
22,0000	69,0000	74,0000	76,0000	48,0000
91,0000	55,0000	49,0000	50,0000	70,0000
73,0000	19,0000	4,0000	60,0000	9,0000
50,0000	55,0000	28,0000	20,0000	11,0000
75,0000	42,0000	5,0000	76,0000	31,0000
48,0000	66,0000	47,0000	87,0000	28,0000
40,0000	54,0000	6,0000	114,0000	1,0000
39,0000	110,0000	52,0000	129,0000	3,0000
54,0000	30,0000	22,0000	81,0000	4,0000
71,0000	51,0000	77,0000	28,0000	51,0000
58,0000	101,0000	24,0000	112,0000	41,0000
89,0000	78,0000	122,0000	1,0000	9,0000
38,0000	104,0000	20,0000	35,0000	2,0000
19,0000	53,0000	16,0000	56,0000	1,0000
77,0000	11,0000	8,0000	51,0000	19,0000
35,0000	30,0000	68,0000	73,0000	30,0000
54,0000	100,0000	32,0000	64,0000	2,0000
54,0000	37,0000	22,0000	88,0000	36,0000
30,0000	81,0000	35,0000	24,0000	17,0000
29,0000	46,0000	41,0000	59,0000	3,0000
46,0000	60,0000	41,0000	30,0000	72,0000
53,0000	47,0000	12,0000	64,0000	77,0000
18,0000	98,0000	23,0000	85,0000	42,0000
31,0000	64,0000	59,0000	18,0000	9,0000
64,0000	65,0000	66,0000	90,0000	32,0000
20,0000	49,0000	3,0000	33,0000	43,0000
51,0000	46,0000	39,0000	27,0000	53,0000
17,0000	49,0000	6,0000	41,0000	59,0000
44,0000	75,0000	90,0000	68,0000	73,0000
57,0000	48,0000	3,0000	98,0000	46,0000
7,0000	58,0000	110,0000	79,0000	56,0000
36,0000	59,0000	55,0000	93,0000	12,0000
2,0000	46,0000	81,0000	110,0000	35,0000
54,0000	52,0000	56,0000	79,0000	10,0000
6,0000	33,0000	99,0000	94,0000	26,0000
21,0000	81,0000	82,0000	66,0000	52,0000
45,0000	39,0000	158,0000	79,0000	3,0000
7,0000	68,0000	81,0000	31,0000	34,0000
15,0000	42,0000	111,0000	35,0000	15,0000
48,0000	79,0000	67,0000	78,0000	1,0000
38,0000	54,0000	93,0000	89,0000	12,0000
33,0000	95,0000	53,0000	45,0000	69,0000
39,0000	43,0000	90,0000	27,0000	31,0000
32,0000	75,0000	49,0000	70,0000	1,0000
49,0000	42,0000	55,0000	19,0000
30,0000	48,0000	87,0000	95,0000
9,0000	42,0000	134,0000	29,0000
48,0000	74,0000	65,0000	28,0000
3,0000	40,0000	75,0000	78,0000
57,0000	76,0000	49,0000	49,0000
34,0000	64,0000	38,0000	38,0000
36,0000	77,0000	102,0000	80,0000
1,0000	42,0000	83,0000	49,0000
45,0000	63,0000	98,0000	41,0000
19,0000	65,0000	87,0000	4,0000
34,0000	54,0000	80,0000	31,0000
36,0000	82,0000	111,0000	104,0000
43,0000	85,0000	76,0000	17,0000
59,0000	52,0000	105,0000	21,0000
52,0000	66,0000	87,0000	44,0000
52,0000	76,0000	128,0000	34,0000
61,0000	58,0000	103,0000	54,0000
30,0000	91,0000	39,0000	21,0000
70,0000	80,0000	77,0000	38,0000
77,0000	73,0000	50,0000	16,0000
56,0000	84,0000	14,0000	77,0000
61,0000	16,0000	101,0000	35,0000
76,0000	25,0000	74,0000	68,0000
52,0000	79,0000	100,0000	52,0000
55,0000	75,0000	49,0000	120,0000
9,0000	118,0000	93,0000	102,0000
119,0000	66,0000	107,0000	38,0000
56,0000	68,0000	82,0000	96,0000
45,0000	109,0000	54,0000	85,0000
67,0000	72,0000	73,0000	118,0000
27,0000	77,0000	83,0000	95,0000
15,0000	62,0000	97,0000	91,0000
84,0000	69,0000	68,0000	42,0000
25,0000	77,0000	107,0000	60,0000
37,0000	96,0000	76,0000	96,0000
53,0000	70,0000	135,0000	52,0000
103,0000	82,0000	105,0000	98,0000
25,0000	64,0000	110,0000	6,0000
33,0000	100,0000	92,0000	125,0000
69,0000	97,0000	66,0000	90,0000
75,0000	85,0000	20,0000	105,0000
22,0000	73,0000	79,0000	30,0000
47,0000	77,0000	89,0000	30,0000
101,0000	90,0000	59,0000	47,0000
8,0000	132,0000	96,0000	92,0000
17,0000	112,0000	100,0000	71,0000
57,0000	112,0000	20,0000	78,0000
1,0000	67,0000	60,0000	25,0000
49,0000	132,0000	42,0000	49,0000
58,0000	86,0000	85,0000	11,0000
16,0000	107,0000	50,0000	31,0000
7,0000	116,0000	79,0000	1,0000
25,0000	64,0000	88,0000	52,0000
44,0000	108,0000	38,0000	81,0000
55,0000	95,0000	127,0000	93,0000
69,0000	55,0000	72,0000	56,0000
51,0000	83,0000	60,0000	3,0000
48,0000	103,0000	80,0000	67,0000
86,0000	100,0000	57,0000	97,0000
59,0000	102,0000	83,0000	22,0000
58,0000	96,0000	85,0000	49,0000
71,0000	101,0000	101,0000	2,0000
103,0000	114,0000	88,0000	36,0000
32,0000	72,0000	93,0000	59,0000
4,0000	81,0000	93,0000	1,0000
5,0000	60,0000	65,0000	59,0000
3,0000	104,0000	52,0000	35,0000
102,0000	125,0000	130,0000	53,0000
32,0000	111,0000	36,0000	51,0000
9,0000	99,0000	75,0000	57,0000
18,0000	51,0000	39,0000	134,0000
19,0000	46,0000	2,0000	1,0000
1,0000	95,0000	43,0000	84,0000
31,0000	86,0000	66,0000	34,0000
23,0000	61,0000	47,0000	69,0000
57,0000	95,0000	99,0000	5,0000
67,0000	79,0000	86,0000	75,0000
1,0000	86,0000	65,0000	100,0000
31,0000	42,0000	73,0000	59,0000
3,0000	29,0000	104,0000	54,0000
5,0000	102,0000	73,0000	75,0000
4,0000	62,0000	57,0000	59,0000
33,0000	65,0000	84,0000	95,0000
8,0000	42,0000	59,0000	57,0000
25,0000	101,0000	68,0000	90,0000
44,0000	62,0000	100,0000	67,0000
69,0000	63,0000	98,0000	12,0000
53,0000	39,0000	15,0000	91,0000
62,0000	73,0000	65,0000	126,0000
2,0000	116,0000	90,0000	72,0000
2,0000	80,0000	57,0000	108,0000
5,0000	60,0000	58,0000	91,0000
7,0000	81,0000	129,0000	48,0000
13,0000	57,0000	95,0000	47,0000
75,0000	60,0000	34,0000	23,0000
27,0000	77,0000	74,0000	31,0000
6,0000	105,0000	18,0000	37,0000
3,0000	56,0000	94,0000	15,0000
10,0000	90,0000	13,0000	54,0000
17,0000	63,0000	71,0000	89,0000
11,0000	55,0000	105,0000	12,0000
11,0000	54,0000	87,0000	60,0000
6,0000	84,0000	74,0000	79,0000
2,0000	73,0000	98,0000	62,0000
6,0000	63,0000	94,0000	56,0000
1,0000	78,0000	91,0000	7,0000
1,0000	101,0000	66,0000	87,0000
28,0000	32,0000	14,0000	110,0000
48,0000	57,0000	64,0000	4,0000
7,0000	46,0000	79,0000	52,0000
14,0000	66,0000	54,0000	58,0000
1,0000	48,0000	41,0000	44,0000
49,0000	21,0000	58,0000	1,0000
15,0000	20,0000	59,0000	11,0000
20,0000	75,0000	24,0000	46,0000
18,0000	31,0000	55,0000	23,0000
58,0000	44,0000	66,0000	93,0000
43,0000	63,0000	79,0000	16,0000
37,0000	93,0000	60,0000	88,0000
3,0000	65,0000	80,0000	4,0000
35,0000	42,0000	41,0000	67,0000
3,0000	35,0000	111,0000	8,0000
9,0000	47,0000	71,0000	58,0000
9,0000	79,0000	29,0000	32,0000
17,0000	37,0000	46,0000	39,0000
20,0000	30,0000	34,0000	35,0000
1,0000	97,0000	29,0000	20,0000
6,0000	44,0000	5,0000	95,0000
4,0000	34,0000	2,0000	47,0000
33,0000	94,0000	22,0000	52,0000
20,0000	80,0000	15,0000	63,0000
4,0000	75,0000	51,0000	61,0000
16,0000	93,0000	10,0000	27,0000
31,0000	74,0000	40,0000	2,0000
26,0000	65,0000	4,0000	5,0000
1,0000	69,0000	37,0000	86,0000
58,0000	72,0000	61,0000	4,0000
85,0000	63,0000	72,0000	118,0000
1,0000	39,0000	73,0000	59,0000
20,0000	76,0000	56,0000	58,0000
18,0000	67,0000	23,0000	3,0000
55,0000	54,0000	12,0000	16,0000
48,0000	76,0000	102,0000	1,0000
2,0000	89,0000	18,0000	73,0000
5,0000	92,0000	9,0000	62,0000
25,0000	84,0000	72,0000	25,0000
60,0000	26,0000	12,0000	85,0000
45,0000	49,0000	68,0000	60,0000
31,0000	88,0000	79,0000	27,0000
7,0000	58,0000	103,0000	20,0000
66,0000	71,0000	84,0000	45,0000
60,0000	61,0000	40,0000	41,0000
68,0000	82,0000	19,0000	81,0000
29,0000	69,0000	45,0000	69,0000
30,0000	100,0000	22,0000	94,0000
9,0000	35,0000	82,0000	86,0000
9,0000	25,0000	13,0000	23,0000
18,0000	76,0000	76,0000	85,0000
83,0000	56,0000	87,0000	45,0000
4,0000	58,0000	59,0000	2,0000
44,0000	59,0000	91,0000	59,0000
11,0000	77,0000	31,0000	35,0000
12,0000	73,0000	117,0000	1,0000
12,0000	56,0000	70,0000	82,0000
22,0000	59,0000	77,0000	81,0000
15,0000	18,0000	34,0000	52,0000
10,0000	59,0000	53,0000	61,0000
6,0000	61,0000	77,0000	2,0000
8,0000	60,0000	16,0000	87,0000
4,0000	112,0000	26,0000	79,0000
2,0000	73,0000	27,0000	6,0000
14,0000	74,0000	38,0000	29,0000
9,0000	93,0000	43,0000	45,0000
5,0000	69,0000	64,0000	55,0000
16,0000	53,0000	75,0000	23,0000
59,0000	67,0000	88,0000	83,0000
	50,0000	55,0000	59,0000
	82,0000	34,0000	21,0000
	63,0000	93,0000	94,0000
	63,0000	95,0000	7,0000
	83,0000	46,0000	87,0000
	69,0000	89,0000	44,0000
	87,0000	41,0000	25,0000
	90,0000	22,0000	96,0000
	92,0000	67,0000	48,0000
	71,0000	94,0000	108,0000
	46,0000	122,0000	66,0000
	90,0000	3,0000	99,0000
	81,0000	126,0000	96,0000
	56,0000	47,0000	60,0000
	76,0000	128,0000	22,0000
	81,0000	31,0000	36,0000
	114,0000	90,0000	83,0000
	94,0000	33,0000	51,0000
	118,0000	84,0000	50,0000
	90,0000	91,0000	73,0000
	82,0000	110,0000	64,0000
	75,0000	39,0000	56,0000
	98,0000	77,0000	27,0000
	11,0000	86,0000	72,0000
	70,0000	88,0000	113,0000
	58,0000	70,0000	14,0000
	11,0000	3,0000	92,0000
	54,0000	23,0000	71,0000
	72,0000	71,0000	118,0000
	58,0000	48,0000	102,0000
	75,0000	85,0000	97,0000
	79,0000	29,0000	97,0000
	87,0000	33,0000	101,0000
	74,0000	63,0000	94,0000
	76,0000	85,0000	123,0000
	82,0000	64,0000	55,0000
	94,0000	15,0000	96,0000
	33,0000	54,0000	70,0000
	76,0000	59,0000	54,0000
	68,0000	64,0000	92,0000
	80,0000	22,0000	30,0000
	43,0000	58,0000	89,0000
	35,0000	39,0000	2,0000
	79,0000	23,0000	48,0000
	54,0000	44,0000	82,0000
	94,0000	80,0000	61,0000
	7,0000	41,0000	52,0000
	85,0000	32,0000	90,0000
	26,0000	78,0000	88,0000
	86,0000	78,0000	72,0000
	66,0000	56,0000	58,0000
	61,0000	25,0000	39,0000
	67,0000	93,0000	10,0000
	45,0000	115,0000	50,0000
	55,0000	43,0000	73,0000
	55,0000	55,0000	84,0000
	87,0000	79,0000	10,0000
	78,0000	83,0000	35,0000
	70,0000	80,0000	34,0000
	62,0000	4,0000	8,0000
	114,0000	86,0000	132,0000
	74,0000	108,0000	17,0000
	113,0000	56,0000	118,0000
	92,0000	109,0000	72,0000
	76,0000	23,0000	61,0000
	85,0000	69,0000	97,0000
	95,0000	90,0000	76,0000
	82,0000	23,0000	88,0000
	50,0000	66,0000	89,0000
	80,0000	79,0000	86,0000
	53,0000	106,0000	82,0000
	67,0000	147,0000	106,0000
	81,0000	81,0000	138,0000
	68,0000	3,0000	42,0000
	56,0000	60,0000	90,0000
	112,0000	36,0000	50,0000
	78,0000	96,0000	60,0000
	51,0000	48,0000	109,0000
	71,0000	61,0000	90,0000
	79,0000	49,0000	48,0000
	72,0000	25,0000	53,0000
	26,0000	106,0000	45,0000
	54,0000	43,0000	104,0000
	15,0000	75,0000	117,0000
	65,0000	16,0000	19,0000
	53,0000	34,0000	1,0000
	61,0000	88,0000	77,0000
	64,0000	67,0000	64,0000
	65,0000	84,0000	77,0000
	53,0000	48,0000	84,0000
	30,0000	120,0000	54,0000
	39,0000	32,0000	11,0000
	14,0000	57,0000	65,0000
	17,0000	87,0000	87,0000
	86,0000	30,0000	9,0000
	72,0000	101,0000	82,0000
	38,0000	56,0000	57,0000
	60,0000	112,0000	124,0000
	61,0000	125,0000	44,0000
	67,0000	95,0000	75,0000
	26,0000	87,0000	85,0000
	13,0000	85,0000	93,0000
	57,0000	122,0000	58,0000
	58,0000	56,0000	95,0000
	66,0000	92,0000	79,0000
	31,0000	67,0000	131,0000
	60,0000	93,0000	49,0000
	68,0000	93,0000	55,0000
	35,0000	102,0000	68,0000
	21,0000	82,0000	15,0000
	28,0000	46,0000	84,0000
	59,0000	77,0000	84,0000
	74,0000	65,0000	81,0000
	29,0000	24,0000	25,0000
	17,0000	16,0000	81,0000
	63,0000	5,0000	80,0000
	36,0000	78,0000	83,0000
	43,0000	54,0000	66,0000
	66,0000	72,0000	44,0000
	68,0000	86,0000	14,0000
	30,0000	67,0000	64,0000
	25,0000	37,0000	90,0000
	16,0000	109,0000	29,0000
	2,0000	50,0000	77,0000
	66,0000	73,0000	4,0000
	22,0000	119,0000	11,0000
	77,0000	66,0000	64,0000
	64,0000	4,0000	30,0000
	74,0000	90,0000	68,0000
	41,0000	64,0000	10,0000
	5,0000	78,0000	13,0000
	2,0000	152,0000	75,0000
	2,0000	55,0000	90,0000
	1,0000	29,0000	82,0000
	4,0000	60,0000	76,0000
	15,0000	72,0000	87,0000
	10,0000	64,0000	73,0000
	3,0000	34,0000	53,0000
	4,0000	51,0000	73,0000
	3,0000	92,0000	14,0000
	1,0000	73,0000	94,0000
	2,0000	86,0000	92,0000
	15,0000	84,0000	75,0000
	1,0000	87,0000	67,0000
	7,0000	31,0000	97,0000
	2,0000	108,0000	89,0000
	8,0000	108,0000	73,0000
	3,0000	69,0000	81,0000
	1,0000	58,0000	51,0000
	8,0000	84,0000	22,0000
	8,0000	58,0000	11,0000
	6,0000	63,0000	16,0000
	3,0000	118,0000	65,0000
	18,0000	52,0000	70,0000
	5,0000	109,0000	69,0000
	4,0000	88,0000	64,0000
	9,0000	75,0000	55,0000
	3,0000	86,0000	85,0000
	2,0000	81,0000	29,0000
	4,0000	48,0000	38,0000
	82,0000	71,0000	83,0000
	74,0000	42,0000	64,0000
	50,0000	99,0000	14,0000
	88,0000	53,0000	38,0000
	36,0000	73,0000	50,0000
	77,0000	74,0000	86,0000
	64,0000	60,0000	51,0000
	94,0000	86,0000	72,0000
	53,0000	27,0000	45,0000
	86,0000	89,0000	46,0000
	57,0000	95,0000	81,0000
	69,0000	23,0000	80,0000
	90,0000	59,0000	36,0000
	37,0000	48,0000	13,0000
	60,0000	33,0000	21,0000
	58,0000	64,0000	56,0000
	52,0000	38,0000	22,0000
	71,0000	65,0000	43,0000
	36,0000	61,0000	79,0000
	49,0000	96,0000	116,0000
	76,0000	7,0000	29,0000
	78,0000	80,0000	80,0000
	56,0000	94,0000	34,0000
	84,0000	42,0000	80,0000
	74,0000	78,0000	70,0000
	77,0000	18,0000	87,0000
	25,0000	88,0000	49,0000
	46,0000	71,0000	117,0000
	75,0000	126,0000	89,0000
	31,0000	47,0000	9,0000
	13,0000	68,0000	103,0000
	42,0000	37,0000	3,0000
	35,0000	43,0000	59,0000
	49,0000	86,0000	63,0000
	51,0000	62,0000	17,0000
	66,0000	101,0000	84,0000
	33,0000	56,0000	14,0000
	76,0000	90,0000	67,0000
	50,0000	55,0000	50,0000
	67,0000	44,0000	51,0000
	27,0000	35,0000	53,0000
	49,0000	97,0000	2,0000
	39,0000	55,0000	27,0000
	27,0000	80,0000	10,0000
	69,0000	51,0000	25,0000
	61,0000	73,0000	49,0000
	77,0000	73,0000	48,0000
	64,0000	76,0000	60,0000
	66,0000	38,0000	80,0000
	13,0000	128,0000	59,0000
	61,0000	86,0000	53,0000
	52,0000	76,0000	30,0000
	68,0000	52,0000	10,0000
	25,0000	6,0000	66,0000
	18,0000	42,0000	75,0000
	68,0000	57,0000	49,0000
	69,0000	84,0000	97,0000
	27,0000	43,0000	1,0000
	85,0000	68,0000	48,0000
	52,0000	58,0000	71,0000
	44,0000	14,0000	46,0000
	50,0000	67,0000	55,0000
	53,0000	80,0000	88,0000
	44,0000	38,0000	95,0000
	50,0000	81,0000	2,0000
	78,0000	93,0000	90,0000
	54,0000	38,0000	87,0000
	26,0000	63,0000	71,0000
	44,0000	12,0000	127,0000
	19,0000	84,0000	51,0000
	37,0000	135,0000	47,0000
	78,0000	88,0000	63,0000
	66,0000	107,0000	89,0000
	35,0000	72,0000	107,0000
	34,0000	137,0000	77,0000
	70,0000	58,0000	50,0000
	57,0000	85,0000	67,0000
	54,0000	92,0000	71,0000
	46,0000	127,0000	98,0000
	42,0000	93,0000	55,0000
	45,0000	102,0000	86,0000
	9,0000	46,0000	95,0000
	38,0000	151,0000	70,0000
	25,0000	88,0000	109,0000
	80,0000	92,0000	111,0000
	71,0000	107,0000	101,0000
	31,0000	96,0000	32,0000
	33,0000	71,0000	52,0000
	39,0000	93,0000	131,0000
	65,0000	58,0000	122,0000
	56,0000	86,0000	87,0000
	19,0000	53,0000	85,0000
	48,0000	91,0000	74,0000
	40,0000	72,0000	65,0000
	56,0000	24,0000	66,0000
	25,0000	23,0000	50,0000
	47,0000	81,0000	102,0000
	13,0000	108,0000	100,0000
	77,0000	107,0000	92,0000
	26,0000	41,0000	93,0000
	77,0000	37,0000	108,0000
	26,0000	67,0000	111,0000
	36,0000	52,0000	76,0000
	82,0000	46,0000	19,0000
	83,0000	73,0000	59,0000
	39,0000	103,0000	81,0000
	69,0000	63,0000	19,0000
	8,0000	13,0000	20,0000
	10,0000	66,0000	51,0000
	54,0000	107,0000	115,0000
	43,0000	94,0000	79,0000
	43,0000	101,0000	141,0000
	32,0000	108,0000	9,0000
	50,0000	108,0000	121,0000
	77,0000	101,0000	73,0000
	51,0000	74,0000	77,0000
	30,0000		52,0000
	3,0000		6,0000
	31,0000		88,0000
	16,0000		35,0000
	13,0000		114,0000
	41,0000		96,0000
	5,0000		104,0000
	31,0000		86,0000
	42,0000		38,0000
	3,0000		76,0000
	31,0000		1,0000
	4,0000		83,0000
	15,0000		7,0000
	27,0000		1,0000
	1,0000		1,0000
	11,0000		52,0000
	3,0000		2,0000
	13,0000		58,0000
	13,0000		76,0000
	30,0000		13,0000
	53,0000		47,0000
	50,0000		65,0000
	45,0000		94,0000
	86,0000		104,0000
	43,0000		32,0000
	76,0000		55,0000
	18,0000		92,0000
	79,0000		88,0000
	23,0000		81,0000
	62,0000		78,0000
	19,0000		81,0000
	30,0000		3,0000
	37,0000
	33,0000
	52,0000
	37,0000
	63,0000
	30,0000
	68,0000
	29,0000
	36,0000
	47,0000
	34,0000
	41,0000
	6,0000
	22,0000
	21,0000
	86,0000
	55,0000
	65,0000
	23,0000
	44,0000
	60,0000
	54,0000
	68,0000
	54,0000
	45,0000
	59,0000
	91,0000
	93,0000
	88,0000
	50,0000
	92,0000
	66,0000
	57,0000
	18,0000
	99,0000
	97,0000
	103,0000
	61,0000
	74,0000
	79,0000
	112,0000
	45,0000
	42,0000
	97,0000
	56,0000
	86,0000
	78,0000
	46,0000
	83,0000
	52,0000
	78,0000
	81,0000
	49,0000
	68,0000
	27,0000
	98,0000
	85,0000
	111,0000
	94,0000
	80,0000
	102,0000
	77,0000
	84,0000
	103,0000
	130,0000
	131,0000
	92,0000
	77,0000
	90,0000
	31,0000
	68,0000
	99,0000
	20,0000
	59,0000
	48,0000
	39,0000
	88,0000
	63,0000
	64,0000
	77,0000
	70,0000
	25,0000
	43,0000
	24,0000
	13,0000
	75,0000
	13,0000
	90,0000
	80,0000
	53,0000
	38,0000
	82,0000
	60,0000
	13,0000
	75,0000
	52,0000
	87,0000
	54,0000
	50,0000
