# Supplementary material for: SAMMY-seq reveals early alteration of heterochromatin and deregulation of bivalent genes in Hutchinson-Gilford Progeria Syndrome
Source: Nat Commun. 2020 Dec 8;11:6274. doi: 10.1038/s41467-020-20048-9 (PMC7722762; doi:10.1038/s41467-020-20048-9)
Supplement: Supplementary file 4 — Source Data [file 41467_2020_20048_MOESM4_ESM.zip › SebestyenMarullo_etal_SourceDataFile3/Figure 6d.csv]

CTRL004	HGPS167		CTRL004	HGPS167
19,59292	15,68103		0,796296	6,522522
27,67059	15,14167		0,163265	6,018349
20,53211	24,79832		2,181818	6,826087
