# Supplementary material for: SAMMY-seq reveals early alteration of heterochromatin and deregulation of bivalent genes in Hutchinson-Gilford Progeria Syndrome
Source: Nat Commun. 2020 Dec 8;11:6274. doi: 10.1038/s41467-020-20048-9 (PMC7722762; doi:10.1038/s41467-020-20048-9)
Supplement: Supplementary file 4 — Source Data [file 41467_2020_20048_MOESM4_ESM.zip › SebestyenMarullo_etal_SourceDataFile3/Figure 6e.csv]

CTRL004	HGPS167		CTRL004	HGPS167
106,47250	409,98100		0,375000	81,555560
83,20988	149,04050		11,500000	57,922220
150,80650	449,73560		26,360470	260,123600
