# Supplementary material for: SAMMY-seq reveals early alteration of heterochromatin and deregulation of bivalent genes in Hutchinson-Gilford Progeria Syndrome
Source: Nat Commun. 2020 Dec 8;11:6274. doi: 10.1038/s41467-020-20048-9 (PMC7722762; doi:10.1038/s41467-020-20048-9)
Supplement: Supplementary file 4 — Source Data [file 41467_2020_20048_MOESM4_ESM.zip › SebestyenMarullo_etal_SourceDataFile3/Supplementary Figure 2a.txt]

patient_id	comparison	signal_type	signal_group1	signal_group2	kernel_correlation
CTRL002	S3 vs S2	Lamin A/C AD04DF-r1	LMNA	Genome structure	0.3367
CTRL002	S3 vs S2	Lamin A/C LDF	LMNA	Genome structure	0.3061
CTRL002	S3 vs S2	Lamin A/C McCord-r2	LMNA	Genome structure	0.5157
CTRL002	S3 vs S2	Lamin B1 Sadaie-r2	LMNB	Genome structure	0.3123
CTRL002	S3 vs S2	Lamin A/C McCord-r1	LMNA	Genome structure	0.3137
CTRL002	S3 vs S2	Lamin A/C AD04DF-r2	LMNA	Genome structure	0.3173
CTRL002	S3 vs S2	Lamin B1 Sadaie-r3	LMNB	Genome structure	0.3084
CTRL002	S3 vs S2	Lamin B1 Sadaie-r1	LMNB	Genome structure	0.3184
CTRL004	S3 vs S2	Lamin A/C AD04DF-r1	LMNA	Genome structure	0.3141
CTRL004	S3 vs S2	Lamin A/C LDF	LMNA	Genome structure	0.2491
CTRL004	S3 vs S2	Lamin A/C McCord-r2	LMNA	Genome structure	0.3784
CTRL004	S3 vs S2	Lamin B1 Sadaie-r2	LMNB	Genome structure	0.2238
CTRL004	S3 vs S2	Lamin A/C McCord-r1	LMNA	Genome structure	0.2005
CTRL004	S3 vs S2	Lamin A/C AD04DF-r2	LMNA	Genome structure	0.2993
CTRL004	S3 vs S2	Lamin B1 Sadaie-r3	LMNB	Genome structure	0.2172
CTRL004	S3 vs S2	Lamin B1 Sadaie-r1	LMNB	Genome structure	0.2252
CTRL013	S3 vs S2	Lamin A/C AD04DF-r1	LMNA	Genome structure	0.3244
CTRL013	S3 vs S2	Lamin A/C LDF	LMNA	Genome structure	0.2447
CTRL013	S3 vs S2	Lamin A/C McCord-r2	LMNA	Genome structure	0.4132
CTRL013	S3 vs S2	Lamin B1 Sadaie-r2	LMNB	Genome structure	0.2256
CTRL013	S3 vs S2	Lamin A/C McCord-r1	LMNA	Genome structure	0.1868
CTRL013	S3 vs S2	Lamin A/C AD04DF-r2	LMNA	Genome structure	0.2922
CTRL013	S3 vs S2	Lamin B1 Sadaie-r3	LMNB	Genome structure	0.2082
CTRL013	S3 vs S2	Lamin B1 Sadaie-r1	LMNB	Genome structure	0.2098
CTRL002	S4 vs S2	Lamin A/C AD04DF-r1	LMNA	Genome structure	0.3279
CTRL002	S4 vs S2	Lamin A/C LDF	LMNA	Genome structure	0.3354
CTRL002	S4 vs S2	Lamin A/C McCord-r2	LMNA	Genome structure	0.6019
CTRL002	S4 vs S2	Lamin B1 Sadaie-r2	LMNB	Genome structure	0.3352
CTRL002	S4 vs S2	Lamin A/C McCord-r1	LMNA	Genome structure	0.4051
CTRL002	S4 vs S2	Lamin A/C AD04DF-r2	LMNA	Genome structure	0.3078
CTRL002	S4 vs S2	Lamin B1 Sadaie-r3	LMNB	Genome structure	0.3362
CTRL002	S4 vs S2	Lamin B1 Sadaie-r1	LMNB	Genome structure	0.3518
CTRL004	S4 vs S2	Lamin A/C AD04DF-r1	LMNA	Genome structure	0.299
CTRL004	S4 vs S2	Lamin A/C LDF	LMNA	Genome structure	0.2582
CTRL004	S4 vs S2	Lamin A/C McCord-r2	LMNA	Genome structure	0.5084
CTRL004	S4 vs S2	Lamin B1 Sadaie-r2	LMNB	Genome structure	0.1633
CTRL004	S4 vs S2	Lamin A/C McCord-r1	LMNA	Genome structure	0.2878
CTRL004	S4 vs S2	Lamin A/C AD04DF-r2	LMNA	Genome structure	0.2664
CTRL004	S4 vs S2	Lamin B1 Sadaie-r3	LMNB	Genome structure	0.1467
CTRL004	S4 vs S2	Lamin B1 Sadaie-r1	LMNB	Genome structure	0.1608
CTRL013	S4 vs S2	Lamin A/C AD04DF-r1	LMNA	Genome structure	0.3254
CTRL013	S4 vs S2	Lamin A/C LDF	LMNA	Genome structure	0.2607
CTRL013	S4 vs S2	Lamin A/C McCord-r2	LMNA	Genome structure	0.471
CTRL013	S4 vs S2	Lamin B1 Sadaie-r2	LMNB	Genome structure	0.2673
CTRL013	S4 vs S2	Lamin A/C McCord-r1	LMNA	Genome structure	0.2742
CTRL013	S4 vs S2	Lamin A/C AD04DF-r2	LMNA	Genome structure	0.3119
CTRL013	S4 vs S2	Lamin B1 Sadaie-r3	LMNB	Genome structure	0.2712
CTRL013	S4 vs S2	Lamin B1 Sadaie-r1	LMNB	Genome structure	0.2843
CTRL002	S4 vs S3	Lamin A/C AD04DF-r1	LMNA	Genome structure	0.3329
CTRL002	S4 vs S3	Lamin A/C LDF	LMNA	Genome structure	0.3176
CTRL002	S4 vs S3	Lamin A/C McCord-r2	LMNA	Genome structure	0.5381
CTRL002	S4 vs S3	Lamin B1 Sadaie-r2	LMNB	Genome structure	0.3265
CTRL002	S4 vs S3	Lamin A/C McCord-r1	LMNA	Genome structure	0.3487
CTRL002	S4 vs S3	Lamin A/C AD04DF-r2	LMNA	Genome structure	0.3162
CTRL002	S4 vs S3	Lamin B1 Sadaie-r3	LMNB	Genome structure	0.3264
CTRL002	S4 vs S3	Lamin B1 Sadaie-r1	LMNB	Genome structure	0.3401
CTRL004	S4 vs S3	Lamin A/C AD04DF-r1	LMNA	Genome structure	0.3009
CTRL004	S4 vs S3	Lamin A/C LDF	LMNA	Genome structure	0.2532
CTRL004	S4 vs S3	Lamin A/C McCord-r2	LMNA	Genome structure	0.5025
CTRL004	S4 vs S3	Lamin B1 Sadaie-r2	LMNB	Genome structure	0.17
CTRL004	S4 vs S3	Lamin A/C McCord-r1	LMNA	Genome structure	0.2731
CTRL004	S4 vs S3	Lamin A/C AD04DF-r2	LMNA	Genome structure	0.2665
CTRL004	S4 vs S3	Lamin B1 Sadaie-r3	LMNB	Genome structure	0.1508
CTRL004	S4 vs S3	Lamin B1 Sadaie-r1	LMNB	Genome structure	0.1636
CTRL013	S4 vs S3	Lamin A/C AD04DF-r1	LMNA	Genome structure	0.2791
CTRL013	S4 vs S3	Lamin A/C LDF	LMNA	Genome structure	0.2012
CTRL013	S4 vs S3	Lamin A/C McCord-r2	LMNA	Genome structure	0.3188
CTRL013	S4 vs S3	Lamin B1 Sadaie-r2	LMNB	Genome structure	0.2256
CTRL013	S4 vs S3	Lamin A/C McCord-r1	LMNA	Genome structure	0.1819
CTRL013	S4 vs S3	Lamin A/C AD04DF-r2	LMNA	Genome structure	0.2842
CTRL013	S4 vs S3	Lamin B1 Sadaie-r3	LMNB	Genome structure	0.2396
CTRL013	S4 vs S3	Lamin B1 Sadaie-r1	LMNB	Genome structure	0.2532
CTRL002	S3 vs S2	Lamin A/C Collas-d	LMNA	Genome structure	0.2541
CTRL002	S3 vs S2	Lamin B1 Collas-d	LMNB	Genome structure	0.2956
CTRL002	S3 vs S2	Lamin B1 Douz	LMNB	Genome structure	0.3025
CTRL002	S3 vs S2	Lamin A/C Collas-s	LMNA	Genome structure	0.2988
CTRL004	S3 vs S2	Lamin A/C Collas-d	LMNA	Genome structure	0.1945
CTRL004	S3 vs S2	Lamin B1 Collas-d	LMNB	Genome structure	0.2073
CTRL004	S3 vs S2	Lamin B1 Douz	LMNB	Genome structure	0.2923
CTRL004	S3 vs S2	Lamin A/C Collas-s	LMNA	Genome structure	0.2389
CTRL013	S3 vs S2	Lamin A/C Collas-d	LMNA	Genome structure	0.1645
CTRL013	S3 vs S2	Lamin B1 Collas-d	LMNB	Genome structure	0.2935
CTRL013	S3 vs S2	Lamin B1 Douz	LMNB	Genome structure	0.3049
CTRL013	S3 vs S2	Lamin A/C Collas-s	LMNA	Genome structure	0.3651
CTRL002	S4 vs S2	Lamin A/C Collas-d	LMNA	Genome structure	0.291
CTRL002	S4 vs S2	Lamin B1 Collas-d	LMNB	Genome structure	0.3274
CTRL002	S4 vs S2	Lamin B1 Douz	LMNB	Genome structure	0.2721
CTRL002	S4 vs S2	Lamin A/C Collas-s	LMNA	Genome structure	0.2864
CTRL004	S4 vs S2	Lamin A/C Collas-d	LMNA	Genome structure	0.1756
CTRL004	S4 vs S2	Lamin B1 Collas-d	LMNB	Genome structure	0.3517
CTRL004	S4 vs S2	Lamin B1 Douz	LMNB	Genome structure	0.2428
CTRL004	S4 vs S2	Lamin A/C Collas-s	LMNA	Genome structure	0.4008
CTRL013	S4 vs S2	Lamin A/C Collas-d	LMNA	Genome structure	0.2486
CTRL013	S4 vs S2	Lamin B1 Collas-d	LMNB	Genome structure	0.2238
CTRL013	S4 vs S2	Lamin B1 Douz	LMNB	Genome structure	0.2469
CTRL013	S4 vs S2	Lamin A/C Collas-s	LMNA	Genome structure	0.2242
CTRL002	S4 vs S3	Lamin A/C Collas-d	LMNA	Genome structure	0.2783
CTRL002	S4 vs S3	Lamin B1 Collas-d	LMNB	Genome structure	0.2807
CTRL002	S4 vs S3	Lamin B1 Douz	LMNB	Genome structure	0.2765
CTRL002	S4 vs S3	Lamin A/C Collas-s	LMNA	Genome structure	0.2455
CTRL004	S4 vs S3	Lamin A/C Collas-d	LMNA	Genome structure	0.1692
CTRL004	S4 vs S3	Lamin B1 Collas-d	LMNB	Genome structure	0.3601
CTRL004	S4 vs S3	Lamin B1 Douz	LMNB	Genome structure	0.2429
CTRL004	S4 vs S3	Lamin A/C Collas-s	LMNA	Genome structure	0.412
CTRL013	S4 vs S3	Lamin A/C Collas-d	LMNA	Genome structure	0.2326
CTRL013	S4 vs S3	Lamin B1 Collas-d	LMNB	Genome structure	0.0769
CTRL013	S4 vs S3	Lamin B1 Douz	LMNB	Genome structure	0.2031
CTRL013	S4 vs S3	Lamin A/C Collas-s	LMNA	Genome structure	0.0572
CTRL002	S3 vs S2	DNAse-seq	OPEN	Genome structure	-0.1879
CTRL002	S3 vs S2	ATAC-seq	OPEN	Genome structure	-0.1657
CTRL004	S3 vs S2	DNAse-seq	OPEN	Genome structure	-0.1353
CTRL004	S3 vs S2	ATAC-seq	OPEN	Genome structure	-0.1331
CTRL013	S3 vs S2	DNAse-seq	OPEN	Genome structure	-0.1206
CTRL013	S3 vs S2	ATAC-seq	OPEN	Genome structure	-0.102
CTRL002	S4 vs S2	DNAse-seq	OPEN	Genome structure	-0.2145
CTRL002	S4 vs S2	ATAC-seq	OPEN	Genome structure	-0.1879
CTRL004	S4 vs S2	DNAse-seq	OPEN	Genome structure	-0.2028
CTRL004	S4 vs S2	ATAC-seq	OPEN	Genome structure	-0.1999
CTRL013	S4 vs S2	DNAse-seq	OPEN	Genome structure	-0.1716
CTRL013	S4 vs S2	ATAC-seq	OPEN	Genome structure	-0.1813
CTRL002	S4 vs S3	DNAse-seq	OPEN	Genome structure	-0.1953
CTRL002	S4 vs S3	ATAC-seq	OPEN	Genome structure	-0.172
CTRL004	S4 vs S3	DNAse-seq	OPEN	Genome structure	-0.2018
CTRL004	S4 vs S3	ATAC-seq	OPEN	Genome structure	-0.1963
CTRL013	S4 vs S3	DNAse-seq	OPEN	Genome structure	-0.0989
CTRL013	S4 vs S3	ATAC-seq	OPEN	Genome structure	-0.1341
CTRL002	S3 vs S2	H3K27ac	H2	Histone marks	-0.1402
CTRL002	S3 vs S2	H3K27me3	H1	Histone marks	-0.0979
CTRL002	S3 vs S2	H3K36me3	H2	Histone marks	-0.1217
CTRL002	S3 vs S2	H3K4me1	H1	Histone marks	-0.1717
CTRL002	S3 vs S2	H3K4me3	H2	Histone marks	-0.1086
CTRL002	S3 vs S2	H3K9me3	H1	Histone marks	0.4008
CTRL004	S3 vs S2	H3K27ac	H2	Histone marks	-0.0861
CTRL004	S3 vs S2	H3K27me3	H1	Histone marks	-0.0255
CTRL004	S3 vs S2	H3K36me3	H2	Histone marks	-0.0438
CTRL004	S3 vs S2	H3K4me1	H1	Histone marks	-0.0833
CTRL004	S3 vs S2	H3K4me3	H2	Histone marks	-0.082
CTRL004	S3 vs S2	H3K9me3	H1	Histone marks	0.276
CTRL013	S3 vs S2	H3K27ac	H2	Histone marks	-0.0769
CTRL013	S3 vs S2	H3K27me3	H1	Histone marks	-0.1168
CTRL013	S3 vs S2	H3K36me3	H2	Histone marks	-0.0816
CTRL013	S3 vs S2	H3K4me1	H1	Histone marks	-0.0946
CTRL013	S3 vs S2	H3K4me3	H2	Histone marks	-0.0699
CTRL013	S3 vs S2	H3K9me3	H1	Histone marks	0.1456
CTRL002	S4 vs S2	H3K27ac	H2	Histone marks	-0.1739
CTRL002	S4 vs S2	H3K27me3	H1	Histone marks	-0.1439
CTRL002	S4 vs S2	H3K36me3	H2	Histone marks	-0.1745
CTRL002	S4 vs S2	H3K4me1	H1	Histone marks	-0.2372
CTRL002	S4 vs S2	H3K4me3	H2	Histone marks	-0.1199
CTRL002	S4 vs S2	H3K9me3	H1	Histone marks	0.5546
CTRL004	S4 vs S2	H3K27ac	H2	Histone marks	-0.1592
CTRL004	S4 vs S2	H3K27me3	H1	Histone marks	-0.1733
CTRL004	S4 vs S2	H3K36me3	H2	Histone marks	-0.1444
CTRL004	S4 vs S2	H3K4me1	H1	Histone marks	-0.2054
CTRL004	S4 vs S2	H3K4me3	H2	Histone marks	-0.1173
CTRL004	S4 vs S2	H3K9me3	H1	Histone marks	0.325
CTRL013	S4 vs S2	H3K27ac	H2	Histone marks	-0.1068
CTRL013	S4 vs S2	H3K27me3	H1	Histone marks	-0.0884
CTRL013	S4 vs S2	H3K36me3	H2	Histone marks	-0.0351
CTRL013	S4 vs S2	H3K4me1	H1	Histone marks	-0.1321
CTRL013	S4 vs S2	H3K4me3	H2	Histone marks	-0.0921
CTRL013	S4 vs S2	H3K9me3	H1	Histone marks	0.445
CTRL002	S4 vs S3	H3K27ac	H2	Histone marks	-0.1496
CTRL002	S4 vs S3	H3K27me3	H1	Histone marks	-0.0906
CTRL002	S4 vs S3	H3K36me3	H2	Histone marks	-0.1272
CTRL002	S4 vs S3	H3K4me1	H1	Histone marks	-0.1935
CTRL002	S4 vs S3	H3K4me3	H2	Histone marks	-0.1107
CTRL002	S4 vs S3	H3K9me3	H1	Histone marks	0.4802
CTRL004	S4 vs S3	H3K27ac	H2	Histone marks	-0.157
CTRL004	S4 vs S3	H3K27me3	H1	Histone marks	-0.1766
CTRL004	S4 vs S3	H3K36me3	H2	Histone marks	-0.1412
CTRL004	S4 vs S3	H3K4me1	H1	Histone marks	-0.2024
CTRL004	S4 vs S3	H3K4me3	H2	Histone marks	-0.117
CTRL004	S4 vs S3	H3K9me3	H1	Histone marks	0.2842
CTRL013	S4 vs S3	H3K27ac	H2	Histone marks	-0.0259
CTRL013	S4 vs S3	H3K27me3	H1	Histone marks	0.063
CTRL013	S4 vs S3	H3K36me3	H2	Histone marks	0.0989
CTRL013	S4 vs S3	H3K4me1	H1	Histone marks	-0.0104
CTRL013	S4 vs S3	H3K4me3	H2	Histone marks	-0.0438
CTRL013	S4 vs S3	H3K9me3	H1	Histone marks	0.4315
