# Supplementary material for: SAMMY-seq reveals early alteration of heterochromatin and deregulation of bivalent genes in Hutchinson-Gilford Progeria Syndrome
Source: Nat Commun. 2020 Dec 8;11:6274. doi: 10.1038/s41467-020-20048-9 (PMC7722762; doi:10.1038/s41467-020-20048-9)
Supplement: Supplementary file 4 — Source Data [file 41467_2020_20048_MOESM4_ESM.zip › SebestyenMarullo_etal_SourceDataFile3/Supplementary Figure 2c.txt]

patient_id	comparison	overlap_category	overlap_percent
CTRL002	S3 vs S2	H3K9me3	109.677884250492
CTRL002	S4 vs S2	H3K9me3	112.010080829329
CTRL002	S4 vs S3	H3K9me3	107.870447592471
CTRL004	S3 vs S2	H3K9me3	68.1913263014652
CTRL004	S4 vs S2	H3K9me3	89.5958509022504
CTRL004	S4 vs S3	H3K9me3	86.7801008796554
CTRL013	S3 vs S2	H3K9me3	103.156969454408
CTRL013	S4 vs S2	H3K9me3	93.0311748005171
CTRL013	S4 vs S3	H3K9me3	70.0451072912861
CTRL002	S3 vs S2	LAD	68.5537060301507
CTRL002	S4 vs S2	LAD	69.4488065326633
CTRL002	S4 vs S3	LAD	65.891959798995
CTRL004	S3 vs S2	LAD	43.8677763819095
CTRL004	S4 vs S2	LAD	62.2880025125628
CTRL004	S4 vs S3	LAD	62.5235552763819
CTRL013	S3 vs S2	LAD	75.9343592964824
CTRL013	S4 vs S2	LAD	54.9152010050251
CTRL013	S4 vs S3	LAD	36.4243090452261
CTRL002	S3 vs S2	H3K9me3 + LAD	81.9348589392905
CTRL002	S4 vs S2	H3K9me3 + LAD	83.5136712707925
CTRL002	S4 vs S3	H3K9me3 + LAD	80.5400014702237
CTRL004	S3 vs S2	H3K9me3 + LAD	56.3097388298367
CTRL004	S4 vs S2	H3K9me3 + LAD	73.3733978754071
CTRL004	S4 vs S3	H3K9me3 + LAD	72.0286130858319
CTRL013	S3 vs S2	H3K9me3 + LAD	78.6798592140797
CTRL013	S4 vs S2	H3K9me3 + LAD	68.7097875153613
CTRL013	S4 vs S3	H3K9me3 + LAD	49.4956200517773
