# Supplementary material for: SAMMY-seq reveals early alteration of heterochromatin and deregulation of bivalent genes in Hutchinson-Gilford Progeria Syndrome
Source: Nat Commun. 2020 Dec 8;11:6274. doi: 10.1038/s41467-020-20048-9 (PMC7722762; doi:10.1038/s41467-020-20048-9)
Supplement: Supplementary file 4 — Source Data [file 41467_2020_20048_MOESM4_ESM.zip › SebestyenMarullo_etal_SourceDataFile3/Figure 3b.txt]

patient_id1	patient_id2	combined_patient_id	comparison	sample_type	jaccard_score	overlapping_regions
CTRL002	CTRL004	CTRL002 - CTRL004	S3 vs S2	Control	0.536316	177
CTRL002	CTRL013	CTRL002 - CTRL013	S3 vs S2	Control	0.585113	188
CTRL004	CTRL013	CTRL004 - CTRL013	S3 vs S2	Control	0.39536	137
CTRL002	CTRL004	CTRL002 - CTRL004	S4 vs S2	Control	0.707946	200
CTRL002	CTRL013	CTRL002 - CTRL013	S4 vs S2	Control	0.695666	242
CTRL004	CTRL013	CTRL004 - CTRL013	S4 vs S2	Control	0.614278	190
CTRL002	CTRL004	CTRL002 - CTRL004	S4 vs S3	Control	0.686345	187
CTRL002	CTRL013	CTRL002 - CTRL013	S4 vs S3	Control	0.46086	178
CTRL004	CTRL013	CTRL004 - CTRL013	S4 vs S3	Control	0.370164	127
HGPS167	HGPS169	HGPS167 - HGPS169	S3 vs S2	Progeria	0.190102	84
HGPS167	HGPS188	HGPS167 - HGPS188	S3 vs S2	Progeria	0.282751	93
HGPS169	HGPS188	HGPS169 - HGPS188	S3 vs S2	Progeria	0.482547	186
HGPS167	HGPS169	HGPS167 - HGPS169	S4 vs S2	Progeria	0.168257	76
HGPS167	HGPS188	HGPS167 - HGPS188	S4 vs S2	Progeria	0.0748601	85
HGPS169	HGPS188	HGPS169 - HGPS188	S4 vs S2	Progeria	0.0823542	71
HGPS167	HGPS169	HGPS167 - HGPS169	S4 vs S3	Progeria	0.172627	107
HGPS167	HGPS188	HGPS167 - HGPS188	S4 vs S3	Progeria	0.121931	100
HGPS169	HGPS188	HGPS169 - HGPS188	S4 vs S3	Progeria	0.717687	172
