# Supplementary material for: SAMMY-seq reveals early alteration of heterochromatin and deregulation of bivalent genes in Hutchinson-Gilford Progeria Syndrome
Source: Nat Commun. 2020 Dec 8;11:6274. doi: 10.1038/s41467-020-20048-9 (PMC7722762; doi:10.1038/s41467-020-20048-9)
Supplement: Supplementary file 4 — Source Data [file 41467_2020_20048_MOESM4_ESM.zip › SebestyenMarullo_etal_SourceDataFile3/Figure 6g.csv]

CTRL004early	HGPS167early	CTRL004early	HGPS167early	CTRL004late	HGPS167late	CTRL004late	HGPS167late
1,667058	1,221736	5,365285	4,531942	0,350429	1,560867	0,313470	2,649635
0,973260	0,715917	8,132372	2,987371	0,512536	3,471263	1,172409	5,363174
2,183913	1,410855		1,813207	0,956427	1,379118	2,373539	2,779356
	1,138212			0,358339		0,979378
