# Supplementary material for: SAMMY-seq reveals early alteration of heterochromatin and deregulation of bivalent genes in Hutchinson-Gilford Progeria Syndrome
Source: Nat Commun. 2020 Dec 8;11:6274. doi: 10.1038/s41467-020-20048-9 (PMC7722762; doi:10.1038/s41467-020-20048-9)
Supplement: Supplementary file 4 — Source Data [file 41467_2020_20048_MOESM4_ESM.zip › SebestyenMarullo_etal_SourceDataFile3/Figure 3c.txt]

patient_id	comparison	experiment	binno	literature_median_value
CTRL002	S3 vs S2	Lamin A/C	1	-2.233885736
CTRL002	S3 vs S2	Lamin A/C	2	-1.28686905
CTRL002	S3 vs S2	Lamin A/C	3	-1.28686905
CTRL002	S3 vs S2	Lamin A/C	4	-0.3706216776
CTRL002	S3 vs S2	Lamin A/C	5	-0.3706216776
CTRL002	S3 vs S2	Lamin A/C	6	-2.978948666
CTRL002	S3 vs S2	Lamin A/C	7	-3.397777518
CTRL002	S3 vs S2	Lamin A/C	8	-7.203772276
CTRL002	S3 vs S2	Lamin A/C	9	-7.203772276
CTRL002	S3 vs S2	Lamin A/C	10	-5.710264765
CTRL002	S3 vs S2	Lamin A/C	11	-4.895559711
CTRL002	S3 vs S2	Lamin A/C	12	-5.710264765
CTRL002	S3 vs S2	Lamin A/C	13	-6.80485734
CTRL002	S3 vs S2	Lamin A/C	14	-6.818953351
CTRL002	S3 vs S2	Lamin A/C	15	-6.818953351
CTRL002	S3 vs S2	Lamin A/C	16	-5.784674281
CTRL002	S3 vs S2	Lamin A/C	17	-1.819686539
CTRL002	S3 vs S2	Lamin A/C	18	-1.819686539
CTRL002	S3 vs S2	Lamin A/C	19	-2.046608896
CTRL002	S3 vs S2	Lamin A/C	20	-2.435182947
CTRL002	S3 vs S2	Lamin A/C	21	-2.617154881
CTRL002	S3 vs S2	Lamin A/C	22	-4.560945334
CTRL002	S3 vs S2	Lamin A/C	23	-4.560945334
CTRL002	S3 vs S2	Lamin A/C	24	-2.116933007
CTRL002	S3 vs S2	Lamin A/C	25	-1.610279009
CTRL002	S3 vs S2	Lamin A/C	26	-1.549551362
CTRL002	S3 vs S2	Lamin A/C	27	-0.4149173732
CTRL002	S3 vs S2	Lamin A/C	28	-0.4148956659
CTRL002	S3 vs S2	Lamin A/C	29	-0.4149173732
CTRL002	S3 vs S2	Lamin A/C	30	-1.488899734
CTRL002	S3 vs S2	Lamin A/C	31	-1.488899734
CTRL002	S3 vs S2	Lamin A/C	32	-1.335216145
CTRL002	S3 vs S2	Lamin A/C	33	-1.335216145
CTRL002	S3 vs S2	Lamin A/C	34	-1.651768626
CTRL002	S3 vs S2	Lamin A/C	35	-1.731428041
CTRL002	S3 vs S2	Lamin A/C	36	-1.854674538
CTRL002	S3 vs S2	Lamin A/C	37	-1.854674538
CTRL002	S3 vs S2	Lamin A/C	38	-2.378117949
CTRL002	S3 vs S2	Lamin A/C	39	-2.975939248
CTRL002	S3 vs S2	Lamin A/C	40	-2.378117949
CTRL002	S3 vs S2	Lamin A/C	41	-1.058014333
CTRL002	S3 vs S2	Lamin A/C	42	-0.9831987611
CTRL002	S3 vs S2	Lamin A/C	43	-0.9831987611
CTRL002	S3 vs S2	Lamin A/C	44	-0.5823018387
CTRL002	S3 vs S2	Lamin A/C	45	-0.5823018387
CTRL002	S3 vs S2	Lamin A/C	46	-1.214459512
CTRL002	S3 vs S2	Lamin A/C	47	-1.214459512
CTRL002	S3 vs S2	Lamin A/C	48	-1.214459512
CTRL002	S3 vs S2	Lamin A/C	49	-1.300736567
CTRL002	S3 vs S2	Lamin A/C	50	-1.482490392
CTRL002	S3 vs S2	Lamin A/C	51	-1.482490392
CTRL002	S3 vs S2	Lamin A/C	52	0.2237430955
CTRL002	S3 vs S2	Lamin A/C	53	2.651001277
CTRL002	S3 vs S2	Lamin A/C	54	2.990374104
CTRL002	S3 vs S2	Lamin A/C	55	3.638891609
CTRL002	S3 vs S2	Lamin A/C	56	3.713304597
CTRL002	S3 vs S2	Lamin A/C	57	4.044145035
CTRL002	S3 vs S2	Lamin A/C	58	3.713304597
CTRL002	S3 vs S2	Lamin A/C	59	3.441622855
CTRL002	S3 vs S2	Lamin A/C	60	3.441622855
CTRL002	S3 vs S2	Lamin A/C	61	3.489370253
CTRL002	S3 vs S2	Lamin A/C	62	3.61168018
CTRL002	S3 vs S2	Lamin A/C	63	3.489370253
CTRL002	S3 vs S2	Lamin A/C	64	3.356656938
CTRL002	S3 vs S2	Lamin A/C	65	3.071196592
CTRL002	S3 vs S2	Lamin A/C	66	2.897462062
CTRL002	S3 vs S2	Lamin A/C	67	3.049110374
CTRL002	S3 vs S2	Lamin A/C	68	3.049110374
CTRL002	S3 vs S2	Lamin A/C	69	3.199251846
CTRL002	S3 vs S2	Lamin A/C	70	3.199251846
CTRL002	S3 vs S2	Lamin A/C	71	3.199251846
CTRL002	S3 vs S2	Lamin A/C	72	3.165374478
CTRL002	S3 vs S2	Lamin A/C	73	3.700027507
CTRL002	S3 vs S2	Lamin A/C	74	3.560487247
CTRL002	S3 vs S2	Lamin A/C	75	3.560487247
CTRL002	S3 vs S2	Lamin A/C	76	3.560487247
CTRL002	S3 vs S2	Lamin A/C	77	3.691294494
CTRL002	S3 vs S2	Lamin A/C	78	3.691294494
CTRL002	S3 vs S2	Lamin A/C	79	4.134724288
CTRL002	S3 vs S2	Lamin A/C	80	3.73406815
CTRL002	S3 vs S2	Lamin A/C	81	3.73406815
CTRL002	S3 vs S2	Lamin A/C	82	3.73406815
CTRL002	S3 vs S2	Lamin A/C	83	3.855474127
CTRL002	S3 vs S2	Lamin A/C	84	3.855474127
CTRL002	S3 vs S2	Lamin A/C	85	4.006667384
CTRL002	S3 vs S2	Lamin A/C	86	4.006667384
CTRL002	S3 vs S2	Lamin A/C	87	4.006667384
CTRL002	S3 vs S2	Lamin A/C	88	3.366276785
CTRL002	S3 vs S2	Lamin A/C	89	3.366276785
CTRL002	S3 vs S2	Lamin A/C	90	3.606603266
CTRL002	S3 vs S2	Lamin A/C	91	3.606603266
CTRL002	S3 vs S2	Lamin A/C	92	3.218005329
CTRL002	S3 vs S2	Lamin A/C	93	2.968040059
CTRL002	S3 vs S2	Lamin A/C	94	2.968040059
CTRL002	S3 vs S2	Lamin A/C	95	3.284998221
CTRL002	S3 vs S2	Lamin A/C	96	3.847331859
CTRL002	S3 vs S2	Lamin A/C	97	3.565503214
CTRL002	S3 vs S2	Lamin A/C	98	4.246350988
CTRL002	S3 vs S2	Lamin A/C	99	4.046892162
CTRL002	S3 vs S2	Lamin A/C	100	4.242603367
CTRL002	S3 vs S2	Lamin A/C	1	1.808996458
CTRL002	S3 vs S2	Lamin A/C	2	1.588576093
CTRL002	S3 vs S2	Lamin A/C	3	1.121604118
CTRL002	S3 vs S2	Lamin A/C	4	0.1300636882
CTRL002	S3 vs S2	Lamin A/C	5	1.121604118
CTRL002	S3 vs S2	Lamin A/C	6	2.291179977
CTRL002	S3 vs S2	Lamin A/C	7	3.673655437
CTRL002	S3 vs S2	Lamin A/C	8	3.698823796
CTRL002	S3 vs S2	Lamin A/C	9	3.859138168
CTRL002	S3 vs S2	Lamin A/C	10	3.859138168
CTRL002	S3 vs S2	Lamin A/C	11	3.665479214
CTRL002	S3 vs S2	Lamin A/C	12	3.150670047
CTRL002	S3 vs S2	Lamin A/C	13	2.94303773
CTRL002	S3 vs S2	Lamin A/C	14	2.168294582
CTRL002	S3 vs S2	Lamin A/C	15	1.714545538
CTRL002	S3 vs S2	Lamin A/C	16	1.705411582
CTRL002	S3 vs S2	Lamin A/C	17	1.696355476
CTRL002	S3 vs S2	Lamin A/C	18	1.696355476
CTRL002	S3 vs S2	Lamin A/C	19	3.632562251
CTRL002	S3 vs S2	Lamin A/C	20	3.68095978
CTRL002	S3 vs S2	Lamin A/C	21	3.68095978
CTRL002	S3 vs S2	Lamin A/C	22	3.68095978
CTRL002	S3 vs S2	Lamin A/C	23	2.603404717
CTRL002	S3 vs S2	Lamin A/C	24	2.425772216
CTRL002	S3 vs S2	Lamin A/C	25	2.425772216
CTRL002	S3 vs S2	Lamin A/C	26	2.998092378
CTRL002	S3 vs S2	Lamin A/C	27	2.998092378
CTRL002	S3 vs S2	Lamin A/C	28	3.00768395
CTRL002	S3 vs S2	Lamin A/C	29	3.00768395
CTRL002	S3 vs S2	Lamin A/C	30	3.00768395
CTRL002	S3 vs S2	Lamin A/C	31	1.680355891
CTRL002	S3 vs S2	Lamin A/C	32	1.680355891
CTRL002	S3 vs S2	Lamin A/C	33	1.879579533
CTRL002	S3 vs S2	Lamin A/C	34	2.467075738
CTRL002	S3 vs S2	Lamin A/C	35	2.583270791
CTRL002	S3 vs S2	Lamin A/C	36	2.583270791
CTRL002	S3 vs S2	Lamin A/C	37	2.25911404
CTRL002	S3 vs S2	Lamin A/C	38	1.868606122
CTRL002	S3 vs S2	Lamin A/C	39	1.852480493
CTRL002	S3 vs S2	Lamin A/C	40	0.8876072759
CTRL002	S3 vs S2	Lamin A/C	41	0.4234177136
CTRL002	S3 vs S2	Lamin A/C	42	-2.97063282
CTRL002	S3 vs S2	Lamin A/C	43	0.4234177136
CTRL002	S3 vs S2	Lamin A/C	44	0.2241545721
CTRL002	S3 vs S2	Lamin A/C	45	0.7217061459
CTRL002	S3 vs S2	Lamin A/C	46	0.7924187898
CTRL002	S3 vs S2	Lamin A/C	47	0.7924187898
CTRL002	S3 vs S2	Lamin A/C	48	-0.01789806412
CTRL002	S3 vs S2	Lamin A/C	49	-0.5065702467
CTRL002	S3 vs S2	Lamin A/C	50	-0.5065702467
CTRL002	S3 vs S2	Lamin A/C	51	-1.529206175
CTRL002	S3 vs S2	Lamin A/C	52	0.08823875414
CTRL002	S3 vs S2	Lamin A/C	53	0.5903327107
CTRL002	S3 vs S2	Lamin A/C	54	0.8446225607
CTRL002	S3 vs S2	Lamin A/C	55	0.5903327107
CTRL002	S3 vs S2	Lamin A/C	56	0
CTRL002	S3 vs S2	Lamin A/C	57	0
CTRL002	S3 vs S2	Lamin A/C	58	0.8596061686
CTRL002	S3 vs S2	Lamin A/C	59	1.09438511
CTRL002	S3 vs S2	Lamin A/C	60	1.153264167
CTRL002	S3 vs S2	Lamin A/C	61	1.153264167
CTRL002	S3 vs S2	Lamin A/C	62	1.131564277
CTRL002	S3 vs S2	Lamin A/C	63	1.131564277
CTRL002	S3 vs S2	Lamin A/C	64	0.9952638128
CTRL002	S3 vs S2	Lamin A/C	65	0.6389216932
CTRL002	S3 vs S2	Lamin A/C	66	0.6219976599
CTRL002	S3 vs S2	Lamin A/C	67	0.6389216932
CTRL002	S3 vs S2	Lamin A/C	68	1.882248912
CTRL002	S3 vs S2	Lamin A/C	69	2.086914386
CTRL002	S3 vs S2	Lamin A/C	70	2.086914386
CTRL002	S3 vs S2	Lamin A/C	71	1.199837474
CTRL002	S3 vs S2	Lamin A/C	72	1.199837474
CTRL002	S3 vs S2	Lamin A/C	73	1.547567671
CTRL002	S3 vs S2	Lamin A/C	74	2.251210206
CTRL002	S3 vs S2	Lamin A/C	75	2.251210206
CTRL002	S3 vs S2	Lamin A/C	76	2.785869027
CTRL002	S3 vs S2	Lamin A/C	77	3.304763187
CTRL002	S3 vs S2	Lamin A/C	78	3.704947903
CTRL002	S3 vs S2	Lamin A/C	79	3.704947903
CTRL002	S3 vs S2	Lamin A/C	80	2.961846001
CTRL002	S3 vs S2	Lamin A/C	81	2.136907335
CTRL002	S3 vs S2	Lamin A/C	82	2.136907335
CTRL002	S3 vs S2	Lamin A/C	83	2.136907335
CTRL002	S3 vs S2	Lamin A/C	84	2.397465083
CTRL002	S3 vs S2	Lamin A/C	85	2.090810884
CTRL002	S3 vs S2	Lamin A/C	86	2.397465083
CTRL002	S3 vs S2	Lamin A/C	87	2.090810884
CTRL002	S3 vs S2	Lamin A/C	88	2.552199445
CTRL002	S3 vs S2	Lamin A/C	89	2.763022643
CTRL002	S3 vs S2	Lamin A/C	90	2.763022643
CTRL002	S3 vs S2	Lamin A/C	91	2.587984017
CTRL002	S3 vs S2	Lamin A/C	92	2.587984017
CTRL002	S3 vs S2	Lamin A/C	93	2.772524143
CTRL002	S3 vs S2	Lamin A/C	94	3.02964258
CTRL002	S3 vs S2	Lamin A/C	95	3.02964258
CTRL002	S3 vs S2	Lamin A/C	96	3.523293874
CTRL002	S3 vs S2	Lamin A/C	97	3.523293874
CTRL002	S3 vs S2	Lamin A/C	98	3.221225001
CTRL002	S3 vs S2	Lamin A/C	99	3.221225001
CTRL002	S3 vs S2	Lamin A/C	100	3.267712663
CTRL002	S3 vs S2	Lamin A/C	1	-0.05294928496
CTRL002	S3 vs S2	Lamin A/C	2	0.005733151552
CTRL002	S3 vs S2	Lamin A/C	3	0.4015980304
CTRL002	S3 vs S2	Lamin A/C	4	0.5673589012
CTRL002	S3 vs S2	Lamin A/C	5	0.5673589012
CTRL002	S3 vs S2	Lamin A/C	6	0.5673589012
CTRL002	S3 vs S2	Lamin A/C	7	0.8108688021
CTRL002	S3 vs S2	Lamin A/C	8	0.8108688021
CTRL002	S3 vs S2	Lamin A/C	9	0.4872878371
CTRL002	S3 vs S2	Lamin A/C	10	0.1524602322
CTRL002	S3 vs S2	Lamin A/C	11	0.1524602322
CTRL002	S3 vs S2	Lamin A/C	12	-0.3461992345
CTRL002	S3 vs S2	Lamin A/C	13	-0.3461992345
CTRL002	S3 vs S2	Lamin A/C	14	-0.3461992345
CTRL002	S3 vs S2	Lamin A/C	15	-0.4276095374
CTRL002	S3 vs S2	Lamin A/C	16	-0.4276095374
CTRL002	S3 vs S2	Lamin A/C	17	-0.4276095374
CTRL002	S3 vs S2	Lamin A/C	18	-0.6143434467
CTRL002	S3 vs S2	Lamin A/C	19	-0.9054851418
CTRL002	S3 vs S2	Lamin A/C	20	-1.096380624
CTRL002	S3 vs S2	Lamin A/C	21	-1.096380624
CTRL002	S3 vs S2	Lamin A/C	22	-2.021329428
CTRL002	S3 vs S2	Lamin A/C	23	-0.8679443839
CTRL002	S3 vs S2	Lamin A/C	24	-0.04274245568
CTRL002	S3 vs S2	Lamin A/C	25	1.24592304
CTRL002	S3 vs S2	Lamin A/C	26	2.156447523
CTRL002	S3 vs S2	Lamin A/C	27	2.156447523
CTRL002	S3 vs S2	Lamin A/C	28	2.003756716
CTRL002	S3 vs S2	Lamin A/C	29	1.161864706
CTRL002	S3 vs S2	Lamin A/C	30	0.7903589955
CTRL002	S3 vs S2	Lamin A/C	31	0.5273862547
CTRL002	S3 vs S2	Lamin A/C	32	-0.2032467757
CTRL002	S3 vs S2	Lamin A/C	33	-1.185438385
CTRL002	S3 vs S2	Lamin A/C	34	-1.185438385
CTRL002	S3 vs S2	Lamin A/C	35	-0.1975107799
CTRL002	S3 vs S2	Lamin A/C	36	0.1107907696
CTRL002	S3 vs S2	Lamin A/C	37	0.1107907696
CTRL002	S3 vs S2	Lamin A/C	38	-0.4580564101
CTRL002	S3 vs S2	Lamin A/C	39	-0.4580564101
CTRL002	S3 vs S2	Lamin A/C	40	0.5753400082
CTRL002	S3 vs S2	Lamin A/C	41	1.732514435
CTRL002	S3 vs S2	Lamin A/C	42	1.732514435
CTRL002	S3 vs S2	Lamin A/C	43	2.037667485
CTRL002	S3 vs S2	Lamin A/C	44	1.417768174
CTRL002	S3 vs S2	Lamin A/C	45	2.037667485
CTRL002	S3 vs S2	Lamin A/C	46	1.755057375
CTRL002	S3 vs S2	Lamin A/C	47	2.167158076
CTRL002	S3 vs S2	Lamin A/C	48	1.755057375
CTRL002	S3 vs S2	Lamin A/C	49	0.9198536069
CTRL002	S3 vs S2	Lamin A/C	50	0.9198536069
CTRL002	S3 vs S2	Lamin A/C	51	1.588111482
CTRL002	S3 vs S2	Lamin A/C	52	1.9686978
CTRL002	S3 vs S2	Lamin A/C	53	2.778572687
CTRL002	S3 vs S2	Lamin A/C	54	2.969666318
CTRL002	S3 vs S2	Lamin A/C	55	2.969666318
CTRL002	S3 vs S2	Lamin A/C	56	3.454390665
CTRL002	S3 vs S2	Lamin A/C	57	3.707547625
CTRL002	S3 vs S2	Lamin A/C	58	3.707547625
CTRL002	S3 vs S2	Lamin A/C	59	3.409102014
CTRL002	S3 vs S2	Lamin A/C	60	3.409102014
CTRL002	S3 vs S2	Lamin A/C	61	3.523289998
CTRL002	S3 vs S2	Lamin A/C	62	3.523289998
CTRL002	S3 vs S2	Lamin A/C	63	4.142312999
CTRL002	S3 vs S2	Lamin A/C	64	2.613399287
CTRL002	S3 vs S2	Lamin A/C	65	3.665802408
CTRL002	S3 vs S2	Lamin A/C	66	3.665802408
CTRL002	S3 vs S2	Lamin A/C	67	3.665802408
CTRL002	S3 vs S2	Lamin A/C	68	3.227113211
CTRL002	S3 vs S2	Lamin A/C	69	3.227113211
CTRL002	S3 vs S2	Lamin A/C	70	4.933982962
CTRL002	S3 vs S2	Lamin A/C	71	4.933982962
CTRL002	S3 vs S2	Lamin A/C	72	4.182926032
CTRL002	S3 vs S2	Lamin A/C	73	3.000630133
CTRL002	S3 vs S2	Lamin A/C	74	3.21997053
CTRL002	S3 vs S2	Lamin A/C	75	3.21997053
CTRL002	S3 vs S2	Lamin A/C	76	3.40916371
CTRL002	S3 vs S2	Lamin A/C	77	3.40916371
CTRL002	S3 vs S2	Lamin A/C	78	3.612162508
CTRL002	S3 vs S2	Lamin A/C	79	4.000398923
CTRL002	S3 vs S2	Lamin A/C	80	4.000398923
CTRL002	S3 vs S2	Lamin A/C	81	3.900952209
CTRL002	S3 vs S2	Lamin A/C	82	3.900952209
CTRL002	S3 vs S2	Lamin A/C	83	3.67128815
CTRL002	S3 vs S2	Lamin A/C	84	3.842565891
CTRL002	S3 vs S2	Lamin A/C	85	3.67128815
CTRL002	S3 vs S2	Lamin A/C	86	3.691512596
CTRL002	S3 vs S2	Lamin A/C	87	3.16596124
CTRL002	S3 vs S2	Lamin A/C	88	3.691512596
CTRL002	S3 vs S2	Lamin A/C	89	2.195797435
CTRL002	S3 vs S2	Lamin A/C	90	3.476310989
CTRL002	S3 vs S2	Lamin A/C	91	3.476310989
CTRL002	S3 vs S2	Lamin A/C	92	3.476310989
CTRL002	S3 vs S2	Lamin A/C	93	3.812746181
CTRL002	S3 vs S2	Lamin A/C	94	4.475313639
CTRL002	S3 vs S2	Lamin A/C	95	4.475313639
CTRL002	S3 vs S2	Lamin A/C	96	4.018035883
CTRL002	S3 vs S2	Lamin A/C	97	3.592920617
CTRL002	S3 vs S2	Lamin A/C	98	3.516633409
CTRL002	S3 vs S2	Lamin A/C	99	2.956082164
CTRL002	S3 vs S2	Lamin A/C	100	3.516633409
CTRL002	S3 vs S2	Lamin A/C	1	0.9353153583
CTRL002	S3 vs S2	Lamin A/C	2	0.8931030812
CTRL002	S3 vs S2	Lamin A/C	3	0.8931030812
CTRL002	S3 vs S2	Lamin A/C	4	1.132613575
CTRL002	S3 vs S2	Lamin A/C	5	1.42705159
CTRL002	S3 vs S2	Lamin A/C	6	1.217159693
CTRL002	S3 vs S2	Lamin A/C	7	1.365062124
CTRL002	S3 vs S2	Lamin A/C	8	1.217159693
CTRL002	S3 vs S2	Lamin A/C	9	0.9489864971
CTRL002	S3 vs S2	Lamin A/C	10	0.331700053
CTRL002	S3 vs S2	Lamin A/C	11	0.331700053
CTRL002	S3 vs S2	Lamin A/C	12	0.5969538693
CTRL002	S3 vs S2	Lamin A/C	13	1.600954061
CTRL002	S3 vs S2	Lamin A/C	14	0.6063582992
CTRL002	S3 vs S2	Lamin A/C	15	0.6063582992
CTRL002	S3 vs S2	Lamin A/C	16	0.6063582992
CTRL002	S3 vs S2	Lamin A/C	17	0.3490772541
CTRL002	S3 vs S2	Lamin A/C	18	0.3283516019
CTRL002	S3 vs S2	Lamin A/C	19	0.09841272479
CTRL002	S3 vs S2	Lamin A/C	20	-0.0859089151
CTRL002	S3 vs S2	Lamin A/C	21	0.09841272479
CTRL002	S3 vs S2	Lamin A/C	22	0.7734206293
CTRL002	S3 vs S2	Lamin A/C	23	0.7734206293
CTRL002	S3 vs S2	Lamin A/C	24	0.8981330408
CTRL002	S3 vs S2	Lamin A/C	25	0.3316943051
CTRL002	S3 vs S2	Lamin A/C	26	0.9586758099
CTRL002	S3 vs S2	Lamin A/C	27	1.076809631
CTRL002	S3 vs S2	Lamin A/C	28	1.076809631
CTRL002	S3 vs S2	Lamin A/C	29	0.2612333816
CTRL002	S3 vs S2	Lamin A/C	30	-0.04405096506
CTRL002	S3 vs S2	Lamin A/C	31	-0.04405096506
CTRL002	S3 vs S2	Lamin A/C	32	0.7246273965
CTRL002	S3 vs S2	Lamin A/C	33	0.7246273965
CTRL002	S3 vs S2	Lamin A/C	34	0.6959140461
CTRL002	S3 vs S2	Lamin A/C	35	0.6959140461
CTRL002	S3 vs S2	Lamin A/C	36	0.7083967912
CTRL002	S3 vs S2	Lamin A/C	37	1.387624519
CTRL002	S3 vs S2	Lamin A/C	38	1.387624519
CTRL002	S3 vs S2	Lamin A/C	39	0.7481377821
CTRL002	S3 vs S2	Lamin A/C	40	0.7481377821
CTRL002	S3 vs S2	Lamin A/C	41	0.6901567399
CTRL002	S3 vs S2	Lamin A/C	42	1.374895666
CTRL002	S3 vs S2	Lamin A/C	43	1.383886163
CTRL002	S3 vs S2	Lamin A/C	44	1.383886163
CTRL002	S3 vs S2	Lamin A/C	45	1.383886163
CTRL002	S3 vs S2	Lamin A/C	46	1.432906971
CTRL002	S3 vs S2	Lamin A/C	47	1.432906971
CTRL002	S3 vs S2	Lamin A/C	48	2.133070177
CTRL002	S3 vs S2	Lamin A/C	49	2.133070177
CTRL002	S3 vs S2	Lamin A/C	50	2.437049697
CTRL002	S3 vs S2	Lamin A/C	51	2.437049697
CTRL002	S3 vs S2	Lamin A/C	52	1.912038009
CTRL002	S3 vs S2	Lamin A/C	53	1.634088138
CTRL002	S3 vs S2	Lamin A/C	54	0.6641126863
CTRL002	S3 vs S2	Lamin A/C	55	0.6641126863
CTRL002	S3 vs S2	Lamin A/C	56	1.011341958
CTRL002	S3 vs S2	Lamin A/C	57	2.209653385
CTRL002	S3 vs S2	Lamin A/C	58	2.209653385
CTRL002	S3 vs S2	Lamin A/C	59	2.56982445
CTRL002	S3 vs S2	Lamin A/C	60	2.56982445
CTRL002	S3 vs S2	Lamin A/C	61	2.683883831
CTRL002	S3 vs S2	Lamin A/C	62	2.683883831
CTRL002	S3 vs S2	Lamin A/C	63	2.57657102
CTRL002	S3 vs S2	Lamin A/C	64	2.57657102
CTRL002	S3 vs S2	Lamin A/C	65	2.57657102
CTRL002	S3 vs S2	Lamin A/C	66	1.699687396
CTRL002	S3 vs S2	Lamin A/C	67	0.6290799031
CTRL002	S3 vs S2	Lamin A/C	68	0.6290799031
CTRL002	S3 vs S2	Lamin A/C	69	2.287234929
CTRL002	S3 vs S2	Lamin A/C	70	2.497870048
CTRL002	S3 vs S2	Lamin A/C	71	2.287234929
CTRL002	S3 vs S2	Lamin A/C	72	2.441887373
CTRL002	S3 vs S2	Lamin A/C	73	1.423639494
CTRL002	S3 vs S2	Lamin A/C	74	1.423639494
CTRL002	S3 vs S2	Lamin A/C	75	1.423639494
CTRL002	S3 vs S2	Lamin A/C	76	2.092717576
CTRL002	S3 vs S2	Lamin A/C	77	2.469011375
CTRL002	S3 vs S2	Lamin A/C	78	2.469011375
CTRL002	S3 vs S2	Lamin A/C	79	2.510196122
CTRL002	S3 vs S2	Lamin A/C	80	2.510196122
CTRL002	S3 vs S2	Lamin A/C	81	2.510196122
CTRL002	S3 vs S2	Lamin A/C	82	2.612599212
CTRL002	S3 vs S2	Lamin A/C	83	2.810622698
CTRL002	S3 vs S2	Lamin A/C	84	3.491362746
CTRL002	S3 vs S2	Lamin A/C	85	3.532725496
CTRL002	S3 vs S2	Lamin A/C	86	3.532725496
CTRL002	S3 vs S2	Lamin A/C	87	3.784202214
CTRL002	S3 vs S2	Lamin A/C	88	2.724599319
CTRL002	S3 vs S2	Lamin A/C	89	2.517924975
CTRL002	S3 vs S2	Lamin A/C	90	2.517924975
CTRL002	S3 vs S2	Lamin A/C	91	2.816263279
CTRL002	S3 vs S2	Lamin A/C	92	2.948185879
CTRL002	S3 vs S2	Lamin A/C	93	2.948185879
CTRL002	S3 vs S2	Lamin A/C	94	3.282054302
CTRL002	S3 vs S2	Lamin A/C	95	3.457193462
CTRL002	S3 vs S2	Lamin A/C	96	3.705731948
CTRL002	S3 vs S2	Lamin A/C	97	3.705731948
CTRL002	S3 vs S2	Lamin A/C	98	3.33180799
CTRL002	S3 vs S2	Lamin A/C	99	3.304506126
CTRL002	S3 vs S2	Lamin A/C	100	3.304506126
CTRL002	S3 vs S2	Lamin A/C	1	3.031616967
CTRL002	S3 vs S2	Lamin A/C	2	2.549184031
CTRL002	S3 vs S2	Lamin A/C	3	2.219057811
CTRL002	S3 vs S2	Lamin A/C	4	2.219057811
CTRL002	S3 vs S2	Lamin A/C	5	2.774067762
CTRL002	S3 vs S2	Lamin A/C	6	2.774067762
CTRL002	S3 vs S2	Lamin A/C	7	2.38646393
CTRL002	S3 vs S2	Lamin A/C	8	2.38646393
CTRL002	S3 vs S2	Lamin A/C	9	2.479108656
CTRL002	S3 vs S2	Lamin A/C	10	2.751232981
CTRL002	S3 vs S2	Lamin A/C	11	3.181301023
CTRL002	S3 vs S2	Lamin A/C	12	3.181301023
CTRL002	S3 vs S2	Lamin A/C	13	3.069418783
CTRL002	S3 vs S2	Lamin A/C	14	2.986808626
CTRL002	S3 vs S2	Lamin A/C	15	2.793871177
CTRL002	S3 vs S2	Lamin A/C	16	2.32569004
CTRL002	S3 vs S2	Lamin A/C	17	1.827389845
CTRL002	S3 vs S2	Lamin A/C	18	2.082336631
CTRL002	S3 vs S2	Lamin A/C	19	2.082336631
CTRL002	S3 vs S2	Lamin A/C	20	2.082336631
CTRL002	S3 vs S2	Lamin A/C	21	2.164790486
CTRL002	S3 vs S2	Lamin A/C	22	1.53793097
CTRL002	S3 vs S2	Lamin A/C	23	1.53793097
CTRL002	S3 vs S2	Lamin A/C	24	1.53793097
CTRL002	S3 vs S2	Lamin A/C	25	1.655746109
CTRL002	S3 vs S2	Lamin A/C	26	1.655746109
CTRL002	S3 vs S2	Lamin A/C	27	2.100942378
CTRL002	S3 vs S2	Lamin A/C	28	1.492686598
CTRL002	S3 vs S2	Lamin A/C	29	0.6991872842
CTRL002	S3 vs S2	Lamin A/C	30	0.4788865515
CTRL002	S3 vs S2	Lamin A/C	31	0.08369285644
CTRL002	S3 vs S2	Lamin A/C	32	-0.8698902179
CTRL002	S3 vs S2	Lamin A/C	33	-1.519935735
CTRL002	S3 vs S2	Lamin A/C	34	-1.519935735
CTRL002	S3 vs S2	Lamin A/C	35	-1.519935735
CTRL002	S3 vs S2	Lamin A/C	36	-0.7333314208
CTRL002	S3 vs S2	Lamin A/C	37	-0.7333314208
CTRL002	S3 vs S2	Lamin A/C	38	0.3778947609
CTRL002	S3 vs S2	Lamin A/C	39	1.095117092
CTRL002	S3 vs S2	Lamin A/C	40	1.169699915
CTRL002	S3 vs S2	Lamin A/C	41	1.901711055
CTRL002	S3 vs S2	Lamin A/C	42	1.901711055
CTRL002	S3 vs S2	Lamin A/C	43	0.947262854
CTRL002	S3 vs S2	Lamin A/C	44	0.947262854
CTRL002	S3 vs S2	Lamin A/C	45	0.947262854
CTRL002	S3 vs S2	Lamin A/C	46	1.290576825
CTRL002	S3 vs S2	Lamin A/C	47	0.4708059122
CTRL002	S3 vs S2	Lamin A/C	48	0.4708059122
CTRL002	S3 vs S2	Lamin A/C	49	0.4708059122
CTRL002	S3 vs S2	Lamin A/C	50	1.488047786
CTRL002	S3 vs S2	Lamin A/C	51	1.488047786
CTRL002	S3 vs S2	Lamin A/C	52	1.417725614
CTRL002	S3 vs S2	Lamin A/C	53	0.944764337
CTRL002	S3 vs S2	Lamin A/C	54	0.6398902438
CTRL002	S3 vs S2	Lamin A/C	55	0.6398902438
CTRL002	S3 vs S2	Lamin A/C	56	0.7810956639
CTRL002	S3 vs S2	Lamin A/C	57	1.357514621
CTRL002	S3 vs S2	Lamin A/C	58	1.632764563
CTRL002	S3 vs S2	Lamin A/C	59	1.357514621
CTRL002	S3 vs S2	Lamin A/C	60	1.632764563
CTRL002	S3 vs S2	Lamin A/C	61	1.3462615
CTRL002	S3 vs S2	Lamin A/C	62	1.682861076
CTRL002	S3 vs S2	Lamin A/C	63	1.682861076
CTRL002	S3 vs S2	Lamin A/C	64	1.682861076
CTRL002	S3 vs S2	Lamin A/C	65	1.694246159
CTRL002	S3 vs S2	Lamin A/C	66	1.694246159
CTRL002	S3 vs S2	Lamin A/C	67	2.547758611
CTRL002	S3 vs S2	Lamin A/C	68	2.87064656
CTRL002	S3 vs S2	Lamin A/C	69	2.87064656
CTRL002	S3 vs S2	Lamin A/C	70	2.511738055
CTRL002	S3 vs S2	Lamin A/C	71	2.485934985
CTRL002	S3 vs S2	Lamin A/C	72	2.426162005
CTRL002	S3 vs S2	Lamin A/C	73	1.908574821
CTRL002	S3 vs S2	Lamin A/C	74	2.426162005
CTRL002	S3 vs S2	Lamin A/C	75	1.908574821
CTRL002	S3 vs S2	Lamin A/C	76	2.951379875
CTRL002	S3 vs S2	Lamin A/C	77	2.72335913
CTRL002	S3 vs S2	Lamin A/C	78	2.72335913
CTRL002	S3 vs S2	Lamin A/C	79	1.975686842
CTRL002	S3 vs S2	Lamin A/C	80	0.2475370631
CTRL002	S3 vs S2	Lamin A/C	81	0.09577545356
CTRL002	S3 vs S2	Lamin A/C	82	0.09577545356
CTRL002	S3 vs S2	Lamin A/C	83	1.4170457
CTRL002	S3 vs S2	Lamin A/C	84	1.788760489
CTRL002	S3 vs S2	Lamin A/C	85	1.788760489
CTRL002	S3 vs S2	Lamin A/C	86	2.741398834
CTRL002	S3 vs S2	Lamin A/C	87	2.741398834
CTRL002	S3 vs S2	Lamin A/C	88	1.903374136
CTRL002	S3 vs S2	Lamin A/C	89	1.903374136
CTRL002	S3 vs S2	Lamin A/C	90	1.903374136
CTRL002	S3 vs S2	Lamin A/C	91	1.715573261
CTRL002	S3 vs S2	Lamin A/C	92	1.598844712
CTRL002	S3 vs S2	Lamin A/C	93	1.715573261
CTRL002	S3 vs S2	Lamin A/C	94	2.401590672
CTRL002	S3 vs S2	Lamin A/C	95	2.401590672
CTRL002	S3 vs S2	Lamin A/C	96	2.041301357
CTRL002	S3 vs S2	Lamin A/C	97	1.989158778
CTRL002	S3 vs S2	Lamin A/C	98	1.093904367
CTRL002	S3 vs S2	Lamin A/C	99	0.9841241542
CTRL002	S3 vs S2	Lamin A/C	100	0.9841241542
CTRL002	S3 vs S2	Lamin A/C	1	-1.10890648
CTRL002	S3 vs S2	Lamin A/C	2	-1.333490008
CTRL002	S3 vs S2	Lamin A/C	3	0.3219201663
CTRL002	S3 vs S2	Lamin A/C	4	-1.592033591
CTRL002	S3 vs S2	Lamin A/C	5	0.3219201663
CTRL002	S3 vs S2	Lamin A/C	6	-0.1834678109
CTRL002	S3 vs S2	Lamin A/C	7	0.9433330699
CTRL002	S3 vs S2	Lamin A/C	8	-0.04319497171
CTRL002	S3 vs S2	Lamin A/C	9	0.5284211991
CTRL002	S3 vs S2	Lamin A/C	10	0.09413298685
CTRL002	S3 vs S2	Lamin A/C	11	0.09413298685
CTRL002	S3 vs S2	Lamin A/C	12	-0.612468083
CTRL002	S3 vs S2	Lamin A/C	13	-0.751653323
CTRL002	S3 vs S2	Lamin A/C	14	-1.544441861
CTRL002	S3 vs S2	Lamin A/C	15	-1.544441861
CTRL002	S3 vs S2	Lamin A/C	16	-1.298005049
CTRL002	S3 vs S2	Lamin A/C	17	-1.298005049
CTRL002	S3 vs S2	Lamin A/C	18	-3.517864832
CTRL002	S3 vs S2	Lamin A/C	19	-3.517864832
CTRL002	S3 vs S2	Lamin A/C	20	-3.913557709
CTRL002	S3 vs S2	Lamin A/C	21	-2.319243803
CTRL002	S3 vs S2	Lamin A/C	22	-0.2145115213
CTRL002	S3 vs S2	Lamin A/C	23	-0.2145115213
CTRL002	S3 vs S2	Lamin A/C	24	-2.008911222
CTRL002	S3 vs S2	Lamin A/C	25	-2.008911222
CTRL002	S3 vs S2	Lamin A/C	26	-1.333381581
CTRL002	S3 vs S2	Lamin A/C	27	-0.7745999539
CTRL002	S3 vs S2	Lamin A/C	28	-1.107047971
CTRL002	S3 vs S2	Lamin A/C	29	-1.107047971
CTRL002	S3 vs S2	Lamin A/C	30	-2.06998698
CTRL002	S3 vs S2	Lamin A/C	31	-2.06998698
CTRL002	S3 vs S2	Lamin A/C	32	0.4863938314
CTRL002	S3 vs S2	Lamin A/C	33	2.403101885
CTRL002	S3 vs S2	Lamin A/C	34	2.435988146
CTRL002	S3 vs S2	Lamin A/C	35	2.435988146
CTRL002	S3 vs S2	Lamin A/C	36	0.320163744
CTRL002	S3 vs S2	Lamin A/C	37	0.320163744
CTRL002	S3 vs S2	Lamin A/C	38	1.056142518
CTRL002	S3 vs S2	Lamin A/C	39	2.792971507
CTRL002	S3 vs S2	Lamin A/C	40	3.668850767
CTRL002	S3 vs S2	Lamin A/C	41	3.740816225
CTRL002	S3 vs S2	Lamin A/C	42	3.668850767
CTRL002	S3 vs S2	Lamin A/C	43	3.307997738
CTRL002	S3 vs S2	Lamin A/C	44	3.307997738
CTRL002	S3 vs S2	Lamin A/C	45	2.773874826
CTRL002	S3 vs S2	Lamin A/C	46	2.773874826
CTRL002	S3 vs S2	Lamin A/C	47	2.773874826
CTRL002	S3 vs S2	Lamin A/C	48	4.031669782
CTRL002	S3 vs S2	Lamin A/C	49	4.031669782
CTRL002	S3 vs S2	Lamin A/C	50	3.308013265
CTRL002	S3 vs S2	Lamin A/C	51	3.308013265
CTRL002	S3 vs S2	Lamin A/C	52	3.461254844
CTRL002	S3 vs S2	Lamin A/C	53	3.645426142
CTRL002	S3 vs S2	Lamin A/C	54	3.952482548
CTRL002	S3 vs S2	Lamin A/C	55	3.645426142
CTRL002	S3 vs S2	Lamin A/C	56	3.030244705
CTRL002	S3 vs S2	Lamin A/C	57	3.030244705
CTRL002	S3 vs S2	Lamin A/C	58	3.2317072
CTRL002	S3 vs S2	Lamin A/C	59	3.359926082
CTRL002	S3 vs S2	Lamin A/C	60	4.303106812
CTRL002	S3 vs S2	Lamin A/C	61	4.303106812
CTRL002	S3 vs S2	Lamin A/C	62	4.303106812
CTRL002	S3 vs S2	Lamin A/C	63	4.151310778
CTRL002	S3 vs S2	Lamin A/C	64	3.754886925
CTRL002	S3 vs S2	Lamin A/C	65	3.754886925
CTRL002	S3 vs S2	Lamin A/C	66	3.754886925
CTRL002	S3 vs S2	Lamin A/C	67	3.498730925
CTRL002	S3 vs S2	Lamin A/C	68	3.692495945
CTRL002	S3 vs S2	Lamin A/C	69	3.498730925
CTRL002	S3 vs S2	Lamin A/C	70	2.837935132
CTRL002	S3 vs S2	Lamin A/C	71	2.837935132
CTRL002	S3 vs S2	Lamin A/C	72	2.164170118
CTRL002	S3 vs S2	Lamin A/C	73	2.072651067
CTRL002	S3 vs S2	Lamin A/C	74	0.6530605638
CTRL002	S3 vs S2	Lamin A/C	75	0.6530605638
CTRL002	S3 vs S2	Lamin A/C	76	2.196117308
CTRL002	S3 vs S2	Lamin A/C	77	2.828869573
CTRL002	S3 vs S2	Lamin A/C	78	4.136287466
CTRL002	S3 vs S2	Lamin A/C	79	4.136287466
CTRL002	S3 vs S2	Lamin A/C	80	4.795428917
CTRL002	S3 vs S2	Lamin A/C	81	4.117804279
CTRL002	S3 vs S2	Lamin A/C	82	4.117804279
CTRL002	S3 vs S2	Lamin A/C	83	4.117804279
CTRL002	S3 vs S2	Lamin A/C	84	3.731421554
CTRL002	S3 vs S2	Lamin A/C	85	3.592275199
CTRL002	S3 vs S2	Lamin A/C	86	3.592275199
CTRL002	S3 vs S2	Lamin A/C	87	3.592275199
CTRL002	S3 vs S2	Lamin A/C	88	3.137459606
CTRL002	S3 vs S2	Lamin A/C	89	3.137459606
CTRL002	S3 vs S2	Lamin A/C	90	4.293083265
CTRL002	S3 vs S2	Lamin A/C	91	4.293083265
CTRL002	S3 vs S2	Lamin A/C	92	3.861893787
CTRL002	S3 vs S2	Lamin A/C	93	3.861893787
CTRL002	S3 vs S2	Lamin A/C	94	3.861893787
CTRL002	S3 vs S2	Lamin A/C	95	3.917150023
CTRL002	S3 vs S2	Lamin A/C	96	3.592512588
CTRL002	S3 vs S2	Lamin A/C	97	3.478243516
CTRL002	S3 vs S2	Lamin A/C	98	3.478243516
CTRL002	S3 vs S2	Lamin A/C	99	3.920958326
CTRL002	S3 vs S2	Lamin A/C	100	3.920958326
CTRL002	S3 vs S2	Lamin A/C	1	0.5860501905
CTRL002	S3 vs S2	Lamin A/C	2	0.2312201523
CTRL002	S3 vs S2	Lamin A/C	3	0.2312201523
CTRL002	S3 vs S2	Lamin A/C	4	0.3765600981
CTRL002	S3 vs S2	Lamin A/C	5	1.09156214
CTRL002	S3 vs S2	Lamin A/C	6	1.808766407
CTRL002	S3 vs S2	Lamin A/C	7	1.466656983
CTRL002	S3 vs S2	Lamin A/C	8	1.466656983
CTRL002	S3 vs S2	Lamin A/C	9	1.466656983
CTRL002	S3 vs S2	Lamin A/C	10	0.7428210223
CTRL002	S3 vs S2	Lamin A/C	11	0.9066460245
CTRL002	S3 vs S2	Lamin A/C	12	0.3399664515
CTRL002	S3 vs S2	Lamin A/C	13	0.9066460245
CTRL002	S3 vs S2	Lamin A/C	14	1.005052733
CTRL002	S3 vs S2	Lamin A/C	15	2.185167284
CTRL002	S3 vs S2	Lamin A/C	16	2.185167284
CTRL002	S3 vs S2	Lamin A/C	17	2.185167284
CTRL002	S3 vs S2	Lamin A/C	18	1.92081524
CTRL002	S3 vs S2	Lamin A/C	19	2.473713294
CTRL002	S3 vs S2	Lamin A/C	20	2.512529507
CTRL002	S3 vs S2	Lamin A/C	21	2.512529507
CTRL002	S3 vs S2	Lamin A/C	22	2.512529507
CTRL002	S3 vs S2	Lamin A/C	23	1.890610712
CTRL002	S3 vs S2	Lamin A/C	24	1.031054766
CTRL002	S3 vs S2	Lamin A/C	25	1.031054766
CTRL002	S3 vs S2	Lamin A/C	26	1.031054766
CTRL002	S3 vs S2	Lamin A/C	27	0.8917768035
CTRL002	S3 vs S2	Lamin A/C	28	0.8917768035
CTRL002	S3 vs S2	Lamin A/C	29	0.9117377243
CTRL002	S3 vs S2	Lamin A/C	30	1.26152593
CTRL002	S3 vs S2	Lamin A/C	31	1.431425173
CTRL002	S3 vs S2	Lamin A/C	32	2.291379865
CTRL002	S3 vs S2	Lamin A/C	33	2.501505871
CTRL002	S3 vs S2	Lamin A/C	34	2.291379865
CTRL002	S3 vs S2	Lamin A/C	35	0
CTRL002	S3 vs S2	Lamin A/C	36	0
CTRL002	S3 vs S2	Lamin A/C	37	0
CTRL002	S3 vs S2	Lamin A/C	38	0
CTRL002	S3 vs S2	Lamin A/C	39	0
CTRL002	S3 vs S2	Lamin A/C	40	0
CTRL002	S3 vs S2	Lamin A/C	41	0
CTRL002	S3 vs S2	Lamin A/C	42	0
CTRL002	S3 vs S2	Lamin A/C	43	0
CTRL002	S3 vs S2	Lamin A/C	44	0
CTRL002	S3 vs S2	Lamin A/C	45	0
CTRL002	S3 vs S2	Lamin A/C	46	0
CTRL002	S3 vs S2	Lamin A/C	47	0
CTRL002	S3 vs S2	Lamin A/C	48	0
CTRL002	S3 vs S2	Lamin A/C	49	0
CTRL002	S3 vs S2	Lamin A/C	50	0
CTRL002	S3 vs S2	Lamin A/C	51	0
CTRL002	S3 vs S2	Lamin A/C	52	3.168633941
CTRL002	S3 vs S2	Lamin A/C	53	3.168633941
CTRL002	S3 vs S2	Lamin A/C	54	3.144039047
CTRL002	S3 vs S2	Lamin A/C	55	3.144039047
CTRL002	S3 vs S2	Lamin A/C	56	3.144039047
CTRL002	S3 vs S2	Lamin A/C	57	3.639513755
CTRL002	S3 vs S2	Lamin A/C	58	3.135390455
CTRL002	S3 vs S2	Lamin A/C	59	3.110652198
CTRL002	S3 vs S2	Lamin A/C	60	3.110652198
CTRL002	S3 vs S2	Lamin A/C	61	3.392539921
CTRL002	S3 vs S2	Lamin A/C	62	3.392539921
CTRL002	S3 vs S2	Lamin A/C	63	2.794298823
CTRL002	S3 vs S2	Lamin A/C	64	2.794298823
CTRL002	S3 vs S2	Lamin A/C	65	3.392257871
CTRL002	S3 vs S2	Lamin A/C	66	4.156527055
CTRL002	S3 vs S2	Lamin A/C	67	4.156527055
CTRL002	S3 vs S2	Lamin A/C	68	3.870232623
CTRL002	S3 vs S2	Lamin A/C	69	2.884706629
CTRL002	S3 vs S2	Lamin A/C	70	3.870232623
CTRL002	S3 vs S2	Lamin A/C	71	3.40070572
CTRL002	S3 vs S2	Lamin A/C	72	3.40070572
CTRL002	S3 vs S2	Lamin A/C	73	3.40070572
CTRL002	S3 vs S2	Lamin A/C	74	3.515806227
CTRL002	S3 vs S2	Lamin A/C	75	3.515806227
CTRL002	S3 vs S2	Lamin A/C	76	3.515805321
CTRL002	S3 vs S2	Lamin A/C	77	3.515805321
CTRL002	S3 vs S2	Lamin A/C	78	3.175312685
CTRL002	S3 vs S2	Lamin A/C	79	3.166071539
CTRL002	S3 vs S2	Lamin A/C	80	3.166071539
CTRL002	S3 vs S2	Lamin A/C	81	4.025547769
CTRL002	S3 vs S2	Lamin A/C	82	4.104612337
CTRL002	S3 vs S2	Lamin A/C	83	4.226841896
CTRL002	S3 vs S2	Lamin A/C	84	4.226841896
CTRL002	S3 vs S2	Lamin A/C	85	4.146314592
CTRL002	S3 vs S2	Lamin A/C	86	3.402442001
CTRL002	S3 vs S2	Lamin A/C	87	3.817266643
CTRL002	S3 vs S2	Lamin A/C	88	3.817266643
CTRL002	S3 vs S2	Lamin A/C	89	4.109552817
CTRL002	S3 vs S2	Lamin A/C	90	4.109552817
CTRL002	S3 vs S2	Lamin A/C	91	3.32832113
CTRL002	S3 vs S2	Lamin A/C	92	3.32832113
CTRL002	S3 vs S2	Lamin A/C	93	4.261103754
CTRL002	S3 vs S2	Lamin A/C	94	4.261103754
CTRL002	S3 vs S2	Lamin A/C	95	4.261103754
CTRL002	S3 vs S2	Lamin A/C	96	3.735482435
CTRL002	S3 vs S2	Lamin A/C	97	2.757735247
CTRL002	S3 vs S2	Lamin A/C	98	2.757735247
CTRL002	S3 vs S2	Lamin A/C	99	3.25376546
CTRL002	S3 vs S2	Lamin A/C	100	4.240955014
CTRL002	S3 vs S2	Lamin A/C	1	1.177878722
CTRL002	S3 vs S2	Lamin A/C	2	0.9232642804
CTRL002	S3 vs S2	Lamin A/C	3	0.4643667299
CTRL002	S3 vs S2	Lamin A/C	4	0.4643667299
CTRL002	S3 vs S2	Lamin A/C	5	1.101375704
CTRL002	S3 vs S2	Lamin A/C	6	2.174306281
CTRL002	S3 vs S2	Lamin A/C	7	2.174306281
CTRL002	S3 vs S2	Lamin A/C	8	1.264368959
CTRL002	S3 vs S2	Lamin A/C	9	1.264368959
CTRL002	S3 vs S2	Lamin A/C	10	2.153285695
CTRL002	S3 vs S2	Lamin A/C	11	2.153285695
CTRL002	S3 vs S2	Lamin A/C	12	0.3798838276
CTRL002	S3 vs S2	Lamin A/C	13	0.3798838276
CTRL002	S3 vs S2	Lamin A/C	14	0.2218451741
CTRL002	S3 vs S2	Lamin A/C	15	1.11278429
CTRL002	S3 vs S2	Lamin A/C	16	1.832113154
CTRL002	S3 vs S2	Lamin A/C	17	1.832113154
CTRL002	S3 vs S2	Lamin A/C	18	1.271466127
CTRL002	S3 vs S2	Lamin A/C	19	1.271466127
CTRL002	S3 vs S2	Lamin A/C	20	1.718210312
CTRL002	S3 vs S2	Lamin A/C	21	1.780646663
CTRL002	S3 vs S2	Lamin A/C	22	1.780646663
CTRL002	S3 vs S2	Lamin A/C	23	2.141255329
CTRL002	S3 vs S2	Lamin A/C	24	2.992856317
CTRL002	S3 vs S2	Lamin A/C	25	3.326691862
CTRL002	S3 vs S2	Lamin A/C	26	3.133959087
CTRL002	S3 vs S2	Lamin A/C	27	3.272454022
CTRL002	S3 vs S2	Lamin A/C	28	3.272454022
CTRL002	S3 vs S2	Lamin A/C	29	3.272454022
CTRL002	S3 vs S2	Lamin A/C	30	3.08970066
CTRL002	S3 vs S2	Lamin A/C	31	3.029340117
CTRL002	S3 vs S2	Lamin A/C	32	2.970332982
CTRL002	S3 vs S2	Lamin A/C	33	2.342740338
CTRL002	S3 vs S2	Lamin A/C	34	2.6758034
CTRL002	S3 vs S2	Lamin A/C	35	2.068131124
CTRL002	S3 vs S2	Lamin A/C	36	2.094597549
CTRL002	S3 vs S2	Lamin A/C	37	1.908459712
CTRL002	S3 vs S2	Lamin A/C	38	2.094597549
CTRL002	S3 vs S2	Lamin A/C	39	2.414626727
CTRL002	S3 vs S2	Lamin A/C	40	2.440353171
CTRL002	S3 vs S2	Lamin A/C	41	2.440353171
CTRL002	S3 vs S2	Lamin A/C	42	1.39676822
CTRL002	S3 vs S2	Lamin A/C	43	1.39676822
CTRL002	S3 vs S2	Lamin A/C	44	1.549491217
CTRL002	S3 vs S2	Lamin A/C	45	1.969168287
CTRL002	S3 vs S2	Lamin A/C	46	1.969168287
CTRL002	S3 vs S2	Lamin A/C	47	1.325107108
CTRL002	S3 vs S2	Lamin A/C	48	0.7644588897
CTRL002	S3 vs S2	Lamin A/C	49	0.7644588897
CTRL002	S3 vs S2	Lamin A/C	50	0.3929379494
CTRL002	S3 vs S2	Lamin A/C	51	1.325202925
CTRL002	S3 vs S2	Lamin A/C	52	2.372635063
CTRL002	S3 vs S2	Lamin A/C	53	2.927713724
CTRL002	S3 vs S2	Lamin A/C	54	2.471342766
CTRL002	S3 vs S2	Lamin A/C	55	2.693412514
CTRL002	S3 vs S2	Lamin A/C	56	2.693412514
CTRL002	S3 vs S2	Lamin A/C	57	3.251602397
CTRL002	S3 vs S2	Lamin A/C	58	3.251602397
CTRL002	S3 vs S2	Lamin A/C	59	2.856771956
CTRL002	S3 vs S2	Lamin A/C	60	2.624702304
CTRL002	S3 vs S2	Lamin A/C	61	2.259350371
CTRL002	S3 vs S2	Lamin A/C	62	2.259350371
CTRL002	S3 vs S2	Lamin A/C	63	3.009099156
CTRL002	S3 vs S2	Lamin A/C	64	3.009099156
CTRL002	S3 vs S2	Lamin A/C	65	3.091041003
CTRL002	S3 vs S2	Lamin A/C	66	2.882248812
CTRL002	S3 vs S2	Lamin A/C	67	2.882248812
CTRL002	S3 vs S2	Lamin A/C	68	2.621322235
CTRL002	S3 vs S2	Lamin A/C	69	2.417154163
CTRL002	S3 vs S2	Lamin A/C	70	2.621322235
CTRL002	S3 vs S2	Lamin A/C	71	2.750819093
CTRL002	S3 vs S2	Lamin A/C	72	3.193726245
CTRL002	S3 vs S2	Lamin A/C	73	3.757209869
CTRL002	S3 vs S2	Lamin A/C	74	3.757209869
CTRL002	S3 vs S2	Lamin A/C	75	3.176076628
CTRL002	S3 vs S2	Lamin A/C	76	3.176076628
CTRL002	S3 vs S2	Lamin A/C	77	3.27821559
CTRL002	S3 vs S2	Lamin A/C	78	3.27821559
CTRL002	S3 vs S2	Lamin A/C	79	3.554679218
CTRL002	S3 vs S2	Lamin A/C	80	3.554679218
CTRL002	S3 vs S2	Lamin A/C	81	3.554679218
CTRL002	S3 vs S2	Lamin A/C	82	2.846986849
CTRL002	S3 vs S2	Lamin A/C	83	2.687761995
CTRL002	S3 vs S2	Lamin A/C	84	2.452355105
CTRL002	S3 vs S2	Lamin A/C	85	2.452355105
CTRL002	S3 vs S2	Lamin A/C	86	2.56855204
CTRL002	S3 vs S2	Lamin A/C	87	3.248842599
CTRL002	S3 vs S2	Lamin A/C	88	3.248842599
CTRL002	S3 vs S2	Lamin A/C	89	3.248842599
CTRL002	S3 vs S2	Lamin A/C	90	2.359262883
CTRL002	S3 vs S2	Lamin A/C	91	2.359262883
CTRL002	S3 vs S2	Lamin A/C	92	2.811753459
CTRL002	S3 vs S2	Lamin A/C	93	3.2091247
CTRL002	S3 vs S2	Lamin A/C	94	3.2091247
CTRL002	S3 vs S2	Lamin A/C	95	3.2091247
CTRL002	S3 vs S2	Lamin A/C	96	2.961690705
CTRL002	S3 vs S2	Lamin A/C	97	1.823162084
CTRL002	S3 vs S2	Lamin A/C	98	1.823162084
CTRL002	S3 vs S2	Lamin A/C	99	2.046433558
CTRL002	S3 vs S2	Lamin A/C	100	2.509055689
CTRL002	S3 vs S2	Lamin A/C	1	0.8512453573
CTRL002	S3 vs S2	Lamin A/C	2	0.5771249043
CTRL002	S3 vs S2	Lamin A/C	3	0.5771249043
CTRL002	S3 vs S2	Lamin A/C	4	0.5771249043
CTRL002	S3 vs S2	Lamin A/C	5	-0.02695085328
CTRL002	S3 vs S2	Lamin A/C	6	-0.2174139608
CTRL002	S3 vs S2	Lamin A/C	7	-0.2174139608
CTRL002	S3 vs S2	Lamin A/C	8	-0.07665187976
CTRL002	S3 vs S2	Lamin A/C	9	0.03501592798
CTRL002	S3 vs S2	Lamin A/C	10	0.312861955
CTRL002	S3 vs S2	Lamin A/C	11	0.312861955
CTRL002	S3 vs S2	Lamin A/C	12	-0.01755912689
CTRL002	S3 vs S2	Lamin A/C	13	-0.4021366403
CTRL002	S3 vs S2	Lamin A/C	14	-0.4021366403
CTRL002	S3 vs S2	Lamin A/C	15	0.7398813677
CTRL002	S3 vs S2	Lamin A/C	16	0.7398813677
CTRL002	S3 vs S2	Lamin A/C	17	-1.196537892
CTRL002	S3 vs S2	Lamin A/C	18	-1.267492782
CTRL002	S3 vs S2	Lamin A/C	19	-1.196537892
CTRL002	S3 vs S2	Lamin A/C	20	-0.8334638778
CTRL002	S3 vs S2	Lamin A/C	21	-0.07093009704
CTRL002	S3 vs S2	Lamin A/C	22	1.107261812
CTRL002	S3 vs S2	Lamin A/C	23	1.164196094
CTRL002	S3 vs S2	Lamin A/C	24	1.470913252
CTRL002	S3 vs S2	Lamin A/C	25	1.164196094
CTRL002	S3 vs S2	Lamin A/C	26	1.484332543
CTRL002	S3 vs S2	Lamin A/C	27	1.484332543
CTRL002	S3 vs S2	Lamin A/C	28	1.785232869
CTRL002	S3 vs S2	Lamin A/C	29	2.521634318
CTRL002	S3 vs S2	Lamin A/C	30	2.521634318
CTRL002	S3 vs S2	Lamin A/C	31	2.549968217
CTRL002	S3 vs S2	Lamin A/C	32	3.13376205
CTRL002	S3 vs S2	Lamin A/C	33	3.13376205
CTRL002	S3 vs S2	Lamin A/C	34	2.689895436
CTRL002	S3 vs S2	Lamin A/C	35	2.689895436
CTRL002	S3 vs S2	Lamin A/C	36	2.689895436
CTRL002	S3 vs S2	Lamin A/C	37	3.279531544
CTRL002	S3 vs S2	Lamin A/C	38	2.334977662
CTRL002	S3 vs S2	Lamin A/C	39	2.15164395
CTRL002	S3 vs S2	Lamin A/C	40	2.12370353
CTRL002	S3 vs S2	Lamin A/C	41	1.758119081
CTRL002	S3 vs S2	Lamin A/C	42	1.32392436
CTRL002	S3 vs S2	Lamin A/C	43	1.32392436
CTRL002	S3 vs S2	Lamin A/C	44	1.765412024
CTRL002	S3 vs S2	Lamin A/C	45	1.899899059
CTRL002	S3 vs S2	Lamin A/C	46	2.387245144
CTRL002	S3 vs S2	Lamin A/C	47	2.387245144
CTRL002	S3 vs S2	Lamin A/C	48	2.746940686
CTRL002	S3 vs S2	Lamin A/C	49	2.417175233
CTRL002	S3 vs S2	Lamin A/C	50	2.746940686
CTRL002	S3 vs S2	Lamin A/C	51	2.892631468
CTRL002	S3 vs S2	Lamin A/C	52	2.948999272
CTRL002	S3 vs S2	Lamin A/C	53	2.948999272
CTRL002	S3 vs S2	Lamin A/C	54	2.797159947
CTRL002	S3 vs S2	Lamin A/C	55	2.478276099
CTRL002	S3 vs S2	Lamin A/C	56	1.961249656
CTRL002	S3 vs S2	Lamin A/C	57	1.748774171
CTRL002	S3 vs S2	Lamin A/C	58	1.748774171
CTRL002	S3 vs S2	Lamin A/C	59	1.873132387
CTRL002	S3 vs S2	Lamin A/C	60	2.797538265
CTRL002	S3 vs S2	Lamin A/C	61	1.873132387
CTRL002	S3 vs S2	Lamin A/C	62	2.797538265
CTRL002	S3 vs S2	Lamin A/C	63	3.002040422
CTRL002	S3 vs S2	Lamin A/C	64	3.137991754
CTRL002	S3 vs S2	Lamin A/C	65	3.137991754
CTRL002	S3 vs S2	Lamin A/C	66	3.101466874
CTRL002	S3 vs S2	Lamin A/C	67	2.987671334
CTRL002	S3 vs S2	Lamin A/C	68	3.101466874
CTRL002	S3 vs S2	Lamin A/C	69	3.289648494
CTRL002	S3 vs S2	Lamin A/C	70	3.411887523
CTRL002	S3 vs S2	Lamin A/C	71	3.31341978
CTRL002	S3 vs S2	Lamin A/C	72	3.31341978
CTRL002	S3 vs S2	Lamin A/C	73	2.938160722
CTRL002	S3 vs S2	Lamin A/C	74	2.938160722
CTRL002	S3 vs S2	Lamin A/C	75	2.938160722
CTRL002	S3 vs S2	Lamin A/C	76	3.043297222
CTRL002	S3 vs S2	Lamin A/C	77	3.908676588
CTRL002	S3 vs S2	Lamin A/C	78	3.908676588
CTRL002	S3 vs S2	Lamin A/C	79	2.489979984
CTRL002	S3 vs S2	Lamin A/C	80	2.489979984
CTRL002	S3 vs S2	Lamin A/C	81	3.533794216
CTRL002	S3 vs S2	Lamin A/C	82	3.533794216
CTRL002	S3 vs S2	Lamin A/C	83	3.627196438
CTRL002	S3 vs S2	Lamin A/C	84	3.627196438
CTRL002	S3 vs S2	Lamin A/C	85	3.627196438
CTRL002	S3 vs S2	Lamin A/C	86	2.901443052
CTRL002	S3 vs S2	Lamin A/C	87	2.901443052
CTRL002	S3 vs S2	Lamin A/C	88	3.367983682
CTRL002	S3 vs S2	Lamin A/C	89	3.367983682
CTRL002	S3 vs S2	Lamin A/C	90	3.229514462
CTRL002	S3 vs S2	Lamin A/C	91	3.229514462
CTRL002	S3 vs S2	Lamin A/C	92	3.310934581
CTRL002	S3 vs S2	Lamin A/C	93	3.575349089
CTRL002	S3 vs S2	Lamin A/C	94	3.310934581
CTRL002	S3 vs S2	Lamin A/C	95	3.220892895
CTRL002	S3 vs S2	Lamin A/C	96	3.162560133
CTRL002	S3 vs S2	Lamin A/C	97	3.162560133
CTRL002	S3 vs S2	Lamin A/C	98	3.640943863
CTRL002	S3 vs S2	Lamin A/C	99	3.640943863
CTRL002	S3 vs S2	Lamin A/C	100	3.450506316
CTRL002	S3 vs S2	Lamin A/C	1	2.978580495
CTRL002	S3 vs S2	Lamin A/C	2	3.236858096
CTRL002	S3 vs S2	Lamin A/C	3	2.978580495
CTRL002	S3 vs S2	Lamin A/C	4	2.932162573
CTRL002	S3 vs S2	Lamin A/C	5	2.932162573
CTRL002	S3 vs S2	Lamin A/C	6	3.131249108
CTRL002	S3 vs S2	Lamin A/C	7	3.131249108
CTRL002	S3 vs S2	Lamin A/C	8	2.181164191
CTRL002	S3 vs S2	Lamin A/C	9	0.6797987324
CTRL002	S3 vs S2	Lamin A/C	10	0.2644068437
CTRL002	S3 vs S2	Lamin A/C	11	0.07399480825
CTRL002	S3 vs S2	Lamin A/C	12	-0.3268137518
CTRL002	S3 vs S2	Lamin A/C	13	-0.4434712185
CTRL002	S3 vs S2	Lamin A/C	14	-0.4434712185
CTRL002	S3 vs S2	Lamin A/C	15	-0.400042816
CTRL002	S3 vs S2	Lamin A/C	16	-0.1805361287
CTRL002	S3 vs S2	Lamin A/C	17	-0.1805361287
CTRL002	S3 vs S2	Lamin A/C	18	0.4717168395
CTRL002	S3 vs S2	Lamin A/C	19	0.8169976827
CTRL002	S3 vs S2	Lamin A/C	20	0.8169976827
CTRL002	S3 vs S2	Lamin A/C	21	1.451696478
CTRL002	S3 vs S2	Lamin A/C	22	2.222145999
CTRL002	S3 vs S2	Lamin A/C	23	3.120863145
CTRL002	S3 vs S2	Lamin A/C	24	3.120863145
CTRL002	S3 vs S2	Lamin A/C	25	3.120863145
CTRL002	S3 vs S2	Lamin A/C	26	2.909992992
CTRL002	S3 vs S2	Lamin A/C	27	3.387308786
CTRL002	S3 vs S2	Lamin A/C	28	2.909992992
CTRL002	S3 vs S2	Lamin A/C	29	3.202866204
CTRL002	S3 vs S2	Lamin A/C	30	2.64967513
CTRL002	S3 vs S2	Lamin A/C	31	3.202866204
CTRL002	S3 vs S2	Lamin A/C	32	2.64967513
CTRL002	S3 vs S2	Lamin A/C	33	3.521408668
CTRL002	S3 vs S2	Lamin A/C	34	3.521408668
CTRL002	S3 vs S2	Lamin A/C	35	3.521408668
CTRL002	S3 vs S2	Lamin A/C	36	2.767234988
CTRL002	S3 vs S2	Lamin A/C	37	2.767234988
CTRL002	S3 vs S2	Lamin A/C	38	2.767234988
CTRL002	S3 vs S2	Lamin A/C	39	1.877903128
CTRL002	S3 vs S2	Lamin A/C	40	0.8461533304
CTRL002	S3 vs S2	Lamin A/C	41	0.8461533304
CTRL002	S3 vs S2	Lamin A/C	42	1.349888809
CTRL002	S3 vs S2	Lamin A/C	43	1.349888809
CTRL002	S3 vs S2	Lamin A/C	44	1.335911313
CTRL002	S3 vs S2	Lamin A/C	45	-0.4287173668
CTRL002	S3 vs S2	Lamin A/C	46	-0.4287173668
CTRL002	S3 vs S2	Lamin A/C	47	0.5292557971
CTRL002	S3 vs S2	Lamin A/C	48	0.5292557971
CTRL002	S3 vs S2	Lamin A/C	49	0.3840728804
CTRL002	S3 vs S2	Lamin A/C	50	0.3840728804
CTRL002	S3 vs S2	Lamin A/C	51	1.047083702
CTRL002	S3 vs S2	Lamin A/C	52	1.69068022
CTRL002	S3 vs S2	Lamin A/C	53	1.262522927
CTRL002	S3 vs S2	Lamin A/C	54	1.69068022
CTRL002	S3 vs S2	Lamin A/C	55	2.776814712
CTRL002	S3 vs S2	Lamin A/C	56	3.183144079
CTRL002	S3 vs S2	Lamin A/C	57	3.183144079
CTRL002	S3 vs S2	Lamin A/C	58	3.304694804
CTRL002	S3 vs S2	Lamin A/C	59	3.304694804
CTRL002	S3 vs S2	Lamin A/C	60	3.665089557
CTRL002	S3 vs S2	Lamin A/C	61	3.665089557
CTRL002	S3 vs S2	Lamin A/C	62	3.194518138
CTRL002	S3 vs S2	Lamin A/C	63	2.309034758
CTRL002	S3 vs S2	Lamin A/C	64	2.309034758
CTRL002	S3 vs S2	Lamin A/C	65	3.07049506
CTRL002	S3 vs S2	Lamin A/C	66	3.564524877
CTRL002	S3 vs S2	Lamin A/C	67	3.564524877
CTRL002	S3 vs S2	Lamin A/C	68	3.968561309
CTRL002	S3 vs S2	Lamin A/C	69	4.135472989
CTRL002	S3 vs S2	Lamin A/C	70	4.135472989
CTRL002	S3 vs S2	Lamin A/C	71	3.843033552
CTRL002	S3 vs S2	Lamin A/C	72	3.275047476
CTRL002	S3 vs S2	Lamin A/C	73	2.828829919
CTRL002	S3 vs S2	Lamin A/C	74	2.828829919
CTRL002	S3 vs S2	Lamin A/C	75	3.278358965
CTRL002	S3 vs S2	Lamin A/C	76	3.278358965
CTRL002	S3 vs S2	Lamin A/C	77	3.278358965
CTRL002	S3 vs S2	Lamin A/C	78	2.668119831
CTRL002	S3 vs S2	Lamin A/C	79	3.845861018
CTRL002	S3 vs S2	Lamin A/C	80	3.071539952
CTRL002	S3 vs S2	Lamin A/C	81	3.845861018
CTRL002	S3 vs S2	Lamin A/C	82	4.150316951
CTRL002	S3 vs S2	Lamin A/C	83	4.150316951
CTRL002	S3 vs S2	Lamin A/C	84	3.776201429
CTRL002	S3 vs S2	Lamin A/C	85	3.529710747
CTRL002	S3 vs S2	Lamin A/C	86	3.464686085
CTRL002	S3 vs S2	Lamin A/C	87	3.464686085
CTRL002	S3 vs S2	Lamin A/C	88	3.464686085
CTRL002	S3 vs S2	Lamin A/C	89	3.676869315
CTRL002	S3 vs S2	Lamin A/C	90	3.676869315
CTRL002	S3 vs S2	Lamin A/C	91	4.108266567
CTRL002	S3 vs S2	Lamin A/C	92	3.648647796
CTRL002	S3 vs S2	Lamin A/C	93	3.648647796
CTRL002	S3 vs S2	Lamin A/C	94	3.648647796
CTRL002	S3 vs S2	Lamin A/C	95	4.065002247
CTRL002	S3 vs S2	Lamin A/C	96	4.065002247
CTRL002	S3 vs S2	Lamin A/C	97	2.90426492
CTRL002	S3 vs S2	Lamin A/C	98	2.422676573
CTRL002	S3 vs S2	Lamin A/C	99	2.422676573
CTRL002	S3 vs S2	Lamin A/C	100	2.949950841
CTRL002	S3 vs S2	Lamin A/C	1	2.240108649
CTRL002	S3 vs S2	Lamin A/C	2	2.240108649
CTRL002	S3 vs S2	Lamin A/C	3	2.240108649
CTRL002	S3 vs S2	Lamin A/C	4	1.218645542
CTRL002	S3 vs S2	Lamin A/C	5	-1.0479253
CTRL002	S3 vs S2	Lamin A/C	6	-1.881077667
CTRL002	S3 vs S2	Lamin A/C	7	-1.881077667
CTRL002	S3 vs S2	Lamin A/C	8	-0.08533240837
CTRL002	S3 vs S2	Lamin A/C	9	-0.08533240837
CTRL002	S3 vs S2	Lamin A/C	10	0.196426231
CTRL002	S3 vs S2	Lamin A/C	11	0.196426231
CTRL002	S3 vs S2	Lamin A/C	12	0.4875952132
CTRL002	S3 vs S2	Lamin A/C	13	1.121714461
CTRL002	S3 vs S2	Lamin A/C	14	1.121714461
CTRL002	S3 vs S2	Lamin A/C	15	0.3404174644
CTRL002	S3 vs S2	Lamin A/C	16	0.2651031363
CTRL002	S3 vs S2	Lamin A/C	17	0.2651031363
CTRL002	S3 vs S2	Lamin A/C	18	1.209379875
CTRL002	S3 vs S2	Lamin A/C	19	1.425542706
CTRL002	S3 vs S2	Lamin A/C	20	1.425542706
CTRL002	S3 vs S2	Lamin A/C	21	1.238503148
CTRL002	S3 vs S2	Lamin A/C	22	1.094171681
CTRL002	S3 vs S2	Lamin A/C	23	1.094171681
CTRL002	S3 vs S2	Lamin A/C	24	0.5546171348
CTRL002	S3 vs S2	Lamin A/C	25	0.148161872
CTRL002	S3 vs S2	Lamin A/C	26	-0.2777587476
CTRL002	S3 vs S2	Lamin A/C	27	-0.07250899326
CTRL002	S3 vs S2	Lamin A/C	28	-0.7129651641
CTRL002	S3 vs S2	Lamin A/C	29	-1.130793305
CTRL002	S3 vs S2	Lamin A/C	30	-1.130793305
CTRL002	S3 vs S2	Lamin A/C	31	-0.2193066404
CTRL002	S3 vs S2	Lamin A/C	32	0.3863462415
CTRL002	S3 vs S2	Lamin A/C	33	0.9854116195
CTRL002	S3 vs S2	Lamin A/C	34	0.9854116195
CTRL002	S3 vs S2	Lamin A/C	35	0.615306664
CTRL002	S3 vs S2	Lamin A/C	36	-0.09280342309
CTRL002	S3 vs S2	Lamin A/C	37	-0.09280342309
CTRL002	S3 vs S2	Lamin A/C	38	0.08646266391
CTRL002	S3 vs S2	Lamin A/C	39	0.08646266391
CTRL002	S3 vs S2	Lamin A/C	40	0.1792613429
CTRL002	S3 vs S2	Lamin A/C	41	-0.1272558468
CTRL002	S3 vs S2	Lamin A/C	42	-0.1272558468
CTRL002	S3 vs S2	Lamin A/C	43	-1.599902559
CTRL002	S3 vs S2	Lamin A/C	44	-1.599902559
CTRL002	S3 vs S2	Lamin A/C	45	-1.599902559
CTRL002	S3 vs S2	Lamin A/C	46	-1.499593311
CTRL002	S3 vs S2	Lamin A/C	47	-1.143744222
CTRL002	S3 vs S2	Lamin A/C	48	1.473435283
CTRL002	S3 vs S2	Lamin A/C	49	1.473435283
CTRL002	S3 vs S2	Lamin A/C	50	0.6972420497
CTRL002	S3 vs S2	Lamin A/C	51	0.6972420497
CTRL002	S3 vs S2	Lamin A/C	52	1.30954393
CTRL002	S3 vs S2	Lamin A/C	53	2.693232412
CTRL002	S3 vs S2	Lamin A/C	54	2.39130963
CTRL002	S3 vs S2	Lamin A/C	55	2.693232412
CTRL002	S3 vs S2	Lamin A/C	56	3.062347672
CTRL002	S3 vs S2	Lamin A/C	57	3.15184941
CTRL002	S3 vs S2	Lamin A/C	58	3.190396237
CTRL002	S3 vs S2	Lamin A/C	59	3.657537409
CTRL002	S3 vs S2	Lamin A/C	60	3.657537409
CTRL002	S3 vs S2	Lamin A/C	61	3.058128554
CTRL002	S3 vs S2	Lamin A/C	62	2.105923929
CTRL002	S3 vs S2	Lamin A/C	63	3.058128554
CTRL002	S3 vs S2	Lamin A/C	64	3.479830961
CTRL002	S3 vs S2	Lamin A/C	65	3.479830961
CTRL002	S3 vs S2	Lamin A/C	66	3.806764673
CTRL002	S3 vs S2	Lamin A/C	67	3.433158851
CTRL002	S3 vs S2	Lamin A/C	68	3.284514658
CTRL002	S3 vs S2	Lamin A/C	69	2.956591807
CTRL002	S3 vs S2	Lamin A/C	70	2.573541391
CTRL002	S3 vs S2	Lamin A/C	71	2.379019939
CTRL002	S3 vs S2	Lamin A/C	72	1.805057586
CTRL002	S3 vs S2	Lamin A/C	73	1.476561311
CTRL002	S3 vs S2	Lamin A/C	74	1.468832238
CTRL002	S3 vs S2	Lamin A/C	75	1.476561311
CTRL002	S3 vs S2	Lamin A/C	76	1.468832238
CTRL002	S3 vs S2	Lamin A/C	77	1.508820035
CTRL002	S3 vs S2	Lamin A/C	78	1.541663754
CTRL002	S3 vs S2	Lamin A/C	79	1.805374442
CTRL002	S3 vs S2	Lamin A/C	80	1.905183982
CTRL002	S3 vs S2	Lamin A/C	81	2.348335819
CTRL002	S3 vs S2	Lamin A/C	82	2.645747649
CTRL002	S3 vs S2	Lamin A/C	83	2.853183507
CTRL002	S3 vs S2	Lamin A/C	84	2.853183507
CTRL002	S3 vs S2	Lamin A/C	85	3.202104736
CTRL002	S3 vs S2	Lamin A/C	86	2.463366353
CTRL002	S3 vs S2	Lamin A/C	87	2.972786085
CTRL002	S3 vs S2	Lamin A/C	88	2.972786085
CTRL002	S3 vs S2	Lamin A/C	89	3.291501205
CTRL002	S3 vs S2	Lamin A/C	90	3.291501205
CTRL002	S3 vs S2	Lamin A/C	91	3.34097025
CTRL002	S3 vs S2	Lamin A/C	92	3.247655587
CTRL002	S3 vs S2	Lamin A/C	93	3.247655587
CTRL002	S3 vs S2	Lamin A/C	94	3.247655587
CTRL002	S3 vs S2	Lamin A/C	95	3.406693178
CTRL002	S3 vs S2	Lamin A/C	96	3.406693178
CTRL002	S3 vs S2	Lamin A/C	97	2.96964983
CTRL002	S3 vs S2	Lamin A/C	98	2.96964983
CTRL002	S3 vs S2	Lamin A/C	99	3.222445807
CTRL002	S3 vs S2	Lamin A/C	100	3.222445807
CTRL002	S3 vs S2	Lamin A/C	1	-2.676183221
CTRL002	S3 vs S2	Lamin A/C	2	-2.676183221
CTRL002	S3 vs S2	Lamin A/C	3	-3.131062736
CTRL002	S3 vs S2	Lamin A/C	4	-2.642016637
CTRL002	S3 vs S2	Lamin A/C	5	-2.642016637
CTRL002	S3 vs S2	Lamin A/C	6	-1.360413417
CTRL002	S3 vs S2	Lamin A/C	7	-1.360413417
CTRL002	S3 vs S2	Lamin A/C	8	-1.360413417
CTRL002	S3 vs S2	Lamin A/C	9	0
CTRL002	S3 vs S2	Lamin A/C	10	0
CTRL002	S3 vs S2	Lamin A/C	11	0.1742198514
CTRL002	S3 vs S2	Lamin A/C	12	-0.2195227518
CTRL002	S3 vs S2	Lamin A/C	13	-2.042498099
CTRL002	S3 vs S2	Lamin A/C	14	-2.100650161
CTRL002	S3 vs S2	Lamin A/C	15	-2.402577623
CTRL002	S3 vs S2	Lamin A/C	16	-2.402577623
CTRL002	S3 vs S2	Lamin A/C	17	-3.664384394
CTRL002	S3 vs S2	Lamin A/C	18	-3.664384394
CTRL002	S3 vs S2	Lamin A/C	19	-3.934668588
CTRL002	S3 vs S2	Lamin A/C	20	-1.827089314
CTRL002	S3 vs S2	Lamin A/C	21	-2.66339288
CTRL002	S3 vs S2	Lamin A/C	22	-2.66339288
CTRL002	S3 vs S2	Lamin A/C	23	-2.66339288
CTRL002	S3 vs S2	Lamin A/C	24	-1.066925161
CTRL002	S3 vs S2	Lamin A/C	25	-1.066925161
CTRL002	S3 vs S2	Lamin A/C	26	-1.916035778
CTRL002	S3 vs S2	Lamin A/C	27	-3.092313242
CTRL002	S3 vs S2	Lamin A/C	28	-3.092313242
CTRL002	S3 vs S2	Lamin A/C	29	-3.092313242
CTRL002	S3 vs S2	Lamin A/C	30	-2.947981685
CTRL002	S3 vs S2	Lamin A/C	31	-1.965843885
CTRL002	S3 vs S2	Lamin A/C	32	-1.618420006
CTRL002	S3 vs S2	Lamin A/C	33	-1.965843885
CTRL002	S3 vs S2	Lamin A/C	34	-2.859384296
CTRL002	S3 vs S2	Lamin A/C	35	-2.859384296
CTRL002	S3 vs S2	Lamin A/C	36	-2.791527002
CTRL002	S3 vs S2	Lamin A/C	37	-1.217277376
CTRL002	S3 vs S2	Lamin A/C	38	-1.17456325
CTRL002	S3 vs S2	Lamin A/C	39	-1.17456325
CTRL002	S3 vs S2	Lamin A/C	40	-1.84451656
CTRL002	S3 vs S2	Lamin A/C	41	-2.85542167
CTRL002	S3 vs S2	Lamin A/C	42	-2.85542167
CTRL002	S3 vs S2	Lamin A/C	43	-1.391398736
CTRL002	S3 vs S2	Lamin A/C	44	-1.312224975
CTRL002	S3 vs S2	Lamin A/C	45	-1.391398736
CTRL002	S3 vs S2	Lamin A/C	46	-1.50338579
CTRL002	S3 vs S2	Lamin A/C	47	-1.50338579
CTRL002	S3 vs S2	Lamin A/C	48	-1.091228383
CTRL002	S3 vs S2	Lamin A/C	49	1.613307557
CTRL002	S3 vs S2	Lamin A/C	50	3.030029719
CTRL002	S3 vs S2	Lamin A/C	51	3.276407225
CTRL002	S3 vs S2	Lamin A/C	52	3.030029719
CTRL002	S3 vs S2	Lamin A/C	53	3.468862747
CTRL002	S3 vs S2	Lamin A/C	54	2.79700163
CTRL002	S3 vs S2	Lamin A/C	55	2.79700163
CTRL002	S3 vs S2	Lamin A/C	56	2.791475723
CTRL002	S3 vs S2	Lamin A/C	57	2.743897439
CTRL002	S3 vs S2	Lamin A/C	58	0.8911019336
CTRL002	S3 vs S2	Lamin A/C	59	0.8911019336
CTRL002	S3 vs S2	Lamin A/C	60	2.897739799
CTRL002	S3 vs S2	Lamin A/C	61	2.897739799
CTRL002	S3 vs S2	Lamin A/C	62	2.751618216
CTRL002	S3 vs S2	Lamin A/C	63	2.751618216
CTRL002	S3 vs S2	Lamin A/C	64	3.459155884
CTRL002	S3 vs S2	Lamin A/C	65	3.459155884
CTRL002	S3 vs S2	Lamin A/C	66	4.178746875
CTRL002	S3 vs S2	Lamin A/C	67	3.920237525
CTRL002	S3 vs S2	Lamin A/C	68	4.178746875
CTRL002	S3 vs S2	Lamin A/C	69	3.920237525
CTRL002	S3 vs S2	Lamin A/C	70	3.001750842
CTRL002	S3 vs S2	Lamin A/C	71	3.001750842
CTRL002	S3 vs S2	Lamin A/C	72	3.164408421
CTRL002	S3 vs S2	Lamin A/C	73	3.164408421
CTRL002	S3 vs S2	Lamin A/C	74	2.957618234
CTRL002	S3 vs S2	Lamin A/C	75	2.957618234
CTRL002	S3 vs S2	Lamin A/C	76	3.037237984
CTRL002	S3 vs S2	Lamin A/C	77	3.785500533
CTRL002	S3 vs S2	Lamin A/C	78	3.395449547
CTRL002	S3 vs S2	Lamin A/C	79	3.967065905
CTRL002	S3 vs S2	Lamin A/C	80	3.967065905
CTRL002	S3 vs S2	Lamin A/C	81	3.967065905
CTRL002	S3 vs S2	Lamin A/C	82	3.552390899
CTRL002	S3 vs S2	Lamin A/C	83	3.266245649
CTRL002	S3 vs S2	Lamin A/C	84	3.521735888
CTRL002	S3 vs S2	Lamin A/C	85	3.266245649
CTRL002	S3 vs S2	Lamin A/C	86	3.521735888
CTRL002	S3 vs S2	Lamin A/C	87	3.146654959
CTRL002	S3 vs S2	Lamin A/C	88	3.946013893
CTRL002	S3 vs S2	Lamin A/C	89	3.146654959
CTRL002	S3 vs S2	Lamin A/C	90	3.481835143
CTRL002	S3 vs S2	Lamin A/C	91	2.425956993
CTRL002	S3 vs S2	Lamin A/C	92	3.069121139
CTRL002	S3 vs S2	Lamin A/C	93	3.069121139
CTRL002	S3 vs S2	Lamin A/C	94	3.325667314
CTRL002	S3 vs S2	Lamin A/C	95	3.447667788
CTRL002	S3 vs S2	Lamin A/C	96	3.41845988
CTRL002	S3 vs S2	Lamin A/C	97	3.669380237
CTRL002	S3 vs S2	Lamin A/C	98	3.41845988
CTRL002	S3 vs S2	Lamin A/C	99	3.537875689
CTRL002	S3 vs S2	Lamin A/C	100	3.537875689
CTRL002	S3 vs S2	Lamin A/C	1	-1.569384606
CTRL002	S3 vs S2	Lamin A/C	2	-2.568148005
CTRL002	S3 vs S2	Lamin A/C	3	-1.569384606
CTRL002	S3 vs S2	Lamin A/C	4	-1.649056409
CTRL002	S3 vs S2	Lamin A/C	5	-1.649056409
CTRL002	S3 vs S2	Lamin A/C	6	-1.804076775
CTRL002	S3 vs S2	Lamin A/C	7	-1.804076775
CTRL002	S3 vs S2	Lamin A/C	8	-0.4400504239
CTRL002	S3 vs S2	Lamin A/C	9	0.5730834727
CTRL002	S3 vs S2	Lamin A/C	10	1.23754215
CTRL002	S3 vs S2	Lamin A/C	11	1.23754215
CTRL002	S3 vs S2	Lamin A/C	12	1.23754215
CTRL002	S3 vs S2	Lamin A/C	13	2.479324102
CTRL002	S3 vs S2	Lamin A/C	14	2.479324102
CTRL002	S3 vs S2	Lamin A/C	15	0.8346496104
CTRL002	S3 vs S2	Lamin A/C	16	0.5211482771
CTRL002	S3 vs S2	Lamin A/C	17	-0.04099253947
CTRL002	S3 vs S2	Lamin A/C	18	-0.2547492049
CTRL002	S3 vs S2	Lamin A/C	19	-1.347835949
CTRL002	S3 vs S2	Lamin A/C	20	-1.347835949
CTRL002	S3 vs S2	Lamin A/C	21	-1.688367449
CTRL002	S3 vs S2	Lamin A/C	22	-0.2980697034
CTRL002	S3 vs S2	Lamin A/C	23	0.003321975151
CTRL002	S3 vs S2	Lamin A/C	24	0.07187468001
CTRL002	S3 vs S2	Lamin A/C	25	0.1016682136
CTRL002	S3 vs S2	Lamin A/C	26	0.1016682136
CTRL002	S3 vs S2	Lamin A/C	27	1.013211072
CTRL002	S3 vs S2	Lamin A/C	28	1.302340436
CTRL002	S3 vs S2	Lamin A/C	29	1.302340436
CTRL002	S3 vs S2	Lamin A/C	30	1.145349543
CTRL002	S3 vs S2	Lamin A/C	31	1.145349543
CTRL002	S3 vs S2	Lamin A/C	32	1.584517186
CTRL002	S3 vs S2	Lamin A/C	33	1.584517186
CTRL002	S3 vs S2	Lamin A/C	34	0.5697820041
CTRL002	S3 vs S2	Lamin A/C	35	-0.6559884124
CTRL002	S3 vs S2	Lamin A/C	36	-0.6559884124
CTRL002	S3 vs S2	Lamin A/C	37	-0.104342287
CTRL002	S3 vs S2	Lamin A/C	38	0.01712466859
CTRL002	S3 vs S2	Lamin A/C	39	0.3788053881
CTRL002	S3 vs S2	Lamin A/C	40	0.3788053881
CTRL002	S3 vs S2	Lamin A/C	41	0.5629759554
CTRL002	S3 vs S2	Lamin A/C	42	0.5629759554
CTRL002	S3 vs S2	Lamin A/C	43	-0.06935098575
CTRL002	S3 vs S2	Lamin A/C	44	-1.130176245
CTRL002	S3 vs S2	Lamin A/C	45	-2.333391298
CTRL002	S3 vs S2	Lamin A/C	46	-2.333391298
CTRL002	S3 vs S2	Lamin A/C	47	0.1601846497
CTRL002	S3 vs S2	Lamin A/C	48	1.076065135
CTRL002	S3 vs S2	Lamin A/C	49	1.97847344
CTRL002	S3 vs S2	Lamin A/C	50	2.058569966
CTRL002	S3 vs S2	Lamin A/C	51	1.97847344
CTRL002	S3 vs S2	Lamin A/C	52	2.058569966
CTRL002	S3 vs S2	Lamin A/C	53	2.875790616
CTRL002	S3 vs S2	Lamin A/C	54	2.971111446
CTRL002	S3 vs S2	Lamin A/C	55	3.176618618
CTRL002	S3 vs S2	Lamin A/C	56	3.388127731
CTRL002	S3 vs S2	Lamin A/C	57	3.822838746
CTRL002	S3 vs S2	Lamin A/C	58	3.822838746
CTRL002	S3 vs S2	Lamin A/C	59	2.864260788
CTRL002	S3 vs S2	Lamin A/C	60	2.864260788
CTRL002	S3 vs S2	Lamin A/C	61	3.152192609
CTRL002	S3 vs S2	Lamin A/C	62	3.496340567
CTRL002	S3 vs S2	Lamin A/C	63	3.496340567
CTRL002	S3 vs S2	Lamin A/C	64	3.55772056
CTRL002	S3 vs S2	Lamin A/C	65	3.55772056
CTRL002	S3 vs S2	Lamin A/C	66	3.55772056
CTRL002	S3 vs S2	Lamin A/C	67	3.346334321
CTRL002	S3 vs S2	Lamin A/C	68	3.346334321
CTRL002	S3 vs S2	Lamin A/C	69	3.543158106
CTRL002	S3 vs S2	Lamin A/C	70	3.543158106
CTRL002	S3 vs S2	Lamin A/C	71	3.543158106
CTRL002	S3 vs S2	Lamin A/C	72	3.833024845
CTRL002	S3 vs S2	Lamin A/C	73	3.833024845
CTRL002	S3 vs S2	Lamin A/C	74	3.200814912
CTRL002	S3 vs S2	Lamin A/C	75	3.149969686
CTRL002	S3 vs S2	Lamin A/C	76	2.509661867
CTRL002	S3 vs S2	Lamin A/C	77	2.509661867
CTRL002	S3 vs S2	Lamin A/C	78	2.329416622
CTRL002	S3 vs S2	Lamin A/C	79	2.329416622
CTRL002	S3 vs S2	Lamin A/C	80	2.329416622
CTRL002	S3 vs S2	Lamin A/C	81	2.091848325
CTRL002	S3 vs S2	Lamin A/C	82	2.75286662
CTRL002	S3 vs S2	Lamin A/C	83	2.975385289
CTRL002	S3 vs S2	Lamin A/C	84	3.429888819
CTRL002	S3 vs S2	Lamin A/C	85	3.485749778
CTRL002	S3 vs S2	Lamin A/C	86	3.471505443
CTRL002	S3 vs S2	Lamin A/C	87	3.471505443
CTRL002	S3 vs S2	Lamin A/C	88	3.433142222
CTRL002	S3 vs S2	Lamin A/C	89	3.151077245
CTRL002	S3 vs S2	Lamin A/C	90	3.433142222
CTRL002	S3 vs S2	Lamin A/C	91	3.872370234
CTRL002	S3 vs S2	Lamin A/C	92	3.872370234
CTRL002	S3 vs S2	Lamin A/C	93	3.523436922
CTRL002	S3 vs S2	Lamin A/C	94	3.389230227
CTRL002	S3 vs S2	Lamin A/C	95	3.389230227
CTRL002	S3 vs S2	Lamin A/C	96	3.232869186
CTRL002	S3 vs S2	Lamin A/C	97	3.399755975
CTRL002	S3 vs S2	Lamin A/C	98	3.834986444
CTRL002	S3 vs S2	Lamin A/C	99	3.834986444
CTRL002	S3 vs S2	Lamin A/C	100	2.931258388
CTRL002	S3 vs S2	Lamin A/C	1	-0.4771424254
CTRL002	S3 vs S2	Lamin A/C	2	-1.921134262
CTRL002	S3 vs S2	Lamin A/C	3	-2.281688902
CTRL002	S3 vs S2	Lamin A/C	4	-2.281688902
CTRL002	S3 vs S2	Lamin A/C	5	-0.3297887614
CTRL002	S3 vs S2	Lamin A/C	6	0.5314579839
CTRL002	S3 vs S2	Lamin A/C	7	0.6932123538
CTRL002	S3 vs S2	Lamin A/C	8	1.638284428
CTRL002	S3 vs S2	Lamin A/C	9	1.898691828
CTRL002	S3 vs S2	Lamin A/C	10	1.898691828
CTRL002	S3 vs S2	Lamin A/C	11	1.595108472
CTRL002	S3 vs S2	Lamin A/C	12	1.595108472
CTRL002	S3 vs S2	Lamin A/C	13	1.769860222
CTRL002	S3 vs S2	Lamin A/C	14	1.769860222
CTRL002	S3 vs S2	Lamin A/C	15	1.928484231
CTRL002	S3 vs S2	Lamin A/C	16	1.748981494
CTRL002	S3 vs S2	Lamin A/C	17	1.453020379
CTRL002	S3 vs S2	Lamin A/C	18	1.453020379
CTRL002	S3 vs S2	Lamin A/C	19	1.915673259
CTRL002	S3 vs S2	Lamin A/C	20	2.249412644
CTRL002	S3 vs S2	Lamin A/C	21	1.915673259
CTRL002	S3 vs S2	Lamin A/C	22	2.249412644
CTRL002	S3 vs S2	Lamin A/C	23	2.534907946
CTRL002	S3 vs S2	Lamin A/C	24	2.534907946
CTRL002	S3 vs S2	Lamin A/C	25	2.73844231
CTRL002	S3 vs S2	Lamin A/C	26	2.420573192
CTRL002	S3 vs S2	Lamin A/C	27	2.73844231
CTRL002	S3 vs S2	Lamin A/C	28	2.414207927
CTRL002	S3 vs S2	Lamin A/C	29	1.88525933
CTRL002	S3 vs S2	Lamin A/C	30	1.283374111
CTRL002	S3 vs S2	Lamin A/C	31	1.88525933
CTRL002	S3 vs S2	Lamin A/C	32	2.621264346
CTRL002	S3 vs S2	Lamin A/C	33	2.621264346
CTRL002	S3 vs S2	Lamin A/C	34	2.321689154
CTRL002	S3 vs S2	Lamin A/C	35	2.321689154
CTRL002	S3 vs S2	Lamin A/C	36	2.560363025
CTRL002	S3 vs S2	Lamin A/C	37	2.560363025
CTRL002	S3 vs S2	Lamin A/C	38	2.315067738
CTRL002	S3 vs S2	Lamin A/C	39	0.201404139
CTRL002	S3 vs S2	Lamin A/C	40	-0.1527696513
CTRL002	S3 vs S2	Lamin A/C	41	-0.2542001144
CTRL002	S3 vs S2	Lamin A/C	42	-0.6402322553
CTRL002	S3 vs S2	Lamin A/C	43	-0.2542001144
CTRL002	S3 vs S2	Lamin A/C	44	0
CTRL002	S3 vs S2	Lamin A/C	45	0
CTRL002	S3 vs S2	Lamin A/C	46	-1.153276135
CTRL002	S3 vs S2	Lamin A/C	47	-1.153276135
CTRL002	S3 vs S2	Lamin A/C	48	-1.153276135
CTRL002	S3 vs S2	Lamin A/C	49	-0.4090761885
CTRL002	S3 vs S2	Lamin A/C	50	-0.6078709391
CTRL002	S3 vs S2	Lamin A/C	51	-0.6078709391
CTRL002	S3 vs S2	Lamin A/C	52	-0.7833815376
CTRL002	S3 vs S2	Lamin A/C	53	-2.681920811
CTRL002	S3 vs S2	Lamin A/C	54	-0.7833815376
CTRL002	S3 vs S2	Lamin A/C	55	0.6693803461
CTRL002	S3 vs S2	Lamin A/C	56	1.335913008
CTRL002	S3 vs S2	Lamin A/C	57	1.897352709
CTRL002	S3 vs S2	Lamin A/C	58	1.897352709
CTRL002	S3 vs S2	Lamin A/C	59	2.177663907
CTRL002	S3 vs S2	Lamin A/C	60	2.203068631
CTRL002	S3 vs S2	Lamin A/C	61	3.209757955
CTRL002	S3 vs S2	Lamin A/C	62	3.209757955
CTRL002	S3 vs S2	Lamin A/C	63	3.209757955
CTRL002	S3 vs S2	Lamin A/C	64	3.55339357
CTRL002	S3 vs S2	Lamin A/C	65	3.55339357
CTRL002	S3 vs S2	Lamin A/C	66	3.55339357
CTRL002	S3 vs S2	Lamin A/C	67	2.849514478
CTRL002	S3 vs S2	Lamin A/C	68	2.849514478
CTRL002	S3 vs S2	Lamin A/C	69	2.849514478
CTRL002	S3 vs S2	Lamin A/C	70	2.851852394
CTRL002	S3 vs S2	Lamin A/C	71	2.851852394
CTRL002	S3 vs S2	Lamin A/C	72	2.851852394
CTRL002	S3 vs S2	Lamin A/C	73	2.637580962
CTRL002	S3 vs S2	Lamin A/C	74	1.995605303
CTRL002	S3 vs S2	Lamin A/C	75	1.995605303
CTRL002	S3 vs S2	Lamin A/C	76	1.995605303
CTRL002	S3 vs S2	Lamin A/C	77	1.766390349
CTRL002	S3 vs S2	Lamin A/C	78	1.766390349
CTRL002	S3 vs S2	Lamin A/C	79	0.9943272622
CTRL002	S3 vs S2	Lamin A/C	80	1.418517073
CTRL002	S3 vs S2	Lamin A/C	81	1.418517073
CTRL002	S3 vs S2	Lamin A/C	82	1.671402411
CTRL002	S3 vs S2	Lamin A/C	83	1.744791328
CTRL002	S3 vs S2	Lamin A/C	84	2.207473629
CTRL002	S3 vs S2	Lamin A/C	85	2.374078269
CTRL002	S3 vs S2	Lamin A/C	86	2.576157924
CTRL002	S3 vs S2	Lamin A/C	87	3.240649286
CTRL002	S3 vs S2	Lamin A/C	88	3.414624019
CTRL002	S3 vs S2	Lamin A/C	89	3.240649286
CTRL002	S3 vs S2	Lamin A/C	90	1.388305035
CTRL002	S3 vs S2	Lamin A/C	91	1.388305035
CTRL002	S3 vs S2	Lamin A/C	92	1.454413564
CTRL002	S3 vs S2	Lamin A/C	93	2.920231918
CTRL002	S3 vs S2	Lamin A/C	94	2.920231918
CTRL002	S3 vs S2	Lamin A/C	95	2.458669252
CTRL002	S3 vs S2	Lamin A/C	96	2.415869358
CTRL002	S3 vs S2	Lamin A/C	97	1.961247016
CTRL002	S3 vs S2	Lamin A/C	98	1.961247016
CTRL002	S3 vs S2	Lamin A/C	99	3.125367496
CTRL002	S3 vs S2	Lamin A/C	100	3.125367496
CTRL002	S3 vs S2	Lamin A/C	1	-0.85805724
CTRL002	S3 vs S2	Lamin A/C	2	-0.9926164404
CTRL002	S3 vs S2	Lamin A/C	3	-1.150303808
CTRL002	S3 vs S2	Lamin A/C	4	-1.150303808
CTRL002	S3 vs S2	Lamin A/C	5	-1.150303808
CTRL002	S3 vs S2	Lamin A/C	6	-1.880530631
CTRL002	S3 vs S2	Lamin A/C	7	-1.806498191
CTRL002	S3 vs S2	Lamin A/C	8	-1.806498191
CTRL002	S3 vs S2	Lamin A/C	9	-1.300760768
CTRL002	S3 vs S2	Lamin A/C	10	-1.300760768
CTRL002	S3 vs S2	Lamin A/C	11	-2.094715247
CTRL002	S3 vs S2	Lamin A/C	12	-4.369725164
CTRL002	S3 vs S2	Lamin A/C	13	-4.369725164
CTRL002	S3 vs S2	Lamin A/C	14	-0.6756298639
CTRL002	S3 vs S2	Lamin A/C	15	-0.6756298639
CTRL002	S3 vs S2	Lamin A/C	16	-0.9624508625
CTRL002	S3 vs S2	Lamin A/C	17	-0.9624508625
CTRL002	S3 vs S2	Lamin A/C	18	-1.281823352
CTRL002	S3 vs S2	Lamin A/C	19	-1.595520329
CTRL002	S3 vs S2	Lamin A/C	20	-1.595520329
CTRL002	S3 vs S2	Lamin A/C	21	-1.595520329
CTRL002	S3 vs S2	Lamin A/C	22	-1.359704581
CTRL002	S3 vs S2	Lamin A/C	23	-1.11972027
CTRL002	S3 vs S2	Lamin A/C	24	-1.11972027
CTRL002	S3 vs S2	Lamin A/C	25	-1.738255227
CTRL002	S3 vs S2	Lamin A/C	26	-1.75750958
CTRL002	S3 vs S2	Lamin A/C	27	-1.738255227
CTRL002	S3 vs S2	Lamin A/C	28	-2.783522778
CTRL002	S3 vs S2	Lamin A/C	29	-4.226372179
CTRL002	S3 vs S2	Lamin A/C	30	-4.226372179
CTRL002	S3 vs S2	Lamin A/C	31	-3.068192477
CTRL002	S3 vs S2	Lamin A/C	32	-3.068192477
CTRL002	S3 vs S2	Lamin A/C	33	-1.729043897
CTRL002	S3 vs S2	Lamin A/C	34	-2.794736335
CTRL002	S3 vs S2	Lamin A/C	35	-2.794736335
CTRL002	S3 vs S2	Lamin A/C	36	-2.794736335
CTRL002	S3 vs S2	Lamin A/C	37	-2.081702024
CTRL002	S3 vs S2	Lamin A/C	38	-0.9282918169
CTRL002	S3 vs S2	Lamin A/C	39	-1.330476335
CTRL002	S3 vs S2	Lamin A/C	40	-0.9282918169
CTRL002	S3 vs S2	Lamin A/C	41	-1.330476335
CTRL002	S3 vs S2	Lamin A/C	42	-2.102080241
CTRL002	S3 vs S2	Lamin A/C	43	-2.102080241
CTRL002	S3 vs S2	Lamin A/C	44	-0.3671117598
CTRL002	S3 vs S2	Lamin A/C	45	-0.3287644347
CTRL002	S3 vs S2	Lamin A/C	46	-0.3287644347
CTRL002	S3 vs S2	Lamin A/C	47	-0.3287644347
CTRL002	S3 vs S2	Lamin A/C	48	-0.9871515234
CTRL002	S3 vs S2	Lamin A/C	49	0.8071345839
CTRL002	S3 vs S2	Lamin A/C	50	0.8071345839
CTRL002	S3 vs S2	Lamin A/C	51	2.076002561
CTRL002	S3 vs S2	Lamin A/C	52	2.680230982
CTRL002	S3 vs S2	Lamin A/C	53	2.076002561
CTRL002	S3 vs S2	Lamin A/C	54	2.358793894
CTRL002	S3 vs S2	Lamin A/C	55	2.358793894
CTRL002	S3 vs S2	Lamin A/C	56	2.665026843
CTRL002	S3 vs S2	Lamin A/C	57	2.665026843
CTRL002	S3 vs S2	Lamin A/C	58	1.970889751
CTRL002	S3 vs S2	Lamin A/C	59	1.970889751
CTRL002	S3 vs S2	Lamin A/C	60	2.523720525
CTRL002	S3 vs S2	Lamin A/C	61	2.827938212
CTRL002	S3 vs S2	Lamin A/C	62	2.523720525
CTRL002	S3 vs S2	Lamin A/C	63	2.827938212
CTRL002	S3 vs S2	Lamin A/C	64	2.262291995
CTRL002	S3 vs S2	Lamin A/C	65	2.244244061
CTRL002	S3 vs S2	Lamin A/C	66	2.244244061
CTRL002	S3 vs S2	Lamin A/C	67	3.963512518
CTRL002	S3 vs S2	Lamin A/C	68	3.963512518
CTRL002	S3 vs S2	Lamin A/C	69	3.720901127
CTRL002	S3 vs S2	Lamin A/C	70	3.720901127
CTRL002	S3 vs S2	Lamin A/C	71	3.805702788
CTRL002	S3 vs S2	Lamin A/C	72	3.805702788
CTRL002	S3 vs S2	Lamin A/C	73	3.503302216
CTRL002	S3 vs S2	Lamin A/C	74	3.503302216
CTRL002	S3 vs S2	Lamin A/C	75	3.328195855
CTRL002	S3 vs S2	Lamin A/C	76	3.328195855
CTRL002	S3 vs S2	Lamin A/C	77	3.328195855
CTRL002	S3 vs S2	Lamin A/C	78	3.407483502
CTRL002	S3 vs S2	Lamin A/C	79	3.407483502
CTRL002	S3 vs S2	Lamin A/C	80	3.752842848
CTRL002	S3 vs S2	Lamin A/C	81	4.348090283
CTRL002	S3 vs S2	Lamin A/C	82	4.348090283
CTRL002	S3 vs S2	Lamin A/C	83	3.489576881
CTRL002	S3 vs S2	Lamin A/C	84	3.489576881
CTRL002	S3 vs S2	Lamin A/C	85	4.265717597
CTRL002	S3 vs S2	Lamin A/C	86	4.265717597
CTRL002	S3 vs S2	Lamin A/C	87	3.898706927
CTRL002	S3 vs S2	Lamin A/C	88	3.898706927
CTRL002	S3 vs S2	Lamin A/C	89	3.845314229
CTRL002	S3 vs S2	Lamin A/C	90	4.295975583
CTRL002	S3 vs S2	Lamin A/C	91	3.845314229
CTRL002	S3 vs S2	Lamin A/C	92	2.30169971
CTRL002	S3 vs S2	Lamin A/C	93	2.30169971
CTRL002	S3 vs S2	Lamin A/C	94	3.059452737
CTRL002	S3 vs S2	Lamin A/C	95	3.500612349
CTRL002	S3 vs S2	Lamin A/C	96	4.381715493
CTRL002	S3 vs S2	Lamin A/C	97	4.381715493
CTRL002	S3 vs S2	Lamin A/C	98	4.131850982
CTRL002	S3 vs S2	Lamin A/C	99	4.131850982
CTRL002	S3 vs S2	Lamin A/C	100	4.131850982
CTRL002	S3 vs S2	Lamin A/C	1	-0.7199673708
CTRL002	S3 vs S2	Lamin A/C	2	-0.7199673708
CTRL002	S3 vs S2	Lamin A/C	3	-0.7199673708
CTRL002	S3 vs S2	Lamin A/C	4	-2.149584317
CTRL002	S3 vs S2	Lamin A/C	5	-2.17948183
CTRL002	S3 vs S2	Lamin A/C	6	-2.17948183
CTRL002	S3 vs S2	Lamin A/C	7	-0.7164717412
CTRL002	S3 vs S2	Lamin A/C	8	-0.7164717412
CTRL002	S3 vs S2	Lamin A/C	9	-1.345058826
CTRL002	S3 vs S2	Lamin A/C	10	-1.345058826
CTRL002	S3 vs S2	Lamin A/C	11	-0.1645187456
CTRL002	S3 vs S2	Lamin A/C	12	-0.1645187456
CTRL002	S3 vs S2	Lamin A/C	13	-0.6584874868
CTRL002	S3 vs S2	Lamin A/C	14	-0.8604442254
CTRL002	S3 vs S2	Lamin A/C	15	-0.722221721
CTRL002	S3 vs S2	Lamin A/C	16	-1.593560309
CTRL002	S3 vs S2	Lamin A/C	17	-0.722221721
CTRL002	S3 vs S2	Lamin A/C	18	-0.4059294252
CTRL002	S3 vs S2	Lamin A/C	19	-0.4059294252
CTRL002	S3 vs S2	Lamin A/C	20	-0.3063505063
CTRL002	S3 vs S2	Lamin A/C	21	-0.6501817011
CTRL002	S3 vs S2	Lamin A/C	22	-0.6501817011
CTRL002	S3 vs S2	Lamin A/C	23	-1.188200536
CTRL002	S3 vs S2	Lamin A/C	24	-1.188200536
CTRL002	S3 vs S2	Lamin A/C	25	-1.406858817
CTRL002	S3 vs S2	Lamin A/C	26	-1.029718788
CTRL002	S3 vs S2	Lamin A/C	27	-1.406858817
CTRL002	S3 vs S2	Lamin A/C	28	-0.8081363573
CTRL002	S3 vs S2	Lamin A/C	29	-0.9619459367
CTRL002	S3 vs S2	Lamin A/C	30	-0.9619459367
CTRL002	S3 vs S2	Lamin A/C	31	-0.9619459367
CTRL002	S3 vs S2	Lamin A/C	32	-0.6899727546
CTRL002	S3 vs S2	Lamin A/C	33	-0.6899727546
CTRL002	S3 vs S2	Lamin A/C	34	-0.7819704263
CTRL002	S3 vs S2	Lamin A/C	35	-0.7819704263
CTRL002	S3 vs S2	Lamin A/C	36	-0.7819704263
CTRL002	S3 vs S2	Lamin A/C	37	-1.718998781
CTRL002	S3 vs S2	Lamin A/C	38	-1.926867694
CTRL002	S3 vs S2	Lamin A/C	39	-1.926867694
CTRL002	S3 vs S2	Lamin A/C	40	-0.5012115657
CTRL002	S3 vs S2	Lamin A/C	41	0.6598289818
CTRL002	S3 vs S2	Lamin A/C	42	-0.5012115657
CTRL002	S3 vs S2	Lamin A/C	43	-0.05788907158
CTRL002	S3 vs S2	Lamin A/C	44	-0.6715466832
CTRL002	S3 vs S2	Lamin A/C	45	-0.6715466832
CTRL002	S3 vs S2	Lamin A/C	46	-1.396987538
CTRL002	S3 vs S2	Lamin A/C	47	-1.72178649
CTRL002	S3 vs S2	Lamin A/C	48	-1.72178649
CTRL002	S3 vs S2	Lamin A/C	49	-0.4510263245
CTRL002	S3 vs S2	Lamin A/C	50	0.1216746616
CTRL002	S3 vs S2	Lamin A/C	51	0.1462555307
CTRL002	S3 vs S2	Lamin A/C	52	0.1462555307
CTRL002	S3 vs S2	Lamin A/C	53	1.022777731
CTRL002	S3 vs S2	Lamin A/C	54	1.152090091
CTRL002	S3 vs S2	Lamin A/C	55	1.862937272
CTRL002	S3 vs S2	Lamin A/C	56	1.862937272
CTRL002	S3 vs S2	Lamin A/C	57	2.143233239
CTRL002	S3 vs S2	Lamin A/C	58	2.143233239
CTRL002	S3 vs S2	Lamin A/C	59	1.081277134
CTRL002	S3 vs S2	Lamin A/C	60	1.081277134
CTRL002	S3 vs S2	Lamin A/C	61	1.895311287
CTRL002	S3 vs S2	Lamin A/C	62	2.710081079
CTRL002	S3 vs S2	Lamin A/C	63	3.320878468
CTRL002	S3 vs S2	Lamin A/C	64	4.039646664
CTRL002	S3 vs S2	Lamin A/C	65	4.039646664
CTRL002	S3 vs S2	Lamin A/C	66	3.407127914
CTRL002	S3 vs S2	Lamin A/C	67	3.407127914
CTRL002	S3 vs S2	Lamin A/C	68	3.626333707
CTRL002	S3 vs S2	Lamin A/C	69	3.626333707
CTRL002	S3 vs S2	Lamin A/C	70	2.662689868
CTRL002	S3 vs S2	Lamin A/C	71	2.662689868
CTRL002	S3 vs S2	Lamin A/C	72	3.049492122
CTRL002	S3 vs S2	Lamin A/C	73	3.049492122
CTRL002	S3 vs S2	Lamin A/C	74	1.946621659
CTRL002	S3 vs S2	Lamin A/C	75	1.946621659
CTRL002	S3 vs S2	Lamin A/C	76	2.718385763
CTRL002	S3 vs S2	Lamin A/C	77	3.52530426
CTRL002	S3 vs S2	Lamin A/C	78	2.718385763
CTRL002	S3 vs S2	Lamin A/C	79	2.470350227
CTRL002	S3 vs S2	Lamin A/C	80	2.470350227
CTRL002	S3 vs S2	Lamin A/C	81	2.470350227
CTRL002	S3 vs S2	Lamin A/C	82	2.551022124
CTRL002	S3 vs S2	Lamin A/C	83	2.392378771
CTRL002	S3 vs S2	Lamin A/C	84	2.266916356
CTRL002	S3 vs S2	Lamin A/C	85	2.266916356
CTRL002	S3 vs S2	Lamin A/C	86	2.225363098
CTRL002	S3 vs S2	Lamin A/C	87	0.1683459883
CTRL002	S3 vs S2	Lamin A/C	88	0
CTRL002	S3 vs S2	Lamin A/C	89	0
CTRL002	S3 vs S2	Lamin A/C	90	1.764208449
CTRL002	S3 vs S2	Lamin A/C	91	2.798522051
CTRL002	S3 vs S2	Lamin A/C	92	3.190776746
CTRL002	S3 vs S2	Lamin A/C	93	3.190776746
CTRL002	S3 vs S2	Lamin A/C	94	4.269408674
CTRL002	S3 vs S2	Lamin A/C	95	4.269408674
CTRL002	S3 vs S2	Lamin A/C	96	3.691456674
CTRL002	S3 vs S2	Lamin A/C	97	2.787229727
CTRL002	S3 vs S2	Lamin A/C	98	1.783850564
CTRL002	S3 vs S2	Lamin A/C	99	1.783850564
CTRL002	S3 vs S2	Lamin A/C	100	4.289356885
CTRL002	S3 vs S2	Lamin A/C	1	1.371378105
CTRL002	S3 vs S2	Lamin A/C	2	0.3546313889
CTRL002	S3 vs S2	Lamin A/C	3	0.3546313889
CTRL002	S3 vs S2	Lamin A/C	4	0.5151212428
CTRL002	S3 vs S2	Lamin A/C	5	0.9198126683
CTRL002	S3 vs S2	Lamin A/C	6	0.5151212428
CTRL002	S3 vs S2	Lamin A/C	7	0.8352702114
CTRL002	S3 vs S2	Lamin A/C	8	0.4625228875
CTRL002	S3 vs S2	Lamin A/C	9	0.4625228875
CTRL002	S3 vs S2	Lamin A/C	10	0.4625228875
CTRL002	S3 vs S2	Lamin A/C	11	0.5714250646
CTRL002	S3 vs S2	Lamin A/C	12	0.6784434733
CTRL002	S3 vs S2	Lamin A/C	13	0.9797893683
CTRL002	S3 vs S2	Lamin A/C	14	0.6784434733
CTRL002	S3 vs S2	Lamin A/C	15	0.5591685925
CTRL002	S3 vs S2	Lamin A/C	16	0.5591685925
CTRL002	S3 vs S2	Lamin A/C	17	0.8900648884
CTRL002	S3 vs S2	Lamin A/C	18	1.290530976
CTRL002	S3 vs S2	Lamin A/C	19	1.290530976
CTRL002	S3 vs S2	Lamin A/C	20	1.290530976
CTRL002	S3 vs S2	Lamin A/C	21	2.025548427
CTRL002	S3 vs S2	Lamin A/C	22	3.264263901
CTRL002	S3 vs S2	Lamin A/C	23	3.264263901
CTRL002	S3 vs S2	Lamin A/C	24	2.019784953
CTRL002	S3 vs S2	Lamin A/C	25	2.019784953
CTRL002	S3 vs S2	Lamin A/C	26	2.989983711
CTRL002	S3 vs S2	Lamin A/C	27	2.989983711
CTRL002	S3 vs S2	Lamin A/C	28	2.452070926
CTRL002	S3 vs S2	Lamin A/C	29	2.420968182
CTRL002	S3 vs S2	Lamin A/C	30	2.171877392
CTRL002	S3 vs S2	Lamin A/C	31	1.906944629
CTRL002	S3 vs S2	Lamin A/C	32	1.316662337
CTRL002	S3 vs S2	Lamin A/C	33	1.316662337
CTRL002	S3 vs S2	Lamin A/C	34	1.964302269
CTRL002	S3 vs S2	Lamin A/C	35	1.964689619
CTRL002	S3 vs S2	Lamin A/C	36	1.964302269
CTRL002	S3 vs S2	Lamin A/C	37	1.251634172
CTRL002	S3 vs S2	Lamin A/C	38	1.251634172
CTRL002	S3 vs S2	Lamin A/C	39	1.829816568
CTRL002	S3 vs S2	Lamin A/C	40	1.829816568
CTRL002	S3 vs S2	Lamin A/C	41	0.6768459082
CTRL002	S3 vs S2	Lamin A/C	42	0.1198157659
CTRL002	S3 vs S2	Lamin A/C	43	0.6768459082
CTRL002	S3 vs S2	Lamin A/C	44	0.7688325407
CTRL002	S3 vs S2	Lamin A/C	45	0.7688325407
CTRL002	S3 vs S2	Lamin A/C	46	0.009262326685
CTRL002	S3 vs S2	Lamin A/C	47	0
CTRL002	S3 vs S2	Lamin A/C	48	0
CTRL002	S3 vs S2	Lamin A/C	49	0
CTRL002	S3 vs S2	Lamin A/C	50	0
CTRL002	S3 vs S2	Lamin A/C	51	0
CTRL002	S3 vs S2	Lamin A/C	52	0.09290293877
CTRL002	S3 vs S2	Lamin A/C	53	0.4732742013
CTRL002	S3 vs S2	Lamin A/C	54	3.598202945
CTRL002	S3 vs S2	Lamin A/C	55	5.037084083
CTRL002	S3 vs S2	Lamin A/C	56	6.147173881
CTRL002	S3 vs S2	Lamin A/C	57	6.381623645
CTRL002	S3 vs S2	Lamin A/C	58	6.381623645
CTRL002	S3 vs S2	Lamin A/C	59	0
CTRL002	S3 vs S2	Lamin A/C	60	0
CTRL002	S3 vs S2	Lamin A/C	61	0
CTRL002	S3 vs S2	Lamin A/C	62	0
CTRL002	S3 vs S2	Lamin A/C	63	2.022640948
CTRL002	S3 vs S2	Lamin A/C	64	2.256329332
CTRL002	S3 vs S2	Lamin A/C	65	2.256329332
CTRL002	S3 vs S2	Lamin A/C	66	1.364030221
CTRL002	S3 vs S2	Lamin A/C	67	1.15025766
CTRL002	S3 vs S2	Lamin A/C	68	0.5621299533
CTRL002	S3 vs S2	Lamin A/C	69	0.5621299533
CTRL002	S3 vs S2	Lamin A/C	70	0.4676158628
CTRL002	S3 vs S2	Lamin A/C	71	0.3524893801
CTRL002	S3 vs S2	Lamin A/C	72	0.3524893801
CTRL002	S3 vs S2	Lamin A/C	73	0.9321504705
CTRL002	S3 vs S2	Lamin A/C	74	0.9321504705
CTRL002	S3 vs S2	Lamin A/C	75	1.026876525
CTRL002	S3 vs S2	Lamin A/C	76	0.8632555373
CTRL002	S3 vs S2	Lamin A/C	77	0.9481390144
CTRL002	S3 vs S2	Lamin A/C	78	0.8583985087
CTRL002	S3 vs S2	Lamin A/C	79	0.9481390144
CTRL002	S3 vs S2	Lamin A/C	80	0.5972987821
CTRL002	S3 vs S2	Lamin A/C	81	0.3972868696
CTRL002	S3 vs S2	Lamin A/C	82	0.3972868696
CTRL002	S3 vs S2	Lamin A/C	83	0.5590131997
CTRL002	S3 vs S2	Lamin A/C	84	2.486423264
CTRL002	S3 vs S2	Lamin A/C	85	5.201960496
CTRL002	S3 vs S2	Lamin A/C	86	5.201960496
CTRL002	S3 vs S2	Lamin A/C	87	4.728952909
CTRL002	S3 vs S2	Lamin A/C	88	4.563787505
CTRL002	S3 vs S2	Lamin A/C	89	4.130414754
CTRL002	S3 vs S2	Lamin A/C	90	0
CTRL002	S3 vs S2	Lamin A/C	91	0
CTRL002	S3 vs S2	Lamin A/C	92	0.1214698872
CTRL002	S3 vs S2	Lamin A/C	93	0.2075556971
CTRL002	S3 vs S2	Lamin A/C	94	0.3149945317
CTRL002	S3 vs S2	Lamin A/C	95	0.3149945317
CTRL002	S3 vs S2	Lamin A/C	96	0.04851899055
CTRL002	S3 vs S2	Lamin A/C	97	0.04851899055
CTRL002	S3 vs S2	Lamin A/C	98	0.8994828014
CTRL002	S3 vs S2	Lamin A/C	99	0.9862071167
CTRL002	S3 vs S2	Lamin A/C	100	0.9862071167
CTRL002	S3 vs S2	Lamin A/C	1	0.9906788183
CTRL002	S3 vs S2	Lamin A/C	2	0.9906788183
CTRL002	S3 vs S2	Lamin A/C	3	0.6447274172
CTRL002	S3 vs S2	Lamin A/C	4	0.6447274172
CTRL002	S3 vs S2	Lamin A/C	5	-0.2468285489
CTRL002	S3 vs S2	Lamin A/C	6	-0.2468285489
CTRL002	S3 vs S2	Lamin A/C	7	-0.9604149725
CTRL002	S3 vs S2	Lamin A/C	8	-0.9604149725
CTRL002	S3 vs S2	Lamin A/C	9	-0.2397580895
CTRL002	S3 vs S2	Lamin A/C	10	0
CTRL002	S3 vs S2	Lamin A/C	11	0.1887888344
CTRL002	S3 vs S2	Lamin A/C	12	0.37261621
CTRL002	S3 vs S2	Lamin A/C	13	0.4989867153
CTRL002	S3 vs S2	Lamin A/C	14	0.37261621
CTRL002	S3 vs S2	Lamin A/C	15	-0.2152326269
CTRL002	S3 vs S2	Lamin A/C	16	-1.030076832
CTRL002	S3 vs S2	Lamin A/C	17	-3.612971686
CTRL002	S3 vs S2	Lamin A/C	18	-3.612971686
CTRL002	S3 vs S2	Lamin A/C	19	-0.7738488797
CTRL002	S3 vs S2	Lamin A/C	20	-0.7738488797
CTRL002	S3 vs S2	Lamin A/C	21	-0.6096016538
CTRL002	S3 vs S2	Lamin A/C	22	-1.32381921
CTRL002	S3 vs S2	Lamin A/C	23	-1.2282829
CTRL002	S3 vs S2	Lamin A/C	24	-1.2282829
CTRL002	S3 vs S2	Lamin A/C	25	-1.2282829
CTRL002	S3 vs S2	Lamin A/C	26	-2.163981523
CTRL002	S3 vs S2	Lamin A/C	27	-2.170173189
CTRL002	S3 vs S2	Lamin A/C	28	-2.163981523
CTRL002	S3 vs S2	Lamin A/C	29	-4.296516068
CTRL002	S3 vs S2	Lamin A/C	30	-4.578445523
CTRL002	S3 vs S2	Lamin A/C	31	-4.578445523
CTRL002	S3 vs S2	Lamin A/C	32	-4.035320778
CTRL002	S3 vs S2	Lamin A/C	33	-3.847343675
CTRL002	S3 vs S2	Lamin A/C	34	-2.31661968
CTRL002	S3 vs S2	Lamin A/C	35	-2.061950965
CTRL002	S3 vs S2	Lamin A/C	36	-1.826325434
CTRL002	S3 vs S2	Lamin A/C	37	-1.826325434
CTRL002	S3 vs S2	Lamin A/C	38	-1.826325434
CTRL002	S3 vs S2	Lamin A/C	39	-2.247692234
CTRL002	S3 vs S2	Lamin A/C	40	-0.9086407678
CTRL002	S3 vs S2	Lamin A/C	41	-2.370028639
CTRL002	S3 vs S2	Lamin A/C	42	-1.598871207
CTRL002	S3 vs S2	Lamin A/C	43	-1.598871207
CTRL002	S3 vs S2	Lamin A/C	44	-1.598871207
CTRL002	S3 vs S2	Lamin A/C	45	0
CTRL002	S3 vs S2	Lamin A/C	46	-1.621790741
CTRL002	S3 vs S2	Lamin A/C	47	-0.990467543
CTRL002	S3 vs S2	Lamin A/C	48	-1.621790741
CTRL002	S3 vs S2	Lamin A/C	49	-2.196735055
CTRL002	S3 vs S2	Lamin A/C	50	-2.196735055
CTRL002	S3 vs S2	Lamin A/C	51	-1.718274216
CTRL002	S3 vs S2	Lamin A/C	52	-1.718274216
CTRL002	S3 vs S2	Lamin A/C	53	-1.709422625
CTRL002	S3 vs S2	Lamin A/C	54	-0.6251244284
CTRL002	S3 vs S2	Lamin A/C	55	-0.6251244284
CTRL002	S3 vs S2	Lamin A/C	56	-0.1680705617
CTRL002	S3 vs S2	Lamin A/C	57	-1.195347782
CTRL002	S3 vs S2	Lamin A/C	58	-0.05206854705
CTRL002	S3 vs S2	Lamin A/C	59	-2.116967704
CTRL002	S3 vs S2	Lamin A/C	60	-2.362088534
CTRL002	S3 vs S2	Lamin A/C	61	-2.362088534
CTRL002	S3 vs S2	Lamin A/C	62	-2.238012372
CTRL002	S3 vs S2	Lamin A/C	63	-2.007801646
CTRL002	S3 vs S2	Lamin A/C	64	-2.007801646
CTRL002	S3 vs S2	Lamin A/C	65	0.3364510772
CTRL002	S3 vs S2	Lamin A/C	66	0.5483038563
CTRL002	S3 vs S2	Lamin A/C	67	1.17193395
CTRL002	S3 vs S2	Lamin A/C	68	1.571113927
CTRL002	S3 vs S2	Lamin A/C	69	1.571113927
CTRL002	S3 vs S2	Lamin A/C	70	1.571113927
CTRL002	S3 vs S2	Lamin A/C	71	0.791530725
CTRL002	S3 vs S2	Lamin A/C	72	0.9525351354
CTRL002	S3 vs S2	Lamin A/C	73	0.5667183901
CTRL002	S3 vs S2	Lamin A/C	74	0.9525351354
CTRL002	S3 vs S2	Lamin A/C	75	3.181942182
CTRL002	S3 vs S2	Lamin A/C	76	3.181942182
CTRL002	S3 vs S2	Lamin A/C	77	3.092757931
CTRL002	S3 vs S2	Lamin A/C	78	3.027551308
CTRL002	S3 vs S2	Lamin A/C	79	2.785288703
CTRL002	S3 vs S2	Lamin A/C	80	2.417508815
CTRL002	S3 vs S2	Lamin A/C	81	2.360548758
CTRL002	S3 vs S2	Lamin A/C	82	2.360548758
CTRL002	S3 vs S2	Lamin A/C	83	3.494947273
CTRL002	S3 vs S2	Lamin A/C	84	3.494947273
CTRL002	S3 vs S2	Lamin A/C	85	2.890215981
CTRL002	S3 vs S2	Lamin A/C	86	2.48905194
CTRL002	S3 vs S2	Lamin A/C	87	2.189330064
CTRL002	S3 vs S2	Lamin A/C	88	2.189330064
CTRL002	S3 vs S2	Lamin A/C	89	2.891449213
CTRL002	S3 vs S2	Lamin A/C	90	2.891449213
CTRL002	S3 vs S2	Lamin A/C	91	2.748705668
CTRL002	S3 vs S2	Lamin A/C	92	2.748705668
CTRL002	S3 vs S2	Lamin A/C	93	2.748705668
CTRL002	S3 vs S2	Lamin A/C	94	3.373500216
CTRL002	S3 vs S2	Lamin A/C	95	3.537365619
CTRL002	S3 vs S2	Lamin A/C	96	3.537365619
CTRL002	S3 vs S2	Lamin A/C	97	3.427012232
CTRL002	S3 vs S2	Lamin A/C	98	3.427012232
CTRL002	S3 vs S2	Lamin A/C	99	3.427012232
CTRL002	S3 vs S2	Lamin A/C	100	3.080716388
CTRL002	S3 vs S2	Lamin A/C	1	-1.050122343
CTRL002	S3 vs S2	Lamin A/C	2	-1.761477355
CTRL002	S3 vs S2	Lamin A/C	3	-1.86673481
CTRL002	S3 vs S2	Lamin A/C	4	-2.024781621
CTRL002	S3 vs S2	Lamin A/C	5	-2.024781621
CTRL002	S3 vs S2	Lamin A/C	6	-2.024781621
CTRL002	S3 vs S2	Lamin A/C	7	-2.296612962
CTRL002	S3 vs S2	Lamin A/C	8	-2.588383333
CTRL002	S3 vs S2	Lamin A/C	9	-2.588383333
CTRL002	S3 vs S2	Lamin A/C	10	-1.501732646
CTRL002	S3 vs S2	Lamin A/C	11	-1.290551543
CTRL002	S3 vs S2	Lamin A/C	12	-1.290551543
CTRL002	S3 vs S2	Lamin A/C	13	-1.355663584
CTRL002	S3 vs S2	Lamin A/C	14	-1.355663584
CTRL002	S3 vs S2	Lamin A/C	15	-0.4889591623
CTRL002	S3 vs S2	Lamin A/C	16	-0.4889591623
CTRL002	S3 vs S2	Lamin A/C	17	-1.705367954
CTRL002	S3 vs S2	Lamin A/C	18	-1.705367954
CTRL002	S3 vs S2	Lamin A/C	19	-0.8871614824
CTRL002	S3 vs S2	Lamin A/C	20	-0.8871614824
CTRL002	S3 vs S2	Lamin A/C	21	-0.9837354638
CTRL002	S3 vs S2	Lamin A/C	22	-1.695014172
CTRL002	S3 vs S2	Lamin A/C	23	-0.9837354638
CTRL002	S3 vs S2	Lamin A/C	24	-4.046963781
CTRL002	S3 vs S2	Lamin A/C	25	-4.046963781
CTRL002	S3 vs S2	Lamin A/C	26	-4.046963781
CTRL002	S3 vs S2	Lamin A/C	27	-2.233079574
CTRL002	S3 vs S2	Lamin A/C	28	-2.233079574
CTRL002	S3 vs S2	Lamin A/C	29	-2.27770799
CTRL002	S3 vs S2	Lamin A/C	30	-2.27770799
CTRL002	S3 vs S2	Lamin A/C	31	-2.27770799
CTRL002	S3 vs S2	Lamin A/C	32	-1.378150305
CTRL002	S3 vs S2	Lamin A/C	33	-2.377495247
CTRL002	S3 vs S2	Lamin A/C	34	-1.378150305
CTRL002	S3 vs S2	Lamin A/C	35	-1.209683308
CTRL002	S3 vs S2	Lamin A/C	36	-1.209683308
CTRL002	S3 vs S2	Lamin A/C	37	-2.164167774
CTRL002	S3 vs S2	Lamin A/C	38	-2.164167774
CTRL002	S3 vs S2	Lamin A/C	39	-1.894806462
CTRL002	S3 vs S2	Lamin A/C	40	-1.894806462
CTRL002	S3 vs S2	Lamin A/C	41	-4.169287991
CTRL002	S3 vs S2	Lamin A/C	42	-5.144620296
CTRL002	S3 vs S2	Lamin A/C	43	-5.144620296
CTRL002	S3 vs S2	Lamin A/C	44	-2.841942211
CTRL002	S3 vs S2	Lamin A/C	45	-2.841942211
CTRL002	S3 vs S2	Lamin A/C	46	-4.59709349
CTRL002	S3 vs S2	Lamin A/C	47	-4.59709349
CTRL002	S3 vs S2	Lamin A/C	48	-1.138133553
CTRL002	S3 vs S2	Lamin A/C	49	-0.9970164407
CTRL002	S3 vs S2	Lamin A/C	50	-0.9970164407
CTRL002	S3 vs S2	Lamin A/C	51	-0.9970164407
CTRL002	S3 vs S2	Lamin A/C	52	-1.244007292
CTRL002	S3 vs S2	Lamin A/C	53	-0.48023002
CTRL002	S3 vs S2	Lamin A/C	54	-0.48023002
CTRL002	S3 vs S2	Lamin A/C	55	0.1505309784
CTRL002	S3 vs S2	Lamin A/C	56	0.1505309784
CTRL002	S3 vs S2	Lamin A/C	57	-0.5957996313
CTRL002	S3 vs S2	Lamin A/C	58	-1.208128828
CTRL002	S3 vs S2	Lamin A/C	59	-0.5957996313
CTRL002	S3 vs S2	Lamin A/C	60	-1.460723142
CTRL002	S3 vs S2	Lamin A/C	61	-1.73120357
CTRL002	S3 vs S2	Lamin A/C	62	-1.73120357
CTRL002	S3 vs S2	Lamin A/C	63	0.3658351076
CTRL002	S3 vs S2	Lamin A/C	64	0.3658351076
CTRL002	S3 vs S2	Lamin A/C	65	2.308548052
CTRL002	S3 vs S2	Lamin A/C	66	2.297913897
CTRL002	S3 vs S2	Lamin A/C	67	2.297913897
CTRL002	S3 vs S2	Lamin A/C	68	2.297913897
CTRL002	S3 vs S2	Lamin A/C	69	2.451731011
CTRL002	S3 vs S2	Lamin A/C	70	2.792102291
CTRL002	S3 vs S2	Lamin A/C	71	2.792102291
CTRL002	S3 vs S2	Lamin A/C	72	2.223124154
CTRL002	S3 vs S2	Lamin A/C	73	1.307090943
CTRL002	S3 vs S2	Lamin A/C	74	1.208940669
CTRL002	S3 vs S2	Lamin A/C	75	1.208940669
CTRL002	S3 vs S2	Lamin A/C	76	1.208940669
CTRL002	S3 vs S2	Lamin A/C	77	0.7679276099
CTRL002	S3 vs S2	Lamin A/C	78	0.7149288821
CTRL002	S3 vs S2	Lamin A/C	79	0.7149288821
CTRL002	S3 vs S2	Lamin A/C	80	1.849890862
CTRL002	S3 vs S2	Lamin A/C	81	1.849890862
CTRL002	S3 vs S2	Lamin A/C	82	0.21369781
CTRL002	S3 vs S2	Lamin A/C	83	0.21369781
CTRL002	S3 vs S2	Lamin A/C	84	2.939323982
CTRL002	S3 vs S2	Lamin A/C	85	2.939323982
CTRL002	S3 vs S2	Lamin A/C	86	2.869315188
CTRL002	S3 vs S2	Lamin A/C	87	2.129887086
CTRL002	S3 vs S2	Lamin A/C	88	2.129887086
CTRL002	S3 vs S2	Lamin A/C	89	2.129887086
CTRL002	S3 vs S2	Lamin A/C	90	2.10760326
CTRL002	S3 vs S2	Lamin A/C	91	2.770907956
CTRL002	S3 vs S2	Lamin A/C	92	2.470768538
CTRL002	S3 vs S2	Lamin A/C	93	2.770907956
CTRL002	S3 vs S2	Lamin A/C	94	3.034830457
CTRL002	S3 vs S2	Lamin A/C	95	3.034830457
CTRL002	S3 vs S2	Lamin A/C	96	2.922014139
CTRL002	S3 vs S2	Lamin A/C	97	2.388415109
CTRL002	S3 vs S2	Lamin A/C	98	2.329716274
CTRL002	S3 vs S2	Lamin A/C	99	2.329716274
CTRL002	S3 vs S2	Lamin A/C	100	2.358827338
CTRL002	S3 vs S2	Lamin A/C	1	-5.319641833
CTRL002	S3 vs S2	Lamin A/C	2	-2.168851805
CTRL002	S3 vs S2	Lamin A/C	3	-0.8186344885
CTRL002	S3 vs S2	Lamin A/C	4	-0.4077428766
CTRL002	S3 vs S2	Lamin A/C	5	-0.4077428766
CTRL002	S3 vs S2	Lamin A/C	6	-0.5109569615
CTRL002	S3 vs S2	Lamin A/C	7	-0.5109569615
CTRL002	S3 vs S2	Lamin A/C	8	0.263252466
CTRL002	S3 vs S2	Lamin A/C	9	1.769748968
CTRL002	S3 vs S2	Lamin A/C	10	1.769748968
CTRL002	S3 vs S2	Lamin A/C	11	2.318364939
CTRL002	S3 vs S2	Lamin A/C	12	2.318364939
CTRL002	S3 vs S2	Lamin A/C	13	2.93330752
CTRL002	S3 vs S2	Lamin A/C	14	3.179678638
CTRL002	S3 vs S2	Lamin A/C	15	2.93330752
CTRL002	S3 vs S2	Lamin A/C	16	3.024057541
CTRL002	S3 vs S2	Lamin A/C	17	2.61250055
CTRL002	S3 vs S2	Lamin A/C	18	2.61250055
CTRL002	S3 vs S2	Lamin A/C	19	2.300121859
CTRL002	S3 vs S2	Lamin A/C	20	2.148067479
CTRL002	S3 vs S2	Lamin A/C	21	2.148067479
CTRL002	S3 vs S2	Lamin A/C	22	2.025775949
CTRL002	S3 vs S2	Lamin A/C	23	1.49120255
CTRL002	S3 vs S2	Lamin A/C	24	1.073721708
CTRL002	S3 vs S2	Lamin A/C	25	-1.210875881
CTRL002	S3 vs S2	Lamin A/C	26	-4.819304793
CTRL002	S3 vs S2	Lamin A/C	27	-4.819304793
CTRL002	S3 vs S2	Lamin A/C	28	-2.768154815
CTRL002	S3 vs S2	Lamin A/C	29	-2.768154815
CTRL002	S3 vs S2	Lamin A/C	30	-3.681639626
CTRL002	S3 vs S2	Lamin A/C	31	-3.681639626
CTRL002	S3 vs S2	Lamin A/C	32	-0.9290143359
CTRL002	S3 vs S2	Lamin A/C	33	-0.5895793105
CTRL002	S3 vs S2	Lamin A/C	34	-0.2566890044
CTRL002	S3 vs S2	Lamin A/C	35	0.1117263939
CTRL002	S3 vs S2	Lamin A/C	36	2.98076903
CTRL002	S3 vs S2	Lamin A/C	37	2.98076903
CTRL002	S3 vs S2	Lamin A/C	38	2.814202323
CTRL002	S3 vs S2	Lamin A/C	39	2.71840383
CTRL002	S3 vs S2	Lamin A/C	40	2.71840383
CTRL002	S3 vs S2	Lamin A/C	41	3.248727331
CTRL002	S3 vs S2	Lamin A/C	42	3.804001825
CTRL002	S3 vs S2	Lamin A/C	43	3.804001825
CTRL002	S3 vs S2	Lamin A/C	44	3.05758462
CTRL002	S3 vs S2	Lamin A/C	45	2.555512889
CTRL002	S3 vs S2	Lamin A/C	46	2.555512889
CTRL002	S3 vs S2	Lamin A/C	47	1.991941968
CTRL002	S3 vs S2	Lamin A/C	48	1.991941968
CTRL002	S3 vs S2	Lamin A/C	49	2.767034834
CTRL002	S3 vs S2	Lamin A/C	50	2.767034834
CTRL002	S3 vs S2	Lamin A/C	51	2.767034834
CTRL002	S3 vs S2	Lamin A/C	52	2.746826458
CTRL002	S3 vs S2	Lamin A/C	53	3.691511785
CTRL002	S3 vs S2	Lamin A/C	54	3.858363256
CTRL002	S3 vs S2	Lamin A/C	55	4.368337721
CTRL002	S3 vs S2	Lamin A/C	56	4.368337721
CTRL002	S3 vs S2	Lamin A/C	57	3.264038105
CTRL002	S3 vs S2	Lamin A/C	58	3.264038105
CTRL002	S3 vs S2	Lamin A/C	59	3.597456179
CTRL002	S3 vs S2	Lamin A/C	60	4.98336201
CTRL002	S3 vs S2	Lamin A/C	61	3.597456179
CTRL002	S3 vs S2	Lamin A/C	62	3.566264411
CTRL002	S3 vs S2	Lamin A/C	63	2.767672243
CTRL002	S3 vs S2	Lamin A/C	64	3.183322328
CTRL002	S3 vs S2	Lamin A/C	65	1.98312193
CTRL002	S3 vs S2	Lamin A/C	66	3.183322328
CTRL002	S3 vs S2	Lamin A/C	67	3.611885465
CTRL002	S3 vs S2	Lamin A/C	68	3.611885465
CTRL002	S3 vs S2	Lamin A/C	69	3.611885465
CTRL002	S3 vs S2	Lamin A/C	70	4.412706275
CTRL002	S3 vs S2	Lamin A/C	71	4.412706275
CTRL002	S3 vs S2	Lamin A/C	72	3.48525115
CTRL002	S3 vs S2	Lamin A/C	73	3.48525115
CTRL002	S3 vs S2	Lamin A/C	74	3.944814346
CTRL002	S3 vs S2	Lamin A/C	75	3.960029057
CTRL002	S3 vs S2	Lamin A/C	76	4.302229596
CTRL002	S3 vs S2	Lamin A/C	77	4.302229596
CTRL002	S3 vs S2	Lamin A/C	78	3.76156032
CTRL002	S3 vs S2	Lamin A/C	79	3.680007032
CTRL002	S3 vs S2	Lamin A/C	80	2.553723031
CTRL002	S3 vs S2	Lamin A/C	81	2.553723031
CTRL002	S3 vs S2	Lamin A/C	82	2.553723031
CTRL002	S3 vs S2	Lamin A/C	83	2.007867302
CTRL002	S3 vs S2	Lamin A/C	84	2.007867302
CTRL002	S3 vs S2	Lamin A/C	85	2.748355796
CTRL002	S3 vs S2	Lamin A/C	86	3.210282124
CTRL002	S3 vs S2	Lamin A/C	87	4.080995706
CTRL002	S3 vs S2	Lamin A/C	88	3.210282124
CTRL002	S3 vs S2	Lamin A/C	89	2.592189108
CTRL002	S3 vs S2	Lamin A/C	90	2.592189108
CTRL002	S3 vs S2	Lamin A/C	91	2.927519157
CTRL002	S3 vs S2	Lamin A/C	92	3.792206324
CTRL002	S3 vs S2	Lamin A/C	93	2.927519157
CTRL002	S3 vs S2	Lamin A/C	94	3.023440123
CTRL002	S3 vs S2	Lamin A/C	95	3.023440123
CTRL002	S3 vs S2	Lamin A/C	96	3.312322978
CTRL002	S3 vs S2	Lamin A/C	97	3.312322978
CTRL002	S3 vs S2	Lamin A/C	98	3.282550908
CTRL002	S3 vs S2	Lamin A/C	99	3.282550908
[truncated: 998,000+ more rows]
