# Supplementary material for: SAMMY-seq reveals early alteration of heterochromatin and deregulation of bivalent genes in Hutchinson-Gilford Progeria Syndrome
Source: Nat Commun. 2020 Dec 8;11:6274. doi: 10.1038/s41467-020-20048-9 (PMC7722762; doi:10.1038/s41467-020-20048-9)
Supplement: Supplementary file 4 — Source Data [file 41467_2020_20048_MOESM4_ESM.zip › SebestyenMarullo_etal_SourceDataFile3/Supplementary Figure 8h.csv]

CTR001-p22	CTR002-p17	CTR004-p19	HGPS164-p11	HGPS169-p11
89,0000	31,0000	161,0000		14,0000
141,0000	102,0000	203,0000	129,0000	9,0000
88,0000	135,0000	194,0000	13,0000	22,0000
129,0000	171,0000	154,0000	97,0000	96,0000
133,0000	131,0000	178,0000	130,0000	58,0000
62,0000	44,0000	151,0000	169,0000	59,0000
110,0000	77,0000	136,0000	213,0000	150,0000
125,0000	124,0000	59,0000	145,0000	66,0000
170,0000	112,0000	75,0000	164,0000	154,0000
128,0000	67,0000	54,0000	172,0000	107,0000
116,0000	56,0000	18,0000	132,0000	67,0000
140,0000	72,0000	3,0000	126,0000	118,0000
129,0000	9,0000	179,0000	188,0000	2,0000
167,0000	36,0000	105,0000	9,0000	1,0000
146,0000	18,0000	115,0000	87,0000	1,0000
24,0000	125,0000	139,0000	47,0000	77,0000
120,0000	51,0000	93,0000	56,0000	2,0000
161,0000	167,0000	103,0000	17,0000	19,0000
142,0000	114,0000	161,0000	98,0000	6,0000
135,0000	61,0000	119,0000	102,0000	1,0000
22,0000	56,0000	148,0000	163,0000	8,0000
116,0000	117,0000	147,0000	103,0000	37,0000
25,0000	83,0000	193,0000	93,0000	29,0000
87,0000	45,0000	107,0000	133,0000	2,0000
119,0000	119,0000	1,0000	81,0000	1,0000
39,0000	79,0000	18,0000	87,0000	2,0000
86,0000	48,0000	135,0000	137,0000	70,0000
100,0000	52,0000	142,0000	67,0000	6,0000
32,0000	68,0000	10,0000	129,0000	7,0000
158,0000	24,0000	38,0000	33,0000	125,0000
51,0000	53,0000	138,0000	164,0000	102,0000
156,0000	66,0000	148,0000	5,0000	115,0000
22,0000	121,0000	158,0000	166,0000	3,0000
116,0000	110,0000	111,0000	71,0000	100,0000
134,0000	41,0000	113,0000	8,0000	1,0000
47,0000	77,0000	139,0000	10,0000	136,0000
105,0000	66,0000	69,0000	96,0000	68,0000
19,0000	122,0000	154,0000	100,0000	5,0000
31,0000	115,0000	199,0000	51,0000	67,0000
137,0000	93,0000	178,0000	103,0000	1,0000
110,0000	85,0000	202,0000	92,0000	67,0000
63,0000	74,0000	24,0000	18,0000	85,0000
18,0000	46,0000	157,0000	90,0000	54,0000
38,0000	65,0000	136,0000	48,0000	11,0000
104,0000	60,0000	120,0000	108,0000	136,0000
105,0000	82,0000	136,0000	20,0000	5,0000
30,0000	104,0000	104,0000	109,0000	55,0000
28,0000	88,0000	132,0000	3,0000	7,0000
71,0000	81,0000	146,0000	97,0000	6,0000
17,0000	129,0000	123,0000	60,0000	9,0000
73,0000	125,0000	137,0000	26,0000	62,0000
15,0000	66,0000	176,0000	83,0000	1,0000
20,0000	100,0000	128,0000	71,0000	100,0000
146,0000	89,0000	119,0000	69,0000	41,0000
121,0000	110,0000	126,0000	13,0000	83,0000
42,0000	159,0000	145,0000	41,0000	93,0000
69,0000	154,0000	167,0000	66,0000	16,0000
3,0000	111,0000	166,0000	132,0000	74,0000
93,0000	94,0000	40,0000	173,0000	43,0000
36,0000	73,0000	198,0000	145,0000	14,0000
60,0000	158,0000	155,0000	143,0000	100,0000
2,0000	128,0000	76,0000	209,0000	18,0000
32,0000	203,0000	118,0000	75,0000	102,0000
28,0000	105,0000	127,0000	34,0000	47,0000
174,0000	110,0000	114,0000	106,0000	112,0000
3,0000	129,0000	162,0000	44,0000	8,0000
143,0000	161,0000	167,0000	74,0000	8,0000
97,0000	119,0000	142,0000	171,0000	3,0000
93,0000	126,0000	133,0000	160,0000	5,0000
140,0000	105,0000	17,0000	163,0000	5,0000
80,0000	93,0000	147,0000	141,0000	131,0000
101,0000	140,0000	152,0000	124,0000	9,0000
119,0000	138,0000	35,0000	162,0000	57,0000
118,0000	181,0000	70,0000	148,0000	65,0000
128,0000	179,0000	91,0000	15,0000	1,0000
135,0000	150,0000	282,0000	155,0000	1,0000
81,0000	119,0000	176,0000	155,0000	43,0000
184,0000	80,0000	97,0000	137,0000	2,0000
49,0000	124,0000	196,0000	158,0000	1,0000
131,0000	80,0000	158,0000	157,0000	17,0000
57,0000	65,0000	166,0000	213,0000	13,0000
130,0000	137,0000	196,0000	132,0000	22,0000
22,0000	118,0000	29,0000	115,0000	36,0000
91,0000	98,0000	33,0000	162,0000	3,0000
138,0000	166,0000	151,0000	187,0000	2,0000
114,0000	49,0000	149,0000	192,0000	1,0000
104,0000	81,0000	109,0000	110,0000	73,0000
74,0000	4,0000	85,0000	138,0000	8,0000
140,0000	179,0000	10,0000	162,0000	61,0000
133,0000	50,0000	129,0000	75,0000	160,0000
200,0000	99,0000	159,0000	98,0000	3,0000
145,0000	51,0000	196,0000	243,0000	21,0000
237,0000	116,0000	152,0000	177,0000	19,0000
19,0000	106,0000	148,0000	196,0000	31,0000
14,0000	38,0000	188,0000	173,0000	35,0000
73,0000	138,0000	114,0000	178,0000	14,0000
109,0000	105,0000	178,0000	158,0000	77,0000
35,0000	135,0000	143,0000	280,0000	119,0000
183,0000	130,0000	207,0000	126,0000	3,0000
94,0000	21,0000	193,0000	175,0000	1,0000
136,0000	69,0000	117,0000	221,0000	3,0000
27,0000	161,0000	157,0000	142,0000	55,0000
8,0000	108,0000	124,0000	63,0000	1,0000
9,0000	98,0000	23,0000	128,0000	58,0000
108,0000	95,0000	36,0000	124,0000	40,0000
52,0000	84,0000	37,0000	114,0000	89,0000
34,0000	94,0000	6,0000	228,0000	46,0000
124,0000	134,0000	49,0000	104,0000	37,0000
24,0000	102,0000	58,0000	162,0000	3,0000
118,0000	122,0000	92,0000	129,0000	62,0000
54,0000	116,0000	116,0000	107,0000	26,0000
131,0000	160,0000	55,0000	180,0000	3,0000
145,0000	229,0000	106,0000	131,0000	2,0000
138,0000	104,0000	35,0000	116,0000	33,0000
112,0000	101,0000	36,0000	133,0000	6,0000
151,0000	163,0000	150,0000	122,0000	34,0000
140,0000	152,0000	75,0000	22,0000	59,0000
155,0000	77,0000	78,0000	169,0000	32,0000
85,0000	131,0000	144,0000	196,0000	46,0000
11,0000	69,0000	13,0000	155,0000	54,0000
20,0000	110,0000	58,0000	85,0000	60,0000
122,0000	121,0000	175,0000	108,0000	33,0000
133,0000	147,0000	118,0000	121,0000	23,0000
122,0000	98,0000	133,0000	51,0000	4,0000
2,0000	183,0000	160,0000	33,0000	4,0000
3,0000	9,0000	191,0000	88,0000	49,0000
1,0000	81,0000	14,0000	178,0000	8,0000
137,0000	95,0000	52,0000	82,0000	29,0000
5,0000	52,0000	53,0000	36,0000	11,0000
3,0000	71,0000	170,0000	60,0000
125,0000	89,0000	85,0000	10,0000
32,0000	84,0000	168,0000	128,0000
111,0000	24,0000	122,0000	95,0000
40,0000	121,0000	73,0000	155,0000
16,0000	109,0000	43,0000	154,0000
71,0000	28,0000	41,0000	156,0000
2,0000	48,0000	98,0000	73,0000
48,0000	96,0000	92,0000	44,0000
14,0000	58,0000	64,0000	72,0000
4,0000	33,0000	90,0000	126,0000
17,0000	10,0000	46,0000	166,0000
7,0000	55,0000	59,0000	139,0000
92,0000	56,0000	114,0000	35,0000
15,0000	55,0000	151,0000	141,0000
96,0000	33,0000	82,0000	178,0000
74,0000	73,0000	95,0000	154,0000
29,0000	7,0000	20,0000	154,0000
58,0000	116,0000	59,0000	175,0000
99,0000	106,0000	146,0000	148,0000
89,0000	36,0000	171,0000	117,0000
136,0000	72,0000	81,0000	111,0000
14,0000	56,0000	145,0000	56,0000
34,0000	215,0000	37,0000	102,0000
115,0000	145,0000	130,0000	167,0000
99,0000	171,0000	87,0000	129,0000
19,0000	63,0000	97,0000	203,0000
12,0000	86,0000	98,0000	152,0000
162,0000	94,0000	119,0000	142,0000
74,0000	184,0000	61,0000	134,0000
140,0000	180,0000	134,0000	111,0000
107,0000	173,0000	26,0000	88,0000
166,0000	64,0000	59,0000	88,0000
152,0000	155,0000	79,0000	169,0000
161,0000	128,0000	83,0000	148,0000
125,0000	182,0000	157,0000	54,0000
52,0000	136,0000		109,0000
118,0000	212,0000		148,0000
46,0000	94,0000		163,0000
126,0000	124,0000		122,0000
132,0000	92,0000		142,0000
139,0000	187,0000		163,0000
49,0000	125,0000		139,0000
41,0000	114,0000		169,0000
83,0000	99,0000		148,0000
100,0000	113,0000		87,0000
87,0000	109,0000		200,0000
149,0000	104,0000		206,0000
106,0000	179,0000		190,0000
119,0000	143,0000		142,0000
107,0000	153,0000		228,0000
92,0000	152,0000		103,0000
100,0000	142,0000		185,0000
118,0000	98,0000		227,0000
98,0000	107,0000		164,0000
51,0000	90,0000		108,0000
82,0000	95,0000		170,0000
152,0000	121,0000		143,0000
73,0000	127,0000		64,0000
86,0000	95,0000		160,0000
86,0000	81,0000		125,0000
20,0000	130,0000		127,0000
106,0000	76,0000		56,0000
75,0000	88,0000		93,0000
59,0000	61,0000		154,0000
106,0000	73,0000		128,0000
80,0000	81,0000		170,0000
95,0000	117,0000		85,0000
121,0000	134,0000		127,0000
83,0000	88,0000		200,0000
82,0000	168,0000		116,0000
112,0000	139,0000		183,0000
86,0000	155,0000		114,0000
91,0000	67,0000		121,0000
75,0000	142,0000		179,0000
1,0000	171,0000		102,0000
147,0000	164,0000		160,0000
140,0000	128,0000		145,0000
75,0000	119,0000		95,0000
54,0000	87,0000		134,0000
97,0000	106,0000		161,0000
107,0000	105,0000		168,0000
87,0000	141,0000		133,0000
55,0000	127,0000		77,0000
75,0000	116,0000		181,0000
142,0000	143,0000		207,0000
127,0000	109,0000		171,0000
114,0000	126,0000		37,0000
98,0000	132,0000		110,0000
52,0000	73,0000		49,0000
69,0000	147,0000		215,0000
63,0000	90,0000		122,0000
	92,0000		31,0000
	88,0000		152,0000
	101,0000		5,0000
	98,0000		167,0000
	141,0000		129,0000
	137,0000		118,0000
	86,0000		184,0000
	141,0000		141,0000
	74,0000		263,0000
	47,0000		40,0000
	112,0000		118,0000
	157,0000		75,0000
	110,0000		153,0000
	114,0000		135,0000
	24,0000		168,0000
	120,0000		141,0000
	125,0000		97,0000
	118,0000		124,0000
	165,0000		123,0000
	142,0000		79,0000
	151,0000		145,0000
	137,0000		76,0000
	50,0000		25,0000
	117,0000		109,0000
	118,0000		219,0000
	192,0000		144,0000
	164,0000		106,0000
	184,0000		142,0000
	170,0000		97,0000
	181,0000		109,0000
	110,0000		19,0000
	152,0000
	165,0000
	72,0000
	179,0000
	126,0000
	93,0000
	119,0000
	125,0000
	68,0000
	111,0000
	115,0000
	155,0000
	168,0000
	141,0000
	162,0000
	118,0000
	156,0000
	88,0000
	139,0000
	162,0000
	141,0000
	109,0000
	197,0000
	103,0000
	198,0000
	92,0000
	149,0000
	162,0000
	88,0000
	171,0000
	162,0000
	211,0000
	197,0000
	147,0000
	111,0000
	146,0000
	76,0000
	108,0000
	141,0000
	150,0000
	132,0000
	154,0000
	165,0000
	54,0000
	193,0000
	203,0000
	108,0000
	62,0000
	100,0000
	105,0000
	96,0000
	177,0000
	143,0000
	148,0000
	109,0000
	175,0000
	159,0000
	240,0000
	132,0000
	85,0000
	152,0000
	152,0000
	91,0000
	207,0000
	83,0000
	38,0000
	173,0000
	160,0000
	72,0000
	158,0000
	134,0000
	172,0000
	95,0000
	88,0000
	174,0000
	136,0000
	116,0000
	145,0000
	181,0000
	159,0000
	200,0000
	144,0000
	143,0000
	159,0000
	133,0000
	116,0000
	104,0000
	6,0000
	22,0000
	21,0000
	86,0000
	55,0000
	65,0000
	23,0000
	44,0000
	60,0000
	54,0000
	68,0000
	54,0000
	45,0000
	59,0000
	91,0000
	93,0000
	88,0000
	50,0000
	92,0000
	66,0000
	57,0000
	18,0000
	99,0000
	97,0000
	103,0000
	61,0000
	74,0000
	79,0000
	112,0000
	45,0000
	42,0000
	97,0000
	56,0000
	86,0000
	78,0000
	46,0000
	83,0000
	52,0000
	78,0000
	81,0000
	49,0000
	68,0000
	27,0000
	98,0000
	85,0000
	111,0000
	94,0000
	80,0000
	102,0000
	77,0000
	84,0000
	103,0000
	130,0000
	131,0000
	92,0000
	77,0000
	90,0000
	31,0000
	68,0000
	99,0000
	20,0000
	59,0000
	48,0000
	39,0000
	88,0000
	63,0000
	64,0000
	77,0000
	70,0000
	25,0000
	43,0000
	24,0000
	13,0000
	75,0000
	13,0000
	90,0000
	80,0000
	53,0000
	38,0000
	82,0000
	60,0000
	13,0000
	75,0000
	52,0000
	87,0000
	54,0000
	50,0000
