# Supplementary material for: SAMMY-seq reveals early alteration of heterochromatin and deregulation of bivalent genes in Hutchinson-Gilford Progeria Syndrome
Source: Nat Commun. 2020 Dec 8;11:6274. doi: 10.1038/s41467-020-20048-9 (PMC7722762; doi:10.1038/s41467-020-20048-9)
Supplement: Supplementary file 4 — Source Data [file 41467_2020_20048_MOESM4_ESM.zip › SebestyenMarullo_etal_SourceDataFile3/Supplementary Figure 2b.txt]

patient_id	comparison	randomization	lamin_type	analysis_id	jaccard_index	std_error
CTRL002	S3 vs S2	shuf	Lamin A/C	Shuffled EDD (mean)	0.12720294147	0.000126927507827958
CTRL002	S3 vs S2	shuf	Lamin A/C	Shuffled LAD (mean)	0.123573438573857	0.000116946780742603
CTRL002	S4 vs S3	shuf	Lamin A/C	Shuffled EDD (mean)	0.12410827514	0.000126514824855483
CTRL002	S4 vs S3	shuf	Lamin A/C	Shuffled LAD (mean)	0.12070069834	0.000117925397146703
CTRL004	S3 vs S2	shuf	Lamin A/C	Shuffled EDD (mean)	0.09379837488	0.000119481835602753
CTRL004	S3 vs S2	shuf	Lamin A/C	Shuffled LAD (mean)	0.0935121299329933	0.000112328598986807
CTRL004	S4 vs S3	shuf	Lamin A/C	Shuffled EDD (mean)	0.1108180255	0.000139241675765395
CTRL004	S4 vs S3	shuf	Lamin A/C	Shuffled LAD (mean)	0.110345091547464	0.000124337990223826
CTRL013	S3 vs S2	shuf	Lamin A/C	Shuffled EDD (mean)	0.13380691157	0.00014974723242857
CTRL013	S3 vs S2	shuf	Lamin A/C	Shuffled LAD (mean)	0.135238448419684	0.000132379307116684
CTRL013	S4 vs S3	shuf	Lamin A/C	Shuffled EDD (mean)	0.103421186818682	0.000119116029621098
CTRL013	S4 vs S3	shuf	Lamin A/C	Shuffled LAD (mean)	0.0975799612	0.000107597529612186
CTRL002	S3 vs S2	shuf	Lamin B1	Shuffled EDD (mean)	0.14005038595	0.000114895348082551
CTRL002	S3 vs S2	shuf	Lamin B1	Shuffled LAD (mean)	0.141349617685306	0.000105240444655064
CTRL002	S4 vs S3	shuf	Lamin B1	Shuffled EDD (mean)	0.13625126186	0.000113370693907805
CTRL002	S4 vs S3	shuf	Lamin B1	Shuffled LAD (mean)	0.1375427279	0.000104946978741843
CTRL004	S3 vs S2	shuf	Lamin B1	Shuffled EDD (mean)	0.0996683957	0.000103997292019307
CTRL004	S3 vs S2	shuf	Lamin B1	Shuffled LAD (mean)	0.102686976663665	9.4747034992889e-05
CTRL004	S4 vs S3	shuf	Lamin B1	Shuffled EDD (mean)	0.119335905020502	0.00011911518889907
CTRL004	S4 vs S3	shuf	Lamin B1	Shuffled LAD (mean)	0.12330850766	0.000106155866406425
CTRL013	S3 vs S2	shuf	Lamin B1	Shuffled EDD (mean)	0.14712517961	0.000130599676840294
CTRL013	S3 vs S2	shuf	Lamin B1	Shuffled LAD (mean)	0.153264365736574	0.000114716644137586
CTRL013	S4 vs S3	shuf	Lamin B1	Shuffled EDD (mean)	0.1111299549	0.000103462925750103
CTRL013	S4 vs S3	shuf	Lamin B1	Shuffled LAD (mean)	0.109858540214021	9.50618112336944e-05
CTRL002	S3 vs S2	orig	Lamin A/C	EDD - LAD overlap	0.541625	NA
CTRL002	S4 vs S3	orig	Lamin A/C	EDD - LAD overlap	0.524959	NA
CTRL004	S3 vs S2	orig	Lamin A/C	EDD - LAD overlap	0.381417	NA
CTRL004	S4 vs S3	orig	Lamin A/C	EDD - LAD overlap	0.556347	NA
CTRL013	S3 vs S2	orig	Lamin A/C	EDD - LAD overlap	0.606142	NA
CTRL013	S4 vs S3	orig	Lamin A/C	EDD - LAD overlap	0.276098	NA
CTRL002	S3 vs S2	orig	Lamin B1	EDD - LAD overlap	0.460908	NA
CTRL002	S4 vs S3	orig	Lamin B1	EDD - LAD overlap	0.455923	NA
CTRL004	S3 vs S2	orig	Lamin B1	EDD - LAD overlap	0.307011	NA
CTRL004	S4 vs S3	orig	Lamin B1	EDD - LAD overlap	0.398524	NA
CTRL013	S3 vs S2	orig	Lamin B1	EDD - LAD overlap	0.46694	NA
CTRL013	S4 vs S3	orig	Lamin B1	EDD - LAD overlap	0.268582	NA
