# Supplementary material for: SAMMY-seq reveals early alteration of heterochromatin and deregulation of bivalent genes in Hutchinson-Gilford Progeria Syndrome
Source: Nat Commun. 2020 Dec 8;11:6274. doi: 10.1038/s41467-020-20048-9 (PMC7722762; doi:10.1038/s41467-020-20048-9)
Supplement: Supplementary file 4 — Source Data [file 41467_2020_20048_MOESM4_ESM.zip › SebestyenMarullo_etal_SourceDataFile3/Supplementary Figure 4f.csv]

CTR001-p22	CTR002-p17	CTR004-p19	HGPS164-p11	HGPS169-p11
	212,92490			231,45280
225,7028	179,35410	185,16220	229,01340	166,28590
278,9630	251,02610	202,35420	363,12240	309,33940
221,6952	193,40970	228,89720	167,50560	206,47800
247,4831	184,92990	231,97550	260,37710	203,22540
226,2255	192,71280	192,42230	208,16230	210,19510
233,2533	179,87690	198,92740	133,76050	191,72540
192,7708	103,96500	321,42030	166,40210	251,20030
315,4960	158,79350	284,13230	228,20030	259,09930
192,9451	143,34390	217,51340	167,79600	213,33150
180,3996	168,08640	176,74050	225,93510	186,67230
245,5665	181,73540	178,01830	231,62700	180,51570
183,4779	189,98300	216,06130	203,69010	159,20000
102,2226	181,56120	188,00820	171,22280	264,50090
216,2936	181,79350	247,42510	228,02600	330,42280
219,5462	130,85650	157,80610	182,66470	338,49610
191,0865	188,47280	198,57890	187,83400	254,51090
194,1648	84,50786	164,83390	147,29340	197,53350
238,8291	160,12930	214,37700	283,66760	263,22310
274,7231	221,11440	186,44000	124,35140	231,91740
240,3973	175,86930	206,12950	316,19300	344,47840
180,9804	175,52080	273,09690	146,42220	447,28180
266,7079	213,09920	193,64210	81,77805	184,81370
230,4654	185,33650	181,67740	160,53590	341,40010
188,8794	187,25310	220,12700	225,47040	319,61980
207,5234	226,39970	196,54610	149,79090	273,38730
179,9349	266,59180	193,46780	231,22050	200,37950
215,0739	147,70000	291,33430	146,88690	188,18240
231,1043	230,00080	166,34400	257,29880	215,71280
325,8344	162,80100	205,83910	114,71000	203,74820
210,3113	193,29360	187,19510	90,02555	278,44030
195,5587	263,86200	176,79860	147,23530	285,06160
304,2863	221,63710	188,41480	171,45510	182,95520
250,7357	162,85910	170,40970	159,72270	328,50610
148,1066	207,00070	232,09170	143,57620	177,03090
333,0945	201,19260	202,99310	181,50310	205,60670
246,7281	190,50570	211,35680	98,15689	139,68480
279,3115	205,20020	208,51080	169,94500	319,61980
223,4957	355,92040	162,97530	141,36920	215,19010
138,7555	149,44240	147,75810	188,00820	281,63480
156,5864	177,84400	174,12680	112,09630	194,51330
210,8921	193,70010	220,18510	156,06360	302,31160
227,7356	240,80380	198,81130	178,07630	327,05410
242,6043	195,38450	167,73790	185,39450	221,63710
245,2180	201,77340	177,49550	179,70260	319,85210
178,2506	226,74820	184,75570	206,30370	127,54590
219,6623	152,52070	209,67240	171,68740	165,35660
249,4579	197,35920	292,43780	217,68760	194,39710
239,2356	160,12930	190,21530	170,70010	167,91220
179,9930	167,56370	237,66740	197,59160	222,79870
206,9426	180,10920	191,89960	156,41210	160,36160
223,6699	164,19500	210,19510	182,66470	163,90460
211,7633	165,82130	165,99550	185,62690	197,30120
213,2153	175,46270	202,58650	255,49830	371,42800
248,0059	147,81610	290,81160	209,20780	178,88950
136,2580	173,02330	210,95020	188,24050	221,52090
180,3415	197,82390	177,72790	225,06390	232,26590
203,5158	207,87190	262,99080	234,82150	210,65980
201,0764	116,10390	199,74060	193,11930	216,23560
263,6297	215,53860	209,84660	289,47570	192,82890
259,2155	188,53090	206,65220	198,34660	163,55610
275,4782	160,88440	200,90220	178,48290	187,31120
228,8391	159,02580	187,65970	220,12700	243,01090
302,0212	200,78600	224,77350	200,26330	199,68250
291,5085	204,90980	205,72290	196,60420	254,16250
198,4047	152,05610	219,48810	268,10190	290,57930
201,0764	204,96780	207,52340	309,33940	160,53590
176,0435	207,63960	164,02070	181,50310	235,51840
239,3518	171,51320	208,68500	271,70290	188,47280
228,3745	192,30620	145,26060	228,66490	238,24830
294,9934	186,90470	184,81370	219,08150	204,03860
199,6244	188,53090	206,47800	217,51340	227,56140
220,9982	174,12680	195,21020	183,01320	215,24820
259,6801	183,36170	159,72270	220,88200	153,45000
166,0536	260,49330	202,35420	196,77840	210,60170
156,7606	236,62200	257,64730	263,68770	223,08910
278,4403	170,35160	147,46770	226,45780	189,22790
192,1319	205,95520	179,00560	197,06880	328,79650
192,3643	195,09410	295,34190	197,70770	205,20020
213,3315	183,01320	235,05380	280,93780	209,38200
196,8946	143,40200	178,25060	193,52590	224,65730
188,7052	212,11180	185,22030	172,32630	235,63460
173,3718	167,27330	183,30360	284,59690	188,70520
253,9882	158,03840	216,46790	228,31640	99,31851
281,6928	224,94770	216,52600	201,42490	106,75290
202,1219	92,69727	205,14210	204,38700	296,79390
227,6775	79,68713	194,57140	170,81620	246,84430
198,6370	198,98550	166,98290	124,46760	273,56150
218,0361	162,22020	203,57390	260,31900	157,45760
234,9957	228,72300	213,38960	181,85160	163,32380
201,3087	440,02170	207,29110	246,78620	163,90460
229,5361	200,84410	194,39710	156,93490	127,02310
220,6497	217,39720	172,26820	187,13700	208,45270
235,3442	139,10400	207,29110	245,45030	201,83150
215,1320	227,96790	212,98300	252,01350	265,02360
223,4376	190,91220	169,48040	233,65990	153,56620
285,0035	203,86430	189,57640	149,61670	241,73310
246,3796	167,73790	249,16750	241,03610	214,55120
197,7658	203,34160	199,10170	206,94260	253,29120
298,5363	179,52840	211,99570	207,29110	204,79360
233,7179	228,02600	194,16480	225,06390	195,96530
197,5335	286,86210	266,53370	200,72790	358,18550
234,9377	209,26580	184,00060	209,67240	247,83160
196,6623	195,79100	239,64220	266,88220	297,83940
154,1470	386,64520	224,19270	133,23780	243,82400
248,8190	238,07400	184,98800	337,62480	243,01090
220,1851	229,01340	173,13950	261,19020	180,57380
207,5234	247,36700	149,50050	190,04100	188,58900
197,3592	203,86430	253,23320	294,06410	182,83900
203,7482	192,13190	151,06870	249,63210	215,71280
192,3643	213,09920	198,23050	336,17280	196,08150
214,0285	105,01040	236,56390	189,63450	185,62690
237,3190	132,77320	196,83650	254,85940	137,76810
124,9322	284,82920	208,74310	162,39450	355,74610
210,7760	255,78870	151,99800	387,63260	297,78130
248,0639	309,97830	206,07140	226,39970	245,74070
216,2356	201,94760	210,71790	166,80860	243,24320
227,3871	289,30150	164,65960	203,16730	180,92230
212,6926	195,26830	186,03340	147,17730
283,6676	247,83160	238,77100	257,58920	174,64960
228,8972	297,78130	182,66470	191,84150	130,39180
296,5035	250,50340	224,19270	201,54110	245,79880
195,0360	193,81630	205,20020	180,22530	165,87930
195,3264	156,17980	210,95020	209,84660	210,77600
202,0057	119,76300	199,45010	200,43750	248,76090
222,8568	141,25300	222,91490	179,70260	192,65470
221,9275	228,20030	335,88240	175,05610	257,53120
213,7962	249,98060	154,90200	190,15720	204,73550
204,2128	267,75340	175,23040	209,61430	227,67750
207,8138	310,73330	182,14200	245,27610	229,30380
244,1725	157,39950	111,92210	213,21530	154,61160
303,9379	177,72790	192,59660	162,74300	387,22600
362,3093	180,51570	215,30630	169,13190	227,32900
197,4754	176,62430	173,95260	176,33390	196,42990
186,2077	243,53360	200,55370	157,92220	229,82650
206,4780	165,70510	204,44510	263,45540	182,54860
214,1447	249,86450	219,89470	206,01330	160,41970
263,4554	196,08150	196,54610	180,57380	161,11670
201,4249	190,79610	202,06380	186,14960	147,11920
207,5234	187,54350	164,65960	164,83390	261,01600
290,8697	126,67470	197,94000	165,64700	332,45570
238,9452	289,35950	204,67740	251,60690	187,48550
196,5461	220,18510	212,34410	194,22290	223,78610
355,7461	162,10410	197,24310	187,48550	157,98030
216,0032	255,55640	207,52340	220,70780	344,71070
255,8468	195,61680	157,16720	197,64960	206,07140
217,3972	278,44030	225,23810	342,09710	242,13970
224,3088	133,23780	207,40730	149,96510	230,98810
188,5890	157,10910	160,24550	152,69490	207,05880
167,6218	175,46270	163,38190	236,33160	256,89230
218,6169	201,83150	200,96030	223,20530	312,35960
353,0744	250,96800	257,35690	183,24560	217,16490
259,8544	241,96540	196,48800	244,46290	154,96010
246,6119	201,19260	211,00830	198,05620	275,24580
200,2052	199,39210	185,51070	184,98800	216,00320
238,1902	225,23810	208,22040	223,78610	216,35170
205,6648	234,06640	215,65480	232,73060	211,70520
207,9881	181,61930	212,34410	353,42290	278,14990
209,7886	211,12440	202,23800	228,08410	266,41750
188,3567	176,15970	163,14950	487,88040	198,23050
244,4048	186,20770	242,60430	176,74050	151,70760
196,3138	205,95520	174,76570	200,55370	154,90200
195,1522	187,89200	202,18000	184,05870	336,69560
200,3795	245,56650	220,47550	151,64950	249,86450
217,3391	416,20840	200,03100	191,43500	197,59160
193,2936	105,82360	186,26580	159,14190	205,14210
195,9653	203,69010	178,36670	248,12200	366,43300
130,6823	209,03350	167,79600	173,77840	242,83670
216,9906	260,31900	179,64450	205,72290	159,54850
222,3922	124,64180	170,52580	242,54620	180,63190
240,0488	88,28312	190,67990	365,79410	252,47810
183,1294	186,26580	162,68490	226,74820	256,25340
171,0485	165,93740	239,11950	156,99300	165,58890
259,6801	185,68500	142,87930	269,26350	287,09440
187,6597	176,56620	135,03830	231,10430	262,81650
302,3116	173,54600	197,99810	273,15490	176,27580
180,1673	182,54860	163,73030	219,60430	222,04370
177,6698	176,15970	246,14730	205,72290	133,29590
174,0107	149,09390	183,24560	209,14970	248,06390
207,7557	394,83460	142,47270	181,38700	137,01310
234,9377	215,30630	216,58400	273,79380	268,16000
172,7910	157,05100	157,28330	153,10150	193,70010
215,6548	217,45530	173,13950	265,89480	209,96280
229,6523	127,95240	174,18490	242,89470	257,47310
208,8593	218,96540	160,88440	218,61690	248,06390
238,4806	197,94000	206,07140	210,25320	193,81630
193,4097	162,45260	188,35670	298,71060	350,98350
193,5259	179,47030	172,21020	264,67510	244,92760
211,1825	244,63720	174,06880	201,01830	289,94030
166,5763	162,39450	245,45030		216,58400
179,0637	195,61680	174,47530	257,41500	171,33890
186,5562	202,52840	198,05620	264,26860	190,04100
187,7178	211,24060	226,34170	185,27840	186,67230
192,6547	196,19760	181,44500	174,41720	173,54600
172,4425	175,05610	165,00810	251,14220	158,32880
243,9983	210,02090	190,21530	248,81900	155,65710
215,4805	251,95540	208,45270	236,97050	207,34920
233,3114	194,86180	202,12190	219,77850	211,53100
233,9503	211,53100	209,26580	283,14490	303,00860
205,0840	251,08420	199,79860	199,27590	206,36180
191,1446	215,07390	169,53840	202,70270	198,05620
194,3390	162,39450	193,46780	227,03860	212,46030
193,9325	173,31370	186,03340	333,38490	227,27100
280,7055	157,05100	192,77080	215,13200	196,08150
169,5965	160,36160	321,18790	410,80690	191,60920
217,2810	184,52330	248,87710	120,69230	169,82880
148,8616	230,34920	204,44510	196,83650	264,84940
196,3138	125,28070	186,44000	161,40710	338,14760
201,8896	254,51090	221,98560	234,76340	282,68020
209,5562	165,18240	184,63950	184,98800	309,57170
186,4400	168,43490	243,30130	228,49070	158,09650
194,4552	342,91020	136,14190	264,44280	181,61930
333,2688	214,43510	126,21000	174,76570	168,31870
202,8188	197,41730	175,69500	154,43740	211,29870
219,4881	167,91220	172,61670	224,25070	203,57390
238,4225	172,84910	213,50580	172,32630	277,51100
257,7635	238,30630	437,87270	186,73040	249,57410
185,6269	330,19050	205,31630	176,15970	266,76600
186,1496	176,39200	174,06880	244,86950	231,33660
335,9405	208,56890	123,71250	214,26080	250,38720
182,0258	245,85690	168,60910	331,64250	213,15730
288,0818	171,68740	204,50320	233,95030	234,24070
316,9480	120,75040	155,19240	207,81380	98,38921
219,2558	196,19760	177,61170	236,68010	331,46830
210,1371	176,85660	225,00580	368,75630	283,02870
187,7178	244,69530	233,36950	199,04360	312,35960
222,5083	185,74300	183,01320	130,91460	258,57660
199,3340	220,64970	199,21780	163,84650	266,59180
180,2834	168,78340	183,65210	216,35170	334,72080
201,8315	267,52110	213,79620	169,59650	450,70860
211,2406	107,15940	194,16480	155,77320	193,75820
138,4070	183,76830	160,01320	288,19790	154,32120
171,9198	209,61430	189,22790	180,92230	270,65750
231,4528	187,02080	207,81380	217,91990	207,11690
227,6775	160,30360	233,19520	355,86230	181,15460
150,2556	173,54600	259,79630	171,57130	146,94490
218,5588	280,99590	169,94500	215,07390	141,31110
183,0132	173,89450	131,37920	183,76830	146,59650
168,4349	228,43260	206,07140	214,26080	219,31390
165,7051	154,03080	176,39200	175,11420	133,52820
148,8035	263,28120	191,08650	269,49580	174,59150
181,2708	133,76050	197,94000	179,47030	128,18480
188,4148	185,85920	188,41480	256,25340	127,72010
155,9475	299,93030	255,96300	179,06370	199,85670
207,1749	226,39970	207,23300	180,51570	251,60690
171,9198	271,58680	205,25830	263,16500	206,82640
187,5435	192,01580	274,83930	192,53850	140,20750
183,4198	185,27840	186,73040	238,13210	247,94780
127,0812	169,48040	194,51330	185,45260	142,70500
203,2254	196,72040	249,80640	243,24320	265,83670
170,7581	194,16480	237,49320	233,36950	224,13460
174,3592	248,12200	227,96790	223,32140	254,33670
294,9353	198,05620	176,21780	210,60170	238,59670
174,5915	307,82930	208,39460	251,08420	254,10440
231,1043	224,59920	192,77080	220,41740	179,76070
145,8995	203,45770	179,76070	107,74030	97,22759
170,5839	242,37200	166,69250	201,48300	287,96560
181,0385	269,72810	170,64200	201,07640	123,18980
164,1369	175,57890	189,05360	265,25590	195,79100
142,4727	228,60680	207,98810	204,09660	172,79100
199,7406	195,61680	225,00580	167,73790	171,28090
225,7028	215,13200	231,33660	259,73820	158,32880
242,1397	176,62430	231,39470	180,69000	156,29600
212,9830	113,14180	191,89960	178,13440	195,90720
173,3718	194,57140	182,95520	407,38010	187,02080
225,0639	124,17720	190,44760	287,61710	170,52580
156,5864	127,31360	208,62700	163,61420	251,20030
217,2810	184,34910	188,64710	228,20030	188,99560
194,2229	234,35680	246,49580	245,79880	148,04850
208,9754	213,85420	208,10420	257,06650	271,00600
213,9704	230,29120	212,57650	153,04340	325,42790
240,6296	172,79100	212,05370	176,79860	278,03380
181,0385	221,34670	242,77860	212,11180	139,45250
233,8341	190,79610	182,25820	238,94520	159,20000
134,2833	235,40230	210,95020	252,65230	362,13500
207,1749	178,48290	266,88220	145,66710	187,83400
205,6648	156,41210	182,89710	232,26590	171,04850
198,9274	144,27320	155,77320	223,37950	175,11420
170,5258	174,76570	351,68050	196,25570	331,41020
211,1244	176,79860	230,87200	333,26880	254,51090
202,9350	175,40460	144,91210	336,40520	181,85160
284,6550	133,99290	266,24330	210,31130	195,84910
239,2937	288,48830	216,23560	246,49580	127,89440
198,0562	216,35170	230,81390	227,44520	108,32110
207,5234	128,59130	263,16500	283,66760	170,52580
201,8315	187,13700	217,57140	221,40480	132,77320
197,3592	122,43470	151,24290	347,73100	124,58370
205,6067	148,80350	182,49050	236,27350	160,53590
217,2229	180,98040	201,48300	204,15470	284,53880
224,7735	135,03830	182,20010	314,91520	270,94790
188,6471	105,30080	258,11200	238,42250	221,81130
170,8743	198,69510	114,82610	142,53080	129,86910
213,5058	191,43500	216,17750	234,47300	169,19000
301,2661	101,99020	199,39210	139,45250	139,45250
214,4351	176,62430	251,25840	169,71270	300,04640
344,5365	80,79067	182,49050	276,75600	207,98810
213,0411	116,27820	224,83160	243,18520	283,26100
217,2229	212,34410	220,88200	228,66490	205,02590
323,9177	219,48810	178,36670	216,58400	291,85700
248,9352	173,08140	212,46030	184,17490	180,28340
166,3440	245,04370	164,95000	235,75080	167,85410
218,8492	151,82370	250,38720	177,14700	164,54350
211,7633	141,77570	262,06150	201,30870	162,22020
246,4958	237,20280	183,36170	180,39960	200,55370
211,0664	218,90730	175,05610	199,50820	191,89960
267,2888	103,20990	177,49550	342,03900	105,93970
339,4835	156,87680	161,34900	203,22540	88,86393
201,9476	161,92980	189,86680	286,68780	139,80100
247,0185	118,77560	183,76830	233,71790	144,04090
192,7708	169,77080	166,51820	149,79090	238,94520
263,5716	225,35430	176,39200	221,92750	133,58630
197,0688	189,69260	179,87690	160,53590	281,28630
214,6093	210,54360	187,83400	192,36430
181,4450	166,92480	186,03340	234,41490
216,7583	340,64510	164,25310	193,58400
170,1192	196,77840	187,71780	249,69020
198,2885	233,83410	178,36670	141,60150
199,9729	177,84400	178,59910	204,90980
211,4729	176,10160	174,94000	227,79370
218,0361	178,36670	130,91460	238,42250
186,3239	249,92250	215,77090	198,17240
242,0235	228,20030	224,48310	152,92730
242,4882	159,60660	200,14710	221,11440
216,6421	182,02580	155,77320	193,06120
243,8821	153,21770	193,29360	260,37710
271,7610	232,09170	180,92230	201,13450
208,6850	219,43000	206,71030	180,63190
203,1673	274,83930	200,84410	203,80620
196,5461	164,19500	208,33650	209,32390
156,0056	163,61420	174,18490	249,92250
235,5765	220,53360	210,19510	198,11430
202,7608	265,31400	139,39440	198,05620
185,2784	171,80360	208,16230	188,99560
147,0611	250,50340	140,09140	242,54620
189,6345	141,48530	202,93500	184,29100
227,7937	211,70520	181,50310	182,08390
199,1017	268,33420	160,71010	214,31890
233,5437	200,20520	206,82640	202,70270
277,8014	265,77870	207,29110	189,16980
212,4022	194,97790	197,82390	215,30630
126,2100	182,54860	159,49040	209,90470
177,3794	169,19000	169,19000	183,24560
230,5235	197,12690	170,93240	238,42250
174,5334	161,58130	190,67990	221,81130
144,5636	301,84700	184,11680	247,77350
220,7078	238,53870	178,42480	178,65720
102,9195	183,76830	200,78600	207,75570
219,4881	202,76080	182,02580	188,06630
179,3541	169,59650	159,43230	175,28850
240,0488	212,75070	95,71749	206,07140
312,9404	166,11170	188,35670	229,12950
217,9780	184,17490	196,72040	227,09670
191,8996	233,60180	204,96780	207,52340
178,7152	200,66990	174,47530	174,99800
199,5663	159,66470	227,09670	249,51600
186,8466	179,41220	182,72280	162,39450
178,5410	207,34920	201,36680	203,86430
213,9123	190,97030	166,40210	204,61940
250,9680	176,91470	173,37180	262,11960
186,1496	161,52330	163,26570	227,03860
187,7759	193,87440	175,23040	174,30110
169,7127	217,10680	164,31110	222,56640
210,4855	179,47030	187,42740	220,88200
187,5435	325,31170	166,92480	175,46270
176,9147	143,63430	166,51820	248,64480
190,5638	178,94760	97,22759	273,79380
176,6243	258,69280	227,32900	247,83160
164,5435	222,45020	182,72280	303,93790
153,2177	179,52840	207,40730	253,40740
188,1244	180,45770	166,40210	168,55110
122,0282	152,63690	175,57890	215,94520
245,4503	184,87180	198,57890	283,78380
182,4324	178,94760	288,83680	196,77840
160,5940	184,34910	189,75060	231,45280
200,4956	175,28850	189,92490	249,28360
177,4955	170,99050	208,56890	176,97280
244,6372	202,58650	235,92500	232,09170
224,4250	304,46060	213,27340	347,96330
257,0665	179,17990	224,19270	213,27340
201,0764	163,03340	170,11920	186,78850
202,5284	253,52360	214,84160	210,07900
197,0688	174,94000	186,03340	184,58140
158,1546	211,99570	160,82630	238,53870
193,7582	177,14700	206,30370	183,41980
219,6623	205,08400	212,11180	232,90480
191,3769	199,68250	193,99050	238,24830
260,8418	230,46540	167,38940	183,36170
197,7077	197,70770	253,58160	227,09670
186,1496	186,32390	202,76080	235,69270
165,0662	225,47040	221,98560	298,76870
191,6673	105,76550	124,06100	179,47030
189,8087	188,24050	236,50580	193,52590
272,4580	180,05110	158,44500	269,43770
187,3112	210,89210	198,05620	168,20260
156,1217	150,37170	273,96810	226,05130
233,8922	184,98800	174,53340	193,81630
213,8542	302,54390	189,34410	184,98800
183,1294	169,88690	231,74320	180,34150
174,5915	173,77840	189,75060	202,87690
181,2708	328,73850	168,08640	217,68760
230,6977	170,46770	220,01080	219,37190
166,5763	200,43750	160,65200	200,26330
160,7682	157,68990	142,18230	263,92010
176,3339	270,59940	131,78580	310,79140
192,0739	164,02070	177,37940	199,04360
181,0385	217,16490	170,75810	226,69010
212,3441	193,46780	126,15190	232,67250
184,1749	205,37440	225,18000	221,98560
203,3416	165,76320	214,66740	277,80140
199,6825	217,80380	167,38940	227,79370
228,0841	118,83370	162,80100	224,59920
242,7786	181,27080	197,99810	209,03350
179,7026	156,47020	125,74540	274,95540
250,3872	169,65460	217,97800	205,31630
271,7610	157,39950	169,77080	185,85920
215,8290	200,96030	156,93490	232,67250
181,2127	111,63170	230,00080	252,71040
195,8491	263,57160	173,66220	206,12950
200,3214	179,47030	181,15460	370,03410
155,8313	208,04610	361,90270	181,50310
180,5738	141,36920	161,87170	229,42000
249,9806	258,40240	172,50060	214,26080
172,3844	221,17250	182,83900	212,98300
211,5891	281,22820	183,47790	201,30870
221,4048	210,48550	201,30870	228,95530
163,7303	372,93810	363,64510	219,08150
215,7128	159,43230	176,91470	157,86420
193,7001	246,78620	231,51090	240,86190
180,6900	227,09670	206,76840	184,23290
201,0183	276,75600	187,19510	132,42470
164,7758	160,76820	248,93520	219,83660
158,3288	303,93790	240,74570	127,77820
153,9147	133,12170	158,21260	230,11690
185,1041	228,08410	167,04100	225,41240
187,7178	192,24810	186,73040	277,45290
181,6774	193,46780	199,21780	211,64720
175,4627	196,95270	242,08160	203,28350
214,1447	229,82650	169,65460	193,81630
285,1777	198,28850	194,62940	200,08910
191,8996	145,20250	180,39960	183,07130
206,5360	157,86420	217,80380	201,88960
195,6168	209,67240	229,30380	221,23050
295,2838	203,86430	181,67740	323,85960
214,0285	208,51080	200,37950	228,25830
210,3113	244,17250	225,18000	171,68740
206,3618	191,43500	210,31130	136,43230
198,6370	243,06900	192,19000	194,74560
241,9074	189,16980	217,22290	168,31870
194,6294	200,72790	197,76580	199,15970
235,2861	138,75550	202,93500	188,82130
231,2785	127,77820	177,49550	213,97040
224,0184	202,81880	137,88430	312,41770
241,9074	201,13450	181,15460	185,97540
228,7230	146,07370	183,41980	175,46270
215,1320	120,34380	127,19740	158,79350
214,3770	227,90990	205,72290	171,16470
329,2031	240,28110	172,26820	245,74070
231,3947	199,04360	210,60170	180,22530
224,0765	178,48290	197,64960	264,44280
200,1471	191,37690	187,48550	74,69217
224,4831	169,71270	293,19290	106,69480
190,9122	187,60160	169,65460	120,63420
179,3541	207,00070	200,49560	209,38200
180,8642	163,43990	189,16980	165,53090
180,3996	233,48560	184,58140	154,55350
194,5133	214,55120	187,13700	166,63440
180,2253	349,87990	157,34140	212,98300
184,3491	148,04850	257,00840	178,65720
251,3746	186,67230	182,66470	275,30400
185,7430	205,31630	257,99580	365,96840
233,7179	226,98050	202,70270	209,96280
349,4734	214,66740	202,06380	155,25050
204,8517	167,97020	220,59160	223,37950
237,9579	208,62700	202,87690	169,77080
202,6446	209,44010	224,83160	165,12430
218,7911	146,82880	162,51060	134,68980
206,8845	194,74560	222,15980	115,52310
204,6774	191,89960	168,20260	190,79610
215,4224	198,57890	191,89960	171,62930
200,9603	293,54140	231,39470	170,23540
199,5082	307,53890	205,66480	179,23800
214,6093	169,07380	247,65740	234,58920
198,1724	221,05630	164,19500	174,53340
202,1219	101,11900	198,57890	161,58130
279,0211	172,73290	133,41210	177,43750
218,5588	161,40710	182,78090	334,60460
264,0362	121,09890	208,33650	239,00330
220,1851	190,73800	95,07860	203,57390
248,8771	169,30610	225,70280	204,09660
234,0664	143,51820	168,43490	201,13450
218,7911	172,26820	196,54610	158,85150
188,2986	191,60920	159,14190	178,48290
237,8417	168,43490	146,13180	189,63450
239,2356	163,61420	202,18000	238,01590
177,9602	160,65200	211,12440	270,48320
224,8896	139,51060	180,98040	246,14730
225,0058	196,19760	181,44500	215,82900
217,4553	243,59170	204,15470	179,17990
203,2254	188,24050	204,73550	206,36180
195,2683	225,23810	138,00050	191,55110
176,9728	156,23790	179,87690	148,10660
204,4451	146,24800	273,15490	196,42990
187,0208	190,44760	166,51820	230,58160
249,4579	170,58390	170,17730	156,76060
187,8920	205,02590	156,00560	182,02580
196,8946	203,98050	70,91690	219,13960
305,0995	186,67230	215,01590	124,29330
251,6069	190,67990	188,58900	171,91980
210,0209	134,22520	196,72040	125,62920
162,3364	187,19510	171,39700	188,12440
164,7177	239,23560	218,38460	209,84660
201,5992	271,00600	219,25580	126,90700
188,1824	189,92490	221,28860	133,41210
179,1218	245,62450	330,19050	188,29860
176,7405	237,14470	202,70270	150,72020
262,1196	261,01600	196,95270	150,02320
246,9023	171,16470	244,52100	268,21800
227,8518	225,99320	158,32880	174,47530
200,4956	184,00060	205,60670	259,27360
181,8516	140,73030	206,24560	194,22290
169,6546	209,44010	202,52840	152,11410
284,4807	159,83890	151,35910	142,29840
195,8491	182,43240	158,38690	184,52330
195,3264	158,90960	201,42490	165,00810
257,2408	152,28840	185,45260	220,99820
194,2229	168,78340	175,69500	197,53350
240,9781	201,48300	230,81390	162,39450
305,4480	161,58130	196,60420	181,96780
248,6448	202,58650	133,81860	119,18220
333,6173	184,05870	206,07140	196,13950
224,5412	209,90470	187,83400	218,96540
376,1906	227,67750	187,48550	285,70040
171,8617	157,98030	169,77080	234,47300
215,6548	200,37950	176,39200	113,89680
198,1724	193,06120	204,15470	230,93010
188,7632	223,03100	221,46290	185,10410
179,1799	224,07650	152,86920	234,29880
313,5793	183,82640	171,97780	235,34420
194,2809	180,45770	238,01590	194,39710
196,7784	200,26330	261,59680	182,25820
224,3088	148,45500	175,69500	181,56120
234,7634	245,85690	140,49790	280,12470
164,1369	222,62450	189,34410	173,77840
265,6044	246,72810	177,61170	208,51080
226,8063	211,93760	232,84670	217,80380
273,0388	166,40210	236,38970	235,92500
205,6067	240,97810	151,64950	245,56650
186,5562	225,35430	205,83910	263,10690
248,2382	245,50840	194,91980	172,15210
118,9499	257,53120	207,52340	138,75550
274,2004	224,48310	174,59150	181,50310
226,4578	188,53090	168,66720	167,33140
297,6651	189,16980	151,76570	188,70520
320,7233	168,60910	233,71790	258,69280
189,7506	158,61920	119,64690	161,87170
235,2280	199,79860	196,72040	217,91990
281,5767	205,54870	223,55380	197,06880
211,8795	171,33890	135,27060	173,77840
254,3367	223,32140	127,08120	172,90710
191,0865	224,01840	122,95750	131,49540
188,3567	186,55620	105,99780	179,00560
195,3845	254,85940	153,27580	163,96270
225,9351	244,40480	121,91200	142,70500
216,2356	176,91470	179,70260	192,82890
180,9223	140,55600	203,86430	154,72780
195,9072	154,20500	179,76070	164,25310
202,7608	178,54100	184,63950	142,24040
218,4426	184,11680	179,64450	251,60690
227,0386	261,77110	196,37190	178,59910
189,1698	182,25820	150,08130	267,46300
240,3392	175,52080	152,40450	204,38700
212,4603	222,45020	204,61940	177,90210
172,9071	219,77850	190,21530	193,81630
154,9601	186,67230	215,53860	216,75830
217,6295	281,05400	225,41240	120,34380
242,8947	189,98300	155,94750	101,11900
231,5690	143,75050	194,39710	156,00560
257,3569	230,40730	132,01810	211,41480
172,5587	202,87690	142,58890	156,23790
235,5765	201,59920	156,23790	199,04360
160,5359	234,70530	175,86930	194,16480
236,9705	157,39950	200,49560	191,31880
190,7961	175,81120	179,70260	342,96830
180,3996	224,88960	203,98050	209,09160
212,2280	201,25070	202,18000	214,37700
198,3466	228,25830	215,36430	158,73540
193,2355	171,91980	155,48280	189,11170
216,1194	175,92740	170,35160	171,51320
226,7482	211,99570	133,47010	109,36650
328,5061	142,47270	179,64450	166,05360
234,5892	165,00810	152,86920	191,02840
213,9704	243,76600	169,13190	169,48040
293,7737	194,45520	180,98040	177,08900
203,8643	187,89200	200,61180	350,63500
255,4402	199,10170	220,53360	240,51340
248,9352	239,17760	163,43990	256,42760
281,0540	221,81130	213,27340	138,75550
172,4425	261,07410	171,74550	195,61680
247,5412	174,76570	203,39970	226,57400
209,2658	219,19770	188,35670	152,69490
270,8317	172,15210	170,64200	150,83630
292,4959	182,31630	156,00560	294,47070
306,3192	161,69750	111,16700	72,71741
201,7153	143,22780	116,91710	195,38450
193,3517	207,58150	153,97270	187,60160
192,6547	165,82130	115,52310	182,89710
197,5916	271,93520	224,54120	192,24810
236,3897	209,55620	213,04110	372,06690
205,6067	197,18500	192,88700	146,65450
218,9654	199,68250	174,82380	164,31110
186,2658	139,80100	184,40720	214,26080
185,2203	214,49310	182,54860	162,39450
279,6019	183,82640	258,63470	199,21780
211,2987	172,44250	207,29110	197,06880
209,8466	218,73300	166,40210	183,12940
239,4680	164,48540	191,55110	309,39750
246,4958	190,27340	149,44240	193,81630
196,0815	202,35420	192,65470	190,27340
201,8315	161,11670	164,07880	183,94250
179,8769	129,46260	204,61940	184,58140
172,0359	135,56110	272,80650	163,84650
194,1067	145,31870	145,08630	129,98530
286,0489	180,98040	280,41510	178,59910
172,0359	183,88440	165,00810	186,14960
181,7354	212,92490	246,90230	187,02080
233,2533	211,70520	161,92980	184,58140
195,7330	212,75070	185,51070	177,78590
203,0512	164,60150	157,80610	138,81360
186,5562	194,28090	191,08650	181,03850
127,3136	150,83630	195,26830	146,30600
235,5765	145,31870	197,06880	143,34390
220,6497	127,08120	154,61160	114,47770
186,4981	216,87450	172,21020	192,01580
330,0162	257,18270	219,66230	134,98020
189,8087	99,72507	240,97810	175,69500
184,8137	201,83150	165,58890	130,15950
203,5739	211,82140	196,77840	180,39960
179,7026	196,48800	153,10150	126,38430
165,4147	140,96260	155,19240	137,88430
271,5868	136,49040	181,15460	204,38700
187,3112	202,41230	196,19760	303,58940
231,8593	261,88720	134,68980	111,10900
220,2431	195,50060	169,24800	194,28090
236,8543	199,04360	129,40450	301,03380
318,4581	184,05870	185,68500	260,66750
241,6750	178,83140	147,70000	184,92990
282,9125	207,87190	206,30370	126,44230
176,7986	169,24800	159,25810	226,34170
176,3920	175,75310	148,28080	180,28340
219,6043	215,36430	153,97270	180,74810
206,0714	126,26810	161,81370	135,03830
221,4048	153,68230	133,64440	132,36660
224,7154	158,09650	135,90950	167,21520
293,4833	155,01820	130,91460	155,07630
270,9479	119,24030	192,13190	185,91730
225,9932	204,85170	173,31370	336,98600
195,2102	140,09140	198,98550	277,51100
227,0967	239,52600	210,89210	149,32620
159,3743	170,23540	233,31140	183,41980
214,0866	198,57890	173,48790	164,60150
205,6067	195,96530	162,04600	144,85400
	251,08420	166,69250	165,47280
	185,56880	221,34670	167,62180
	142,53080	200,61180	161,00050
	224,30880	159,83890	177,37940
	220,94010	221,11440	171,91980
	208,10420	201,48300	164,83390
	137,82620	164,19500	156,29600
	186,78850	199,56630	257,12460
	236,21540	113,37410	137,30350
	271,87720	190,62180	141,07880
	125,97770	233,25330	169,01570
	241,15230	186,90470	171,86170
	209,03350	192,82890	159,83890
	228,66490	188,29860	170,99050
	218,67500	178,07630	179,06370
	143,34390	171,62930	202,52840
	143,98280	187,65970	180,16730
	230,93010	210,48550	183,82640
	158,27070	213,73810	156,29600
	190,97030	187,48550	153,79850
	213,44770	322,00110	202,06380
	215,07390	193,40970	179,23800
	191,78350	203,63200	196,95270
	184,23290	185,22030	195,50060
	243,88210	179,23800	201,65720
	145,37670	178,25060	157,45760
	159,37430	282,50600	203,10930
	190,91220	156,41210	188,24050
	150,19750	156,76060	171,57130
	231,04620	123,65440	182,83900
	161,92980	208,80120	133,81860
	84,97250	161,17480	201,48300
	193,06120	176,27580	174,01070
	191,89960	128,64940	229,01340
	364,86480	144,15700	236,04120
	152,40450	210,77600	175,63690
	174,06880	116,85900	124,11910
	274,49080	342,73600	378,86240
	169,48040	166,57630	204,03860
	178,54100	185,51070	181,90970
	213,62190	162,27830	160,12930
	189,69260	190,38950	248,58670
	204,38700	170,46770	154,20500
	262,23570	129,81100	232,78870
	220,76590	200,14710	230,34920
	217,86180	174,70760	195,73300
	151,47530	217,86180	260,20290
	222,91490	204,27090	184,63950
	213,56380	186,84660	188,70520
	225,87700	181,15460	206,12950
	154,08890	199,21780	271,87720
	182,49050	203,28350	223,96030
	210,95020	163,32380	255,61450
	325,07930	197,47540	265,19780
	243,47560	189,16980	176,68240
	202,47040	184,87180	193,17740
	190,04100	185,39450	260,66750
	218,84920	204,27090	168,60910
	232,14970	167,04100	290,40500
	236,33160	148,51310	206,12950
	219,89470	136,66460	190,15720
	145,08630	160,12930	218,44260
	217,91990	188,58900	226,51590
	177,14700	151,30100	243,94020
	175,28850	200,43750	125,80340
	155,36670	165,29850	148,45500
	231,51090	132,59890	199,56630
	164,07880	193,70010	198,63700
	248,99320	182,83900	157,51570
	224,59920	167,85410	222,50830
	211,06640	197,88200	200,72790
	232,67250	187,65970	158,50310
	158,32880	178,65720	190,97030
	186,44000	184,29100	117,14940
	163,78840	250,96800	161,29090
	222,97300	143,86660	186,26580
	245,91490	193,64210	178,88950
	253,05890	197,94000	206,76840
	227,56140	155,83130	134,51560
	187,89200	177,49550	194,45520
	234,24070	223,37950	177,08900
	167,15710	156,81870	266,06910
	176,91470	141,89190	208,33650
	152,34650	157,86420	178,42480
	203,39970	172,21020	196,25570
	160,41970	172,26820	179,12180
	244,81140	213,68000	184,05870
	161,92980	197,82390	258,17000
	99,84124	194,91980	208,62700
	244,69530	164,95000	281,98320
	160,30360	188,47280	211,87950
	154,03080	221,46290	250,21300
	164,31110	206,88450	195,21020
	271,76100	198,46280	210,48550
	135,79340	185,74300	306,08690
	160,53590	189,98300	177,43750
	120,46000	173,89450	221,28860
	166,28590	162,51060	202,93500
	244,11440	175,46270	217,33910
	201,42490	196,66230	258,69280
	146,94490	230,69770	237,31900
	199,10170	198,11430	198,05620
	132,36660	180,28340	195,09410
	194,57140	200,78600	169,36420
	154,96010	183,47790	314,39250
	199,74060	301,73080	267,46300
	128,12670	168,84150	249,86450
	202,64460	166,46010	160,36160
	216,35170	221,92750	194,33900
	206,76840	156,99300	179,93490
	182,08390	135,21260	225,23810
	187,54350	185,51070	212,63450
	184,75570	126,67470	200,90220
	146,53840	147,29340	91,82606
	171,04850	150,60400	187,83400
	298,36210	122,43470	234,70530
	134,45750	210,42750	223,96030
	188,18240	155,83130	220,30120
	110,93470	167,04100	175,69500
	218,21030	187,89200	279,42770
	137,41960	162,33640	149,21010
	128,76560	197,30120	195,73300
	158,61920	205,78100	198,98550
	169,30610	164,13690	254,97560
	169,94500	166,57630	212,51840
	114,12920	94,03314	248,23820
	111,51550	205,25830	200,03100
	220,12700	161,40710	235,05380
	166,05360	247,71550	185,10410
	205,49060	180,92230	116,91710
	177,78590	160,18740	117,73020
	85,55331	216,81640	150,77830
	235,40230	210,31130	153,10150
	173,08140	240,28110	160,24550
	200,08910	144,27320	218,84920
	172,03590	218,90730	143,16970
	163,09140	162,04600	158,90960
	168,43490	218,84920	214,78350
	205,14210	181,09660	172,84910
	470,16570	130,85650	179,76070
	183,65210	199,10170	154,78590
	270,59940	176,10160	163,09140
	170,70010	184,63950	125,22260
	204,27090	206,76840	209,55620
	182,78090	214,37700	165,47280
	145,31870	170,17730	186,55620
	174,94000	209,90470	173,37180
	197,35920	145,26060	268,21800
	201,54110	160,24550	182,72280
	163,03340	124,87420	160,53590
	148,28080	196,48800	148,33890
	152,92730	207,87190	153,56620
	174,99800	200,55370	120,16960
	196,95270	168,78340	157,51570
	190,09910	189,63450	164,71770
	180,57380	156,47020	241,32660
	111,45740	198,86930	196,83650
	253,63970	226,34170	294,52870
	149,21010	210,77600	160,07120
	216,64210	190,09910	164,02070
	210,31130	173,31370	232,38210
	176,74050	168,60910	155,59900
	166,11170	223,96030	179,12180
	256,13720	219,08150	306,20300
	147,64190	158,61920	213,21530
	137,76810	197,41730	167,38940
	137,07120	148,91970	210,07900
	163,03340	155,42480	152,86920
	186,32390	214,02850	183,01320
	201,65720	160,07120	147,46770
	154,55350	184,75570	145,31870
	164,31110	175,40460	132,25040
	107,79830	171,04850	184,98800
	168,20260	214,20270	170,46770
	179,12180	195,55870	122,08630
	146,36410	241,96540	128,35900
	158,90960	173,42990	134,92220
	185,91730	152,92730	159,83890
	201,07640	144,91210	107,21750
	161,52330	244,75330	195,15220
	206,88450	212,98300	99,84124
	224,07650	289,06910	128,93980
	168,95760	216,23560	149,73280
	189,46020	304,05400	204,03860
	136,66460	171,10660	114,12920
	159,31620	258,22810	112,03820
	180,69000	183,01320	202,52840
	182,43240	294,52870	168,89960
	159,60660	204,79360	172,09400
	159,43230	253,93010	155,48280
	193,99050	226,86440	104,37160
	204,03860	309,10710	126,79080
	197,41730	199,10170	266,53370
	241,32660	180,51570	156,35400
	175,81120	201,07640	182,78090
	86,42453	293,94790	165,00810
	160,30360	191,55110	184,75570
	151,53330	210,13710	186,73040
	137,71010	146,18990	146,24800
	167,79600	211,82140	206,59410
	168,08640	209,09160	213,44770
	298,65250	196,60420	257,24080
	170,40970	169,59650	167,09900
	250,85180	81,83613	190,09910
	173,54600	78,69975	306,02880
	143,22780	210,71790	218,32650
	152,40450	256,36950	257,64730
	214,31890	277,10450	179,52840
	197,01080	257,12460	170,87430
	226,51590	125,62920	289,99840
	173,95260	170,64200	144,50550
	238,94520	178,77330	200,55370
	187,60160	169,07380	187,65970
	172,09400	240,62960	274,89740
	169,77080	251,49070	157,86420
	231,80130	146,77070	159,83890
	185,74300	206,59410	220,24310
	214,95780	211,87950	173,77840
	209,49820	232,20780	263,68770
	218,38460	270,65750	149,09390
	243,53360	240,04880	219,31390
	213,33150	195,90720	184,00060
	149,15200	196,37190	123,48020
	231,74320	197,53350	174,82380
	192,71280	178,65720	211,18250
	200,26330		123,77060
	227,03860		245,15990
	193,52590		114,36150
	155,30860		160,71010
	187,36930		129,86910
	213,04110		173,89450
	188,06630		143,92470
	253,17510		166,46010
	209,03350		168,43490
	171,51320		176,45010
	155,83130		147,00300
	205,31630		156,58640
	162,91720		165,18240
	155,88940		161,46520
	134,39940		174,41720
	122,89940		130,97270
	178,36670		185,91730
	149,44240		160,65200
	190,73800		207,69770
	149,61670		157,80610
	215,94520		209,78860
	205,49060		171,86170
	236,56390		220,64970
	227,44520		168,26070
	217,04870		165,06620
	177,37940		233,02100
	211,41480		195,55870
	230,40730		190,67990
	167,44750		192,30620
	191,78350		272,05140
	166,86670		261,71300
	158,27070		162,04600
	154,90200		300,16260
	169,01570		173,89450
	187,71780		254,10440
	220,24310		205,08400
	251,37460		152,75300
	181,73540		161,40710
	231,85930		216,93250
	184,11680		217,16490
	157,86420		262,52610
	208,27850		234,99570
	145,31870		202,70270
	180,45770		178,71520
	224,25070		183,71020
	148,97780		206,76840
	160,01320		246,84430
	214,95780		285,99080
	164,31110		213,04110
	230,52350		201,30870
	147,11920		214,02850
	104,83620		194,33900
	192,01580		178,13440
	138,69740		224,42500
	227,67750		268,97310
	165,70510		266,47560
	203,92240		231,22050
	144,79590		244,92760
	247,59930		242,95280
	200,08910		195,15220
	247,13470		172,03590
	126,50040		193,17740
	201,54110		152,05610
	154,84390		138,92970
	249,05130		146,01560
	183,36170		301,78890
	129,63680		358,41780
	281,28630		214,78350
	136,08380		235,98310
	58,89413		208,27850
	83,40432		221,28860
	247,42510		198,57890
	237,20280		195,90720
	175,11420		174,47530
	214,89970		187,89200
	135,50300		230,81390
	244,86950		412,72360
	182,02580		258,46040
	217,39720		194,16480
	247,01850		215,82900
	196,83650		186,90470
	171,22280		87,58615
	297,20050		199,56630
	250,56140		150,19750
	266,18520		159,89700
	221,69520		255,44020
	180,34150		144,56360
	210,36940		193,81630
	210,36940		183,30360
	226,86440		270,07670
	171,28090		190,21530
	164,25310		202,64460
	191,55110		166,40210
	140,20750		187,42740
	115,75540		158,50310
	222,04370		232,96290
	177,43750		175,57890
	173,13950		174,76570
	124,06100		157,05100
	211,41480		203,92240
	181,90970		169,71270
	146,07370		217,80380
	218,61690		182,43240
	177,55360		193,75820
	196,95270		152,05610
	176,50820
	170,87430
	216,58400
	176,91470
	158,73540
	194,57140
	149,03580
	227,61940
	192,48040
	121,50550
	207,05880
	82,82351
	227,85180
	169,59650
	195,38450
	197,70770
	236,68010
	175,46270
	274,20040
	193,23550
	187,83400
	216,40980
	207,58150
	213,09920
	222,79870
	135,15450
	188,99560
	193,75820
	153,68230
	206,82640
	246,14730
	207,11690
	227,67750
	180,86420
	281,40240
	208,10420
	249,16750
	187,54350
	236,33160
	224,01840
	251,14220
	170,40970
	165,58890
	186,55620
	231,91740
	183,30360
	280,76350
	195,61680
	204,85170
	225,41240
	202,29610
	237,31900
	226,05130
	172,26820
	181,73540
	189,92490
	285,46810
	202,64460
	163,49800
	252,42000
	195,09410
	207,40730
	210,83400
	239,40990
	70,74266
	195,26830
	259,85440
	212,16990
	198,28850
	222,56640
	222,79870
	190,21530
	94,55587
	234,82150
	238,30630
	167,67980
	186,78850
	166,11170
	165,70510
	234,53110
	194,10670
	197,94000
	207,11690
	207,69770
	212,92490
	242,37200
	195,21020
	159,60660
	163,67230
	146,30600
	217,16490
	156,58640
	193,06120
	146,42220
	263,39730
	146,42220
	235,63460
	137,65200
	242,54620
	227,32900
	190,27340
	172,84910
	158,90960
	175,46270
	124,52570
	212,80880
	200,90220
	127,31360
	126,67470
	171,45510
	275,59430
	137,30350
	121,97010
	147,40960
	163,96270
	153,97270
	139,04590
	144,91210
	144,27320
	242,02350
	152,11410
	169,82880
	133,64440
	154,78590
	161,29090
	199,39210
	170,87430
	166,46010
	182,49050
	160,07120
	144,44740
	151,93990
	82,12653
	249,98060
	101,75790
	151,47530
	190,67990
	145,02830
	179,52840
	140,61410
	120,34380
	78,46743
	128,24280
	80,96491
	158,90960
	78,00278
	165,99550
	139,33630
	179,93490
	115,34890
	129,63680
	144,27320
	148,80350
	194,57140
	233,42750
	150,66210
	199,04360
	292,49590
	168,14450
	174,94000
	208,74310
	162,45260
	221,34670
	211,87950
	154,43740
	171,91980
	170,58390
	169,19000
	158,61920
	177,08900
	162,51060
	199,33400
	210,25320
	197,18500
	139,91710
	143,40200
	241,84930
	129,52060
	199,62440
	146,01560
	234,47300
	212,86690
	120,16960
	190,33140
	167,67980
	155,07630
	158,96770
	193,52590
	156,76060
	220,06890
	214,02850
	309,57170
	218,67500
	218,03610
	228,08410
	106,69480
	165,41470
	188,12440
	238,77100
	228,54870
	208,62700
	180,57380
	173,31370
	270,19280
	237,20280
	223,37950
	193,46780
	201,77340
	198,28850
	178,25060
	182,37430
	162,27830
	177,37940
	229,47800
	204,61940
	152,52070
	219,95270
	156,52830
	282,09940
	184,52330
	221,05630
	266,35950
	180,28340
	223,32140
	211,58910
	234,24070
	246,96040
	247,19270
	284,36460
	248,47050
	207,29110
	208,80120
	162,56870
	168,84150
	228,60680
	235,57650
	310,67530
	123,77060
	147,00300
	172,90710
	154,90200
	195,26830
	197,18500
	252,36190
	177,32130
	102,97760
	81,25532
	437,87270
	238,94520
	167,09900
	185,97540
	175,05610
	225,70280
	226,92250
	189,11170
	250,27100
	212,34410
	188,18240
	238,48060
	233,25330
	160,47780
	158,73540
