# Supplementary material for: SAMMY-seq reveals early alteration of heterochromatin and deregulation of bivalent genes in Hutchinson-Gilford Progeria Syndrome
Source: Nat Commun. 2020 Dec 8;11:6274. doi: 10.1038/s41467-020-20048-9 (PMC7722762; doi:10.1038/s41467-020-20048-9)
Supplement: Supplementary file 4 — Source Data [file 41467_2020_20048_MOESM4_ESM.zip › SebestyenMarullo_etal_SourceDataFile3/Supplementary Figure 1c.txt]

patient_id	fraction	genome_coverage
CTRL002	S2	62.0738385821279
CTRL002	S3	53.589886482154
CTRL002	S4	48.326310625167
CTRL004	S2	60.5538174389878
CTRL004	S3	51.9990398460735
CTRL004	S4	47.3008751680237
CTRL013	S2	52.2501399914042
CTRL013	S3	55.3519549754172
CTRL013	S4	61.704397003794
HGPS167	S2	51.6681643690622
HGPS167	S3	59.1939883501738
HGPS167	S4	53.4634920795009
HGPS169	S2	60.8893736439559
HGPS169	S3	61.3097236475133
HGPS169	S4	65.3099539124348
HGPS188	S2	56.9943528537722
HGPS188	S3	69.6333103019484
HGPS188	S4	42.7114665367471
