# Supplementary material for: SAMMY-seq reveals early alteration of heterochromatin and deregulation of bivalent genes in Hutchinson-Gilford Progeria Syndrome
Source: Nat Commun. 2020 Dec 8;11:6274. doi: 10.1038/s41467-020-20048-9 (PMC7722762; doi:10.1038/s41467-020-20048-9)
Supplement: Supplementary file 4 — Source Data [file 41467_2020_20048_MOESM4_ESM.zip › SebestyenMarullo_etal_SourceDataFile3/Supplementary Figure 1b.txt]

patient_id	fraction	mq	flag	total_read_count
CTRL002	S2	MQ > 0	Mapped	63.757309
CTRL004	S2	MQ > 0	Mapped	62.924758
CTRL013	S2	MQ > 0	Mapped	48.125632
HGPS167	S2	MQ > 0	Mapped	46.54853
HGPS169	S2	MQ > 0	Mapped	63.009767
HGPS188	S2	MQ > 0	Mapped	55.665621
CTRL002	S3	MQ > 0	Mapped	49.685097
CTRL004	S3	MQ > 0	Mapped	48.578382
CTRL013	S3	MQ > 0	Mapped	53.127562
HGPS167	S3	MQ > 0	Mapped	59.003675
HGPS169	S3	MQ > 0	Mapped	62.694174
HGPS188	S3	MQ > 0	Mapped	84.475416
CTRL002	S4	MQ > 0	Mapped	43.973683
CTRL004	S4	MQ > 0	Mapped	43.824817
CTRL013	S4	MQ > 0	Mapped	66.484348
HGPS167	S4	MQ > 0	Mapped	49.738527
HGPS169	S4	MQ > 0	Mapped	72.856281
HGPS188	S4	MQ > 0	Mapped	41.982737
CTRL002	S2	MQ = 0	Mapped	9.239109
CTRL004	S2	MQ = 0	Mapped	9.48027
CTRL013	S2	MQ = 0	Mapped	7.06929
HGPS167	S2	MQ = 0	Mapped	7.582841
HGPS169	S2	MQ = 0	Mapped	8.795126
HGPS188	S2	MQ = 0	Mapped	8.030789
CTRL002	S3	MQ = 0	Mapped	7.743827
CTRL004	S3	MQ = 0	Mapped	7.410886
CTRL013	S3	MQ = 0	Mapped	7.640645
HGPS167	S3	MQ = 0	Mapped	9.207776
HGPS169	S3	MQ = 0	Mapped	8.854695
HGPS188	S3	MQ = 0	Mapped	12.492058
CTRL002	S4	MQ = 0	Mapped	7.558289
CTRL004	S4	MQ = 0	Mapped	6.507435
CTRL013	S4	MQ = 0	Mapped	10.700752
HGPS167	S4	MQ = 0	Mapped	7.685504
HGPS169	S4	MQ = 0	Mapped	11.332291
HGPS188	S4	MQ = 0	Mapped	8.138405
CTRL002	S2	MQ > 0	Duplicate	1.566436
CTRL004	S2	MQ > 0	Duplicate	1.763038
CTRL013	S2	MQ > 0	Duplicate	2.223668
HGPS167	S2	MQ > 0	Duplicate	1.093
HGPS169	S2	MQ > 0	Duplicate	4.347827
HGPS188	S2	MQ > 0	Duplicate	1.286905
CTRL002	S3	MQ > 0	Duplicate	1.135487
CTRL004	S3	MQ > 0	Duplicate	1.265728
CTRL013	S3	MQ > 0	Duplicate	2.189177
HGPS167	S3	MQ > 0	Duplicate	1.646193
HGPS169	S3	MQ > 0	Duplicate	3.264704
HGPS188	S3	MQ > 0	Duplicate	3.082698
CTRL002	S4	MQ > 0	Duplicate	1.170234
CTRL004	S4	MQ > 0	Duplicate	1.396546
CTRL013	S4	MQ > 0	Duplicate	4.271442
HGPS167	S4	MQ > 0	Duplicate	2.049581
HGPS169	S4	MQ > 0	Duplicate	4.689172
HGPS188	S4	MQ > 0	Duplicate	1.500193
CTRL002	S2	MQ = 0	Duplicate	0.974673
CTRL004	S2	MQ = 0	Duplicate	1.514932
CTRL013	S2	MQ = 0	Duplicate	0.544789
HGPS167	S2	MQ = 0	Duplicate	0.838491
HGPS169	S2	MQ = 0	Duplicate	0.842338
HGPS188	S2	MQ = 0	Duplicate	0.705746
CTRL002	S3	MQ = 0	Duplicate	0.949413
CTRL004	S3	MQ = 0	Duplicate	1.254071
CTRL013	S3	MQ = 0	Duplicate	0.654268
HGPS167	S3	MQ = 0	Duplicate	1.183172
HGPS169	S3	MQ = 0	Duplicate	0.840814
HGPS188	S3	MQ = 0	Duplicate	1.681058
CTRL002	S4	MQ = 0	Duplicate	1.196795
CTRL004	S4	MQ = 0	Duplicate	1.175595
CTRL013	S4	MQ = 0	Duplicate	1.381295
HGPS167	S4	MQ = 0	Duplicate	0.846157
HGPS169	S4	MQ = 0	Duplicate	1.192676
HGPS188	S4	MQ = 0	Duplicate	0.674894
CTRL002	S2	MQ > 0	Unmapped	2.4e-05
CTRL004	S2	MQ > 0	Unmapped	7.9e-05
CTRL013	S2	MQ > 0	Unmapped	3.1e-05
HGPS167	S2	MQ > 0	Unmapped	7e-05
HGPS169	S2	MQ > 0	Unmapped	0.000257
HGPS188	S2	MQ > 0	Unmapped	6.7e-05
CTRL002	S3	MQ > 0	Unmapped	3.7e-05
CTRL004	S3	MQ > 0	Unmapped	5.2e-05
CTRL013	S3	MQ > 0	Unmapped	3.9e-05
HGPS167	S3	MQ > 0	Unmapped	6.2e-05
HGPS169	S3	MQ > 0	Unmapped	8.7e-05
HGPS188	S3	MQ > 0	Unmapped	8.3e-05
CTRL002	S4	MQ > 0	Unmapped	1.9e-05
CTRL004	S4	MQ > 0	Unmapped	7.1e-05
CTRL013	S4	MQ > 0	Unmapped	4.4e-05
HGPS167	S4	MQ > 0	Unmapped	4.5e-05
HGPS169	S4	MQ > 0	Unmapped	2.7e-05
HGPS188	S4	MQ > 0	Unmapped	2e-05
CTRL002	S2	MQ = 0	Unmapped	2.564661
CTRL004	S2	MQ = 0	Unmapped	3.000219
CTRL013	S2	MQ = 0	Unmapped	1.672575
HGPS167	S2	MQ = 0	Unmapped	2.920182
HGPS169	S2	MQ = 0	Unmapped	2.214044
HGPS188	S2	MQ = 0	Unmapped	2.378534
CTRL002	S3	MQ = 0	Unmapped	1.82775
CTRL004	S3	MQ = 0	Unmapped	1.929395
CTRL013	S3	MQ = 0	Unmapped	1.748992
HGPS167	S3	MQ = 0	Unmapped	2.460449
HGPS169	S3	MQ = 0	Unmapped	2.077142
HGPS188	S3	MQ = 0	Unmapped	2.979947
CTRL002	S4	MQ = 0	Unmapped	1.832551
CTRL004	S4	MQ = 0	Unmapped	1.960076
CTRL013	S4	MQ = 0	Unmapped	2.497239
HGPS167	S4	MQ = 0	Unmapped	1.666019
HGPS169	S4	MQ = 0	Unmapped	2.365192
HGPS188	S4	MQ = 0	Unmapped	1.741397
