# Supplementary material for: SAMMY-seq reveals early alteration of heterochromatin and deregulation of bivalent genes in Hutchinson-Gilford Progeria Syndrome
Source: Nat Commun. 2020 Dec 8;11:6274. doi: 10.1038/s41467-020-20048-9 (PMC7722762; doi:10.1038/s41467-020-20048-9)
Supplement: Supplementary file 4 — Source Data [file 41467_2020_20048_MOESM4_ESM.zip › SebestyenMarullo_etal_SourceDataFile3/Supplementary Figure 4e.csv]

CTR001-p22	CTR002-p17	CTR004-p19	HGPS164-p11	HGPS169-p11
	0,811147		0,053379	0,916646
0,709513	0,877597	0,849972	0,808871	0,912540
0,930104	0,711936	0,839509	0,965576	0,964203
0,873221	0,868206	0,369500	0,917930	0,795340
0,918801	0,930616	0,765954	0,706373	0,950618
0,845313	0,809503	0,826985	0,853871	0,748235
0,957693	0,347381	0,771089	0,895010	0,973649
0,882409	0,402206	0,795312	0,791403	0,992951
0,980547	0,819034	0,716975	0,814520	0,957528
0,874921	0,670769	0,805646	0,631523	0,969948
0,914448	0,888200	0,769875	0,632796	0,800196
0,687537	0,783365	0,686051	0,906268	0,950306
0,865014	0,861442	0,778015	0,411714	0,951323
0,878371	0,836429	0,732560	0,977440	0,898441
0,905784	0,857546	0,888914	0,715409	0,907696
0,891036	0,779852	0,733632	0,803782	0,954011
0,882329	0,864898	0,867968	0,860523	0,849184
0,936984	0,880531	0,736257	0,828687	0,925706
0,790831	0,338386	0,915993	0,211075	0,932689
0,945259	0,848586	0,890573	0,439907	0,956412
0,927027	0,867777	0,852019	0,475561	0,985292
0,818754	0,837502	0,769269	0,852368	0,805540
0,911180	0,803757	0,927484	0,352706	0,972376
0,895846	0,445979	0,920186	0,561768	0,991274
0,781059	0,856238	0,796153	0,869290	0,904424
0,939969	0,837133	0,842717	0,657697	0,975807
0,817242	0,923672	0,698076	0,408388	0,947411
0,840608	0,594584	0,908419	0,752982	0,959036
0,930804	0,864579	0,762015	0,785675	0,952819
0,890472	0,859650	0,887850	0,707678	0,962735
0,900686	0,803191	0,852012	0,526636	0,954400
0,877517	0,801225	0,920944	0,610612	0,964852
0,981133	0,963229	0,958526	0,805713	0,880401
0,867290	0,953039	0,933994	0,828099	0,869227
0,918079	0,831404	0,889216	0,796306	0,978660
0,893783	0,878483	0,843991	0,860743	0,962429
0,884563	0,816934	0,837933	0,884989	0,978518
0,944583	0,951132	0,836763	0,919156	0,891897
0,901637	0,319778	0,893616	0,886183	0,929553
0,911434	0,898465	0,811052	0,884604	0,739932
0,892365	0,873578	0,952066	0,911838	0,920381
0,875635	0,838836	0,939499	0,720167	0,954365
0,583201	0,946830	0,886298	0,669902	0,991223
0,849021	0,737656	0,841008	0,975509	0,809200
0,789254	0,940718	0,833329	0,927469	0,969141
0,953958	0,741971	0,906526	0,775126	0,854053
0,955083	0,770472	0,910292	0,776244	0,941707
0,934429	0,939444	0,951955	0,878456	0,968490
0,930860	0,766918	0,879524	0,901645	0,958463
0,888540	0,960465	0,833298	0,857329	0,974776
0,784711	0,670407	0,908022	0,781865	0,947122
0,837141	0,885947	0,942842	0,867137	0,958240
0,866950	0,534967	0,914757	0,600249	0,942082
0,787093	0,916674	0,970106	0,854249	0,821996
0,758855	0,553769	0,951179	0,852256	0,962531
0,427929	0,821106	0,869876	0,716954	0,939200
0,881816	0,938299	0,824680	0,912916	0,927454
0,698957	0,850286	0,947522	0,626871	0,974417
0,754335	0,505744	0,926607	0,642758	0,857642
0,706693	0,728821	0,923875	0,934922	0,942195
0,879909	0,631820	0,956906	0,885754	0,978886
0,856934	0,680408	0,954660	0,828620	0,795602
0,957630	0,811492	0,946918	0,634489	0,681023
0,990391	0,712681	0,940616	0,846021	0,880237
0,764546	0,884757	0,720419	0,867435	0,881645
0,893989	0,846386	0,913181	0,858089	0,946089
0,952986	0,782889	0,947332	0,910275	0,912632
0,974511	0,882603	0,944742	0,840842	0,968587
0,898808	0,713882	0,926829	0,943494	0,986309
0,917195	0,878213	0,890098	0,885879	0,942881
0,928083	0,815672	0,824826	0,939340	0,950908
0,924432	0,847780	0,905601	0,865405	0,771792
0,875422	0,790377	0,823473	0,890388	0,999463
0,867780	0,835078	0,891166	0,915782	0,960888
0,853569	0,661619	0,905962	0,813901	0,865610
0,699161	0,856211	0,888666	0,896375	0,907300
0,944300	0,798315	0,910178	0,885169	0,993982
0,800054	0,908988	0,858988	0,870271	0,926561
0,957159	0,897067	0,942929	0,791146	0,984001
0,533159	0,733025	0,938925	0,808493	0,944813
0,930856	0,815369	0,820988	0,951951	0,931238
0,768854	0,881974	0,929181	0,817415	0,906823
0,916282	0,709246	0,899899	0,892901	0,986409
0,900440	0,924434	0,919778	0,940460	0,898429
0,890961	0,834280	0,951572	0,895055	0,981277
0,869896	0,898525	0,919339	0,996254	0,809156
0,915043	0,788035	0,762301	0,966314	0,971127
0,929363	0,828658	0,827063	0,904917	0,859574
0,877730	0,687115	0,779804	0,967313	0,991437
0,898096	0,839168	0,973082	0,935314	0,943364
0,819018	0,822281	0,897628	0,869493	0,971567
0,880773	0,636000	0,646432	0,877437	0,988363
0,832006	0,903420	0,904388	0,825985	0,849844
0,914431	0,906925	0,899365	0,924565	0,970641
0,819672	0,969648	0,982009	0,894576	0,973675
0,938300	0,927577	0,857661	0,956044	0,987894
0,904064	0,853492	0,942012	0,466989	0,773693
0,942521	0,833097	0,926705	0,900281	0,955105
0,922102	0,751463	0,678064	0,799530	0,895018
0,948059	0,814776	0,938443	0,940835	0,990660
0,870132	0,513013	0,922879	0,827384	0,943675
0,920028	0,957312	0,927698	0,677588	0,798717
0,898063	0,873561	0,816222	0,822451	0,860545
0,822971	0,696870	0,870847	0,934668	0,955699
0,945546	0,796467	0,841126	0,915950	0,905637
0,945259	0,892893	0,813873	0,711409	0,932864
0,906318	0,893084	0,759318	0,911453	0,940453
0,901899	0,451706	0,772784	0,864569	0,534382
0,960411	0,868279	0,745031	0,874052	0,957307
0,944253	0,870055	0,818757	0,904886	0,903089
0,845960	0,878983	0,863810	0,919863	0,934010
0,965119	0,535769	0,854553	0,898539	0,982498
0,869817	0,914476	0,841532	0,895233	0,977198
0,732281	0,901908	0,893556	0,915804	0,798272
0,874762	0,775699	0,841821	0,581256	0,962795
0,836830	0,917527	0,865670	0,831212	0,914832
0,906138	0,852263	0,887205	0,437039	0,923303
0,910231	0,970172	0,559404	0,677954	0,933764
0,872575	0,891061	0,880734	0,887868	0,948257
0,861049	0,883514	0,887788	0,155131	0,956273
0,887575	0,866083	0,893091	0,890375	0,981145
0,961427	0,946867	0,849816	0,961658	0,368509
0,897685	0,420874	0,843489	0,867134	0,473329
0,714553	0,738369	0,964888	0,952434	0,794275
0,808866	0,842852	0,814661	0,513676	0,621781
0,843354	0,894028	0,944959	0,791812	0,649445
0,838791	0,903572	0,922806	0,813585	0,846081
0,843180	0,869267	0,981213	0,870966	0,871293
0,657443	0,944433	0,967825	0,795941	0,929176
0,679839	0,816291	0,903710	0,531702	0,890662
0,776541	0,956370	0,885104	0,918247	0,882077
0,820417	0,818520	0,880129	0,913371	0,798970
0,892643	0,837034	0,668873	0,789019	0,849850
0,792191	0,653343	0,900843	0,880526	0,894047
0,867599	0,869236	0,926043	0,862251	0,575707
0,938993	0,843330	0,925187	0,921487	0,689728
0,877340	0,943805	0,883626	0,647687	0,846676
0,813908	0,877559	0,911433	0,821009	0,886339
0,865175	0,930952	0,880183	0,928514	0,958940
0,878111	0,947924	0,695809	0,564245	0,875514
0,864877	0,860064	0,883930	0,747737	0,907039
0,948128	0,934728	0,945521	0,457248	0,628997
0,886690	0,839685	0,931178	0,897366	0,482774
0,966521	0,909933	0,865206	0,781494	0,927887
0,892130	0,930828	0,899551	0,807896	0,979815
0,868921	0,882087	0,890530	0,912634	0,467008
0,829918	0,901816	0,862413	0,311465	0,874649
0,870874	0,892753	0,874539	0,872694	0,877909
0,747778	0,879233	0,907201	0,842643	0,946490
0,849677	0,844419	0,939452	0,915116	0,569516
0,834805	0,948256	0,882036	0,936020	0,666444
0,910858	0,888366	0,971497	0,916800	0,905128
0,899486	0,680369	0,885756	0,678858	0,898466
0,925554	0,937210	0,917851	0,869556	0,927517
0,835745	0,872965	0,745098	0,776999	0,725331
0,918392	0,993492	0,949510	0,772891	0,349522
0,932959	0,909782	0,918080	0,793006	0,857458
0,960814	0,850264	0,864657	0,576390	0,907054
0,944145	0,876416	0,817975	0,853301	0,763862
0,899999	0,796108	0,926227	0,881177	0,970824
0,935620	0,822924	0,919684	0,734145	0,679018
0,836603	0,891054	0,804885	0,875434	0,930044
0,947360	0,848353	0,928509	0,731467	0,877422
0,957671	0,922268	0,928493	0,831792	0,923457
0,814795	0,937148	0,903905	0,836494	0,896935
0,970849	0,460488	0,882841	0,873688	0,898094
0,873873	0,825032	0,841632	0,914766	0,882777
0,969332	0,839692	0,928772	0,926914	0,711560
0,746371	0,931476	0,878058	0,923900	0,858544
0,887966	0,488981	0,901161	0,917742	0,953360
0,835066	0,855841	0,503957	0,826724	0,864248
0,839488	0,843305	0,624163	0,967795	0,877976
0,874524	0,922034	0,794419	0,884674	0,941796
0,915771	0,763803	0,629884	0,794237	0,918465
0,936272	0,926650	0,507782	0,897835	0,768384
0,908222	0,905334	0,867557	0,881761	0,895848
0,914660	0,301098	0,649249	0,904843	0,745211
0,754817	0,590175	0,559259	0,856715	0,803431
0,947093	0,889698	0,776062	0,914656	0,406485
0,869715	0,921133	0,828457	0,949844	0,900437
0,904209	0,936001	0,969892	0,945112	0,882258
0,844495	0,778295	0,877324	0,813078	0,701872
0,758688	0,645987	0,768898	0,861630	0,352960
0,876819	0,759449	0,878433	0,966670	0,909352
0,877273	0,736502	0,864213	0,969928	0,916962
0,886524	0,902017	0,858407	0,916884	0,449979
0,839929	0,646394	0,944242	0,849430	0,952177
0,845448	0,826735	0,912686	0,886715	0,713488
0,531456	0,868688	0,552683	0,891510	0,943393
0,826931	0,741716	0,949766	0,658978	0,971323
0,898365	0,859496	0,896711	0,437651	0,809851
0,901527	0,817925	0,820312	0,670619	0,815463
0,796862	0,916903	0,910129	0,352423	0,929092
0,867557	0,358130	0,904614	0,269638	0,525717
0,884133	0,852678	0,966519	0,796247	0,780456
0,866651	0,916150	0,878371	0,624845	0,910477
0,942826	0,900589	0,884631	0,454207	0,830440
0,848870	0,968508	0,435072	0,439242	0,958472
0,931329	0,957621	0,863805	0,734231	0,760288
0,931245	0,846637	0,909852	0,412331	0,575674
0,880976	0,764894	0,872886	0,649242	0,918048
0,822265	0,952042	0,952719	0,517808	0,852002
0,864352	0,937545	0,824500	0,450766	0,617112
0,881632	0,866323	0,349144	0,373584	0,317833
0,849713	0,766414	0,342743	0,757382	0,803654
0,869163	0,819342	0,470003	0,333236	0,793382
0,133393	0,812768	0,538348	0,491015	0,889813
0,772925	0,546576	0,862839	0,586745	0,665484
0,792921	0,747153	0,832843	0,347317	0,873716
0,810360	0,712433	0,585351	0,329484	0,960768
0,815152	0,429013	0,898164	0,596041	0,704251
0,951941	0,954509	0,841695	0,647472	0,852833
0,931476	0,730382	0,459534	0,776630	0,918764
0,652165	0,793878	0,845825	0,641995	0,963213
0,850132	0,903530	0,735295	0,691314	0,859369
0,816361	0,828352	0,380973	0,795433	0,896924
0,830690	0,952187	0,841283	0,629173	0,893309
0,711398	0,889521	0,412652	0,432746	0,888524
0,723230	0,903222	0,664554	0,855087	0,935725
0,828230	0,917090	0,841056	0,677317	0,964901
0,639863	0,903578	0,582073	0,866590	0,930583
0,923094	0,880399	0,506275	0,584254	0,784134
0,833384	0,563220	0,824727	0,476375	0,939376
0,852815	0,760946	0,928343	0,716932	0,865587
0,891779	0,734846	0,692218	0,475541	0,826949
0,880583	0,924720	0,889552	0,353274	0,977430
0,879025	0,920633	0,777046	0,622421	0,641620
0,791399	0,781938	0,270237	0,729744	0,719927
0,868905	0,933226	0,725810	0,533990	0,905602
0,804268	0,594939	0,894703	0,681512	0,438812
0,739647	0,463068	0,687899	0,572586	0,497749
0,500720	0,797594	0,858789	0,427365	0,976755
0,657986	0,354132	0,698541	0,857939	0,898824
0,854707	0,854971	0,588295	0,612479	0,878121
0,833066	0,874822	0,636481	0,687567	0,785838
0,367868	0,577272	0,858152	0,904071	0,942696
0,949153	0,919189	0,775979	0,682298	0,487578
0,945331	0,871818	0,162337	0,782497	0,846051
0,831809	0,895025	0,726772	0,810461	0,940227
0,925155	0,848241	0,761269	0,668796	0,971859
0,860686	0,700202	0,397179	0,490528	0,822835
0,950330	0,558606	0,901449	0,843303	0,982336
0,845214	0,719581	0,725964	0,847284	0,756619
0,808645	0,666479	0,592914	0,675347	0,809893
0,893747	0,720438	0,600081	0,688499	0,863471
0,882020	0,803687	0,733951	0,330101	0,686014
0,840150	0,757825	0,677549	0,774699	0,944674
0,933713	0,750411	0,568913	0,782064	0,874180
0,814502	0,956496	0,865724	0,278080	0,834494
0,904547	0,796346	0,469795	0,431621	0,925207
0,770464	0,763923	0,713576	0,803246	0,839962
0,892161	0,655434	0,573879	0,379747	0,893730
0,450498	0,774042	0,802978	0,532060	0,719943
0,859903	0,867218	0,275405	0,682876	0,973587
0,806302	0,673754	0,829675	0,434541	0,773567
0,188319	0,815199	0,877526	0,684052	0,906354
0,982464	0,666598	0,912354	0,650649	0,969976
0,790533	0,816717	0,889262	0,590037	0,908044
0,775690	0,725633	0,800293	0,628179	0,925271
0,791315	0,576571	0,796521	0,681135	0,937044
0,811821	0,860962	0,812017	0,701074	0,717032
0,890389	0,741343	0,860049	0,589429	0,950873
0,868410	0,778705	0,915701	0,404657	0,973301
0,837076	0,892083	0,728494	0,305766	0,771097
0,882134	0,729142	0,683817	0,676701	0,938405
0,723649	0,662653	0,883470	0,375991	0,952108
0,722313	0,624961	0,809232	0,832630	0,647795
0,885021	0,815109	0,529698	0,565539	0,827857
0,922644	0,908111	0,413923	0,272167	0,865394
0,847473	0,672021	0,763974	0,417556	0,980751
0,911314	0,778432	0,811891	0,873855	0,992194
0,806265	0,443010	0,627194	0,382910	0,890604
0,861021	0,791104	0,640023	0,872940	0,995539
0,840257	0,917076	0,388396	0,889665	0,787319
0,679322	0,813367	0,905651	0,815583	0,847268
0,849133	0,843072	0,920130	0,264252	0,918831
0,894479	0,797794	0,906397	0,706469	0,892608
0,907408	0,778917	0,751336	0,806758	0,926082
0,873039	0,845258	0,863730	0,711642	0,841220
0,823491	0,817090	0,856769	0,821019	0,955845
0,705821	0,429688	0,925369	0,682454	0,984694
0,898618	0,716740	0,789893	0,495361	0,802717
0,783980	0,757590	0,818183	0,803241	0,913839
0,765081	0,817520	0,748916	0,480869	0,858614
0,846974	0,886336	0,818513	0,822460	0,940632
0,854019	0,669085	0,822771	0,783343	0,940834
0,793535	0,821544	0,671516	0,724786	0,934424
0,851398	0,715593	0,786074	0,826090	0,970395
0,881790	0,787663	0,496608	0,860229	0,967235
0,585268	0,752180	0,587190	0,826323	0,940180
0,687950	0,774970	0,796587	0,704828	0,816700
0,561412	0,394629	0,741670	0,871733	0,846885
0,817203	0,529182	0,958696	0,756777	0,951992
0,777773	0,888454	0,731480	0,599149	0,984237
0,744135	0,840526	0,849076	0,827326	0,813998
0,886187	0,775493	0,969100	0,759465	0,851261
0,855238	0,862650	0,850626	0,448816	0,848495
0,748005	0,814273	0,919655	0,706284	0,886617
0,911726	0,609608	0,797872	0,628354	0,923182
0,653115	0,745299	0,767555	0,372421	0,804500
0,742955	0,580214	0,913307	0,272351	0,927314
0,811608	0,804578	0,867496	0,536914	0,834310
0,641161	0,918638	0,943333	0,426979	0,811159
0,692144	0,725608	0,777408	0,605288	0,796700
0,634367	0,838666	0,847276	0,301392	0,963482
0,881025	0,837230	0,789595	0,340901	0,802601
0,908020	0,747710	0,851451	0,497991	0,938044
0,791079	0,777742	0,628704	0,574959	0,928488
0,728579	0,646558	0,534052	0,795908	0,842955
0,927793	0,905916	0,666787	0,708951	0,945734
0,776026	0,665463	0,618266	0,304421	1,010993
0,819956	0,777132	0,777160	0,538467	0,960190
0,922414	0,632675	0,829283	0,584317
0,841148	0,553681	0,644073	0,754734
0,828857	0,651164	0,479055	0,679220
0,774946	0,598045	0,818559	0,353917
0,847944	0,881637	0,577699	0,578185
0,907554	0,682582	0,888146	0,349861
0,897767	0,906511	0,870635	0,506722
0,822659	0,598822	0,814120	0,624118
0,868140	0,606672	0,858879	0,575516
0,814637	0,871181	0,849746	0,682639
0,852855	0,801629	0,717703	0,570221
0,788713	0,706737	0,870303	0,510397
0,711389	0,712078	0,840089	0,568569
0,815540	0,768237	0,667955	0,703739
0,518771	0,877857	0,743029	0,511671
0,730798	0,772124	0,903052	0,502576
0,658982	0,459172	0,877041	0,379610
0,723322	0,771738	0,888862	0,739004
0,613713	0,909564	0,665724	0,571498
0,818984	0,898750	0,841016	0,860408
0,640957	0,499516	0,931252	0,805795
0,744554	0,822244	0,832360	0,405783
0,551976	0,717484	0,417256	0,795189
0,185647	0,889157	0,784473	0,911435
0,806970	0,750034	0,727599	0,471034
0,775889	0,799635	0,860952	0,782136
0,504685	0,790209	0,855907	0,883954
0,654958	0,887602	0,183003	0,328820
0,552927	0,789455	0,440848	0,815021
0,216267	0,834036	0,803715	0,709273
0,819002	0,824432	0,650089	0,786054
0,140222	0,658743	0,446744	0,817702
0,556535	0,874829	0,437581	0,863948
0,740960	0,792361	0,767926	0,906779
0,230832	0,952475	0,817802	0,843248
0,867412	0,753234	0,858486	0,888736
0,687926	0,751082	0,436654	0,906693
0,882101	0,796707	0,629161	0,398249
0,232708	0,857407	0,520234	0,333088
0,672908	0,796965	0,828177	0,706278
0,565033	0,766556	0,575670	0,550326
0,806182	0,703423	0,722802	0,361632
0,583755	0,834209	0,733830	0,850011
0,758875	0,929017	0,753913	0,474268
0,869718	0,693010	0,232334	0,561331
0,480439	0,864349	0,251133	0,494211
0,845024	0,852206	0,525435	0,649485
0,728072	0,791377	0,770279	0,701436
0,405926	0,731506	0,852171	0,655327
0,794641	0,677286	0,389606	0,843350
0,527947	0,697050	0,885544	0,827099
0,814585	0,796816	0,251598	0,607981
0,730790	0,808590	0,895059	0,287289
0,773577	0,747311	0,690416	0,778632
0,881840	0,812856	0,400675	0,822970
0,576794	0,817081	0,839802	0,765325
0,871475	0,821100	0,730110	0,514989
0,938364	0,742409	0,496616	0,780466
0,779576	0,662993	0,878871	0,760166
0,899931	0,899838	0,799211	0,654623
0,760932	0,562918	0,647538	0,764557
0,635424	0,802364	0,850584	0,683116
0,706530	0,790508	0,874756	0,716923
0,884227	0,809972	0,866024	0,881905
0,683464	0,723231	0,264025	0,814504
0,852294	0,723063	0,665722	0,582717
0,908071	0,715849	0,822814	0,830592
0,897806	0,667811	0,578478	0,818112
0,888598	0,873079	0,340390	0,578187
0,893351	0,762492	0,813601	0,654897
0,730882	0,802779	0,741454	0,822345
0,866428	0,785162	0,478387	0,735633
0,656683	0,753980	0,833511	0,810284
0,692680	0,797469	0,599739	0,670791
0,918021	0,898725	0,837055	0,685803
0,787328	0,383189	0,736972	0,644651
0,856705	0,891517	0,582172	0,692960
0,931508	0,422370	0,550100	0,442999
0,834536	0,744451	0,716908	0,801943
0,927747	0,812866	0,461211	0,554439
0,900620	0,560486	0,541098	0,740744
0,804180	0,788971	0,293624	0,919215
0,796147	0,706091	0,477076	0,805682
0,920430	0,536251	0,711079	0,606170
0,830052	0,506410	0,479860	0,611799
0,885519	0,659101	0,351561	0,745113
0,728278	0,712471	0,744184	0,531554
0,887609	0,444942	0,647742	0,534604
0,907604	0,776514	0,783270	0,662370
0,926194	0,451183	0,592690	0,775306
0,280298	0,511760	0,542164	0,643980
0,423776	0,689983	0,662449	0,809292
0,957154	0,525262	0,797560	0,680446
0,784171	0,757618	0,773162	0,818505
0,897390	0,713569	0,777613	0,622038
0,758802	0,611336	0,775612	0,801238
0,641271	0,618382	0,784483	0,778942
0,848344	0,362372	0,565668	0,746384
0,787842	0,617418	0,386585	0,788191
0,876244	0,628101	0,768529	0,750207
0,819405	0,805338	0,620440	0,529459
0,732369	0,824003	0,333879	0,421890
0,860686	0,721075	0,748633	0,470784
0,784414	0,764276	0,729835	0,693582
0,639905	0,630577	0,772942	0,298185
0,640613	0,448664	0,813152	0,712262
0,826039	0,285876	0,687709	0,857577
0,632359	0,463654	0,812210	0,737218
0,905226	0,764824	0,351828	0,864295
0,804943	0,850304	0,223535	0,730212
0,554906	0,245865	0,593631	0,718206
0,762117	0,971247	0,648744	0,623240
0,737663	0,598322	0,911273	0,879466
0,436963	0,856871	0,732533	0,719266
0,703736	0,367832	0,733247	0,757201
0,545622	0,661527	0,746990	0,704515
0,612742	0,567508	0,866966	0,395453
0,841082	0,675202	0,490513	0,600736
0,865113	0,702379	0,340748	0,913302
0,676660	0,517189	0,592208	0,426432
0,302585	0,933339	0,502099	0,797960
0,762298	0,669354	0,834814	0,799821
0,796919	0,660197	0,841142	0,667426
0,808212	0,549019	0,272757	0,779644
0,643977	0,545477	0,771710	0,793714
0,684477	0,698101	0,749969	0,743277
0,865906	0,733154	0,201925	0,874991
0,961160	0,617479	0,206023	0,539815
0,913936	0,529606	0,863236	0,839117
0,941926	0,901765	0,747626	0,615672
0,960787	0,511719	0,772558	0,896278
0,929620	0,646797	0,620148	0,860912
0,874809	0,476267	0,784475	0,542909
0,913503	0,802218	0,542408	0,220972
0,822185	0,563463	0,544989	0,312526
0,891729	0,325764	0,775097	0,769152
0,913218	0,565493	0,637483	0,367576
0,933673	0,804228	0,703489	0,309240
0,833212	0,535791	0,842878	0,811027
0,892181	0,603830	0,861421	0,636932
0,987590	0,683003	0,631308	0,599722
0,936659	0,712818	0,749464	0,775502
0,808404	0,803959	0,810306	0,861209
0,882480	0,261501	0,629412	0,898973
0,850391	0,489628	0,308107	0,824355
0,882367	0,410254	0,822350	0,821808
0,786431	0,461137	0,251595	0,483931
0,651396	0,709747	0,794222	0,937747
0,866932	0,669281	0,366221	0,719003
0,657661	0,500354	0,754685	0,877250
0,912874	0,715083	0,517903	0,816327
0,786913	0,879453	0,684427	0,756322
0,665540	0,675943	0,913321	0,848204
0,736088	0,866186	0,413938	0,846958
0,889263	0,794539	0,876346	0,535890
0,863108	0,767898	0,763857	0,815591
0,942581	0,751790	0,827026	0,856603
0,914975	0,975658	0,622563	0,920590
0,852613	0,561895	0,726525	0,719139
0,913161	0,629619	0,402409	0,786058
0,788191	0,906201	0,789475	0,894520
0,825434	0,788007	0,833015	0,912797
0,651073	0,467822	0,939519	0,883119
0,686351	0,812560	0,879262	0,681213
0,935944	0,583442	0,818029	0,837499
0,878034	0,829467	0,885781	0,799920
0,897557	0,755273	0,829095	0,664011
0,936927	0,885403	0,807221	0,800544
0,923612	0,469758	0,893529	0,838313
0,950503	0,503983	0,718522	0,890765
0,858395	0,898031	0,664218	0,896975
0,852260	0,698767	0,813872	0,819878
0,881001	0,616019	0,641532	0,794079
0,928128	0,928208	0,454041	0,941429
0,854284	0,347070	0,661672	0,932534
0,958989	0,751213	0,415600	0,777312
0,823632	0,578470	0,587091	0,835968
0,909212	0,295108	0,443711	0,760469
0,924366	0,472568	0,776708	0,593970
0,900416	0,916238	0,545912	0,912175
0,919679	0,622883	0,355288	0,897812
0,934257	0,688397	0,584113	0,933605
0,923765	0,803793	0,673660	0,986665
0,894507	0,867133	0,492670	0,835015
0,960282	0,350863	0,708338	0,917656
0,872958	0,870827	0,800558	0,787218
0,890132	0,788124	0,818410	0,870765
0,881521	0,810998	0,515046	0,921252
0,880439	0,722641	0,570260	0,853205
0,922115	0,848036	0,786492	0,907119
0,837618	0,923739	0,810096	0,899302
0,910774	0,910345	0,455687	0,820562
0,932758	0,525806	0,456074	0,932352
0,918108	0,784826	0,827888	0,666167
0,991456	0,602938	0,855268	0,731447
0,933083	0,753303	0,761994	0,927974
0,878494	0,676233	0,758667	0,972368
0,965949	0,948215	0,668141	0,774271
0,981394	0,836333	0,738360	0,810897
0,899339	0,656622	0,759801	0,941985
0,885556	0,667823	0,336120	0,864516
0,889637	0,806005	0,446228	0,948902
0,984945	0,918992	0,688194	0,949233
0,929764	0,499385	0,752329	0,879572
0,924541	0,876871	0,760884	0,912418
0,951907	0,902668	0,838748	0,950107
0,905260	0,856998	0,644256	0,975527
0,898428	0,893048	0,718614	0,979327
0,905278	0,487847	0,410466	0,981000
0,873606	0,863291	0,804020	0,741277
0,915834	0,449213	0,588571	0,826330
0,932504	0,540074	0,507268	0,766275
0,972610	0,755413	0,736666	0,892636
0,968170	0,637564	0,651011	0,866003
0,905224	0,439735	0,791202	0,839832
0,879196	0,876941	0,788217	0,886331
0,945984	0,664018	0,904219	0,798836
0,907943	0,937954	0,660816	0,848681
0,439196	0,740155	0,311779	0,721513
0,856838	0,829546	0,727139	0,677716
0,921204	0,432741	0,689101	0,813066
0,942189	0,443285	0,811832	0,536786
0,898427	0,737685	0,899677	0,660844
0,890972	0,864363	0,795401	0,871601
0,956732	0,531230	0,322377	0,758956
0,971672	0,669071	0,668153	0,725160
0,928088	0,752345	0,776056	0,128372
0,876321	0,699332	0,667167	0,225341
0,939895	0,629381	0,741379	0,225531
0,844967	0,444127	0,915543	0,526053
0,543193	0,889568	0,587932	0,293941
0,869679	0,704349	0,728611	0,922988
0,690115	0,703407	0,762472	0,821122
0,975934	0,879541	0,702049	0,626807
0,750155	0,727107	0,841054	0,716531
0,933875	0,885121	0,776900	0,803082
0,803015	0,899857	0,761336	0,749354
0,890234	0,979023	0,493941	0,502251
0,885081	0,644703	0,118810	0,533672
0,893070	0,520962	0,810100	0,302930
0,925137	0,578636	0,811668	0,860083
0,954756	0,866141	0,829220	0,677875
0,878911	0,855862	0,814595	0,863188
0,901422	0,672968	0,407491	0,540014
0,937236	0,622382	0,761091	0,851614
0,946833	0,714350	0,571627	0,804815
0,944692	0,792035	0,437869	0,790993
0,904234	0,422768	0,354803	0,610230
0,860952	0,503991	0,474019	0,597057
0,968338	0,519832	0,755619	0,719277
0,927848	0,773081	0,807957	0,469934
0,871730	0,872219	0,843009	0,574875
0,925222	0,713504	0,781877	0,745397
0,937248	0,905742	0,911928	0,553733
0,864645	0,834771	0,556638	0,473141
0,816456	0,829202	0,650875	0,287470
0,770324	0,806109	0,495416	0,755155
0,744169	0,853639	0,586585	0,914036
0,956770	0,904090	0,932751	0,522035
0,747799	0,931719	0,290910	0,455952
0,912050	0,816417	0,423908	0,755797
0,944118	0,695633	0,653573	0,742172
0,917115	0,899781	0,602686	0,631610
0,815921	0,773535	0,686479	0,874971
0,878762	0,858308	0,738915	0,535194
0,890848	0,805312	0,678516	0,588027
0,903685	0,761804	0,503300	0,324378
0,798711	0,815932	0,781397	0,727677
0,887392	0,500889	0,769848	0,576513
0,850730	0,387951	0,877651	0,488012
0,960368	0,639015	0,851066	0,608899
0,855254	0,791004	0,690234	0,217934
0,954906	0,464949	0,621002	0,234401
0,732949	0,637421	0,752316	0,335590
1,009594	0,687062	0,728165	0,262188
0,922700	0,746332	0,874230	0,440940
0,871352	0,656554	0,743623	0,850908
0,960750	0,619961	0,466667	0,653140
0,868067	0,886206	0,780852	0,471563
0,865742	0,782027	0,680070	0,733809
0,956920	0,834916	0,838643	0,894491
0,866617	0,752126	0,623573	0,472631
0,911134	0,774781	0,627628	0,741936
0,984695	0,799839	0,276980	0,913612
0,803351	0,824084	0,624621	0,469800
0,657429	0,878670	0,432605	0,680263
0,860964	0,802687	0,717540	0,567129
0,891664	0,586515	0,728606	0,890596
0,924533	0,545771	0,683179	0,757259
0,666962	0,866926	0,555827	0,855899
0,850934	0,914209	0,680566	0,749415
0,960468	0,772663	0,891666	0,885776
0,838632	0,812232	0,693436	0,679787
0,948642	0,815743	0,759022	0,695174
0,920649	0,786118	0,301444	0,585442
0,849392	0,858524	0,578228	0,540537
0,907442	0,358146	0,636490	0,858030
0,919916	0,830721	0,802677	0,736697
0,839238	0,799311	0,716328	0,844197
0,991022	0,851690	0,481880	0,464163
0,955603	0,809446	0,891961	0,638532
0,886097	0,686877	0,827428	0,722788
0,983025	0,602795	0,873302	0,929116
0,860327	0,474087	0,783525	0,822798
0,896002	0,656564	0,413273	0,835261
0,884513	0,698637	0,532355	0,885551
0,927969	0,668264	0,621852	0,755364
0,852376	0,844778	0,346677	0,761229
0,917675	0,745651	0,731945	0,719313
0,861637	0,439846	0,550464	0,719032
0,977963	0,599328	0,895431	0,363134
0,939472	0,764162	0,853960	0,896157
0,947814	0,704930	0,482917	0,673175
0,969814	0,800281	0,251309	0,402948
0,889183	0,773734	0,786286	0,733648
0,882843	0,601869	0,684769	0,224385
0,846338	0,621954	0,434287	0,377628
0,546759	0,847869	0,768059	0,283296
0,860743	0,471435	0,705500	0,461353
0,904313	0,822546	0,511306	0,423495
0,726467	0,783745	0,816293	0,276031
0,976297	0,781964	0,824247	0,430967
0,969110	0,630171	0,797587	0,256490
0,939906	0,756297	0,605512	0,335389
0,938046	0,759993	0,380266	0,403053
0,900720	0,453050	0,467962	0,789476
0,919969	0,366209	0,821449	0,719445
0,961157	0,555902	0,751175	0,640007
0,887265	0,465924	0,557935	0,547603
0,851895	0,653395	0,568610	0,476196
0,906945	0,567886	0,723896	0,563993
0,763359	0,766021	0,660597	0,435191
0,928650	0,705476	0,541173	0,478255
0,844478	0,525754	0,494793	0,655502
0,951840	0,561416	0,826562	0,752968
0,901020	0,786431	0,702159	0,561357
0,868083	0,787384	0,749687	0,325401
0,924628	0,748445	0,527839	0,425911
0,866059	0,782279	0,380489	0,520276
0,913584	0,742801	0,734281	0,287828
0,872401	0,677912	0,529569	0,682747
0,930130	0,876793	0,714165	0,437750
0,962630	0,849005	0,869279	0,433543
0,885851	0,620530	0,780055	0,622005
0,913407	0,629582	0,721218	0,770749
0,952901	0,702953	0,661976	0,495946
0,878544	0,734666	0,628947	0,902607
0,904226	0,609489	0,445047	0,875261
0,863109	0,686093	0,749607	0,781094
	0,535420	0,540912	0,654441
	0,449228	0,711777	0,891978
	0,529359	0,674281	0,874061
	0,386460	0,854506	0,935505
	0,725190	0,804931	0,841841
	0,660537	0,312984	0,825934
	0,468151	0,814646	0,944821
	0,285257	0,701632	0,837665
	0,963133	0,466656	0,912621
	0,559879	0,792035	0,880886
	0,881711	0,492729	0,749970
	0,783352	0,313057	0,871047
	0,912103	0,149017	0,600950
	0,620558	0,746160	0,789519
	0,939805	0,744813	0,905823
	0,845530	0,709699	0,830159
	0,806160	0,774881	0,836606
	0,915183	0,418652	0,826532
	0,644378	0,775725	0,770169
	0,911527	0,900630	0,956705
	0,877209	0,857346	0,916507
	0,693447	0,797800	0,961535
	0,942400	0,874408	0,844501
	0,920884	0,614565	0,926049
	0,835699	0,716143	0,909119
	0,738853	0,761731	0,812628
	0,877090	0,877034	0,823785
	0,837428	0,376254	0,881834
	0,517476	0,878362	0,934552
	0,731018	0,792575	0,942944
	0,733170	0,898091	0,884954
	0,793174	0,485603	0,798589
	0,626071	0,700760	0,809863
	0,897390	0,815304	0,881551
	0,573470	0,870319	0,956639
	0,750080	0,581050	0,880700
	0,798880	0,790328	0,938564
	0,730509	0,750856	0,791307
	0,804840	0,724626	0,672319
	0,845946	0,573107	0,792914
	0,815102	0,779947	0,651635
	0,774629	0,806623	0,885420
	0,857400	0,536074	0,734353
	0,763862	0,876703	0,802847
	0,835819	0,792935	0,922191
	0,776467	0,865322	0,925686
	0,684677	0,443767	0,874233
	0,911462	0,679272	0,831051
	0,859290	0,557035	0,807051
	0,538456	0,838014	0,404926
	0,199738	0,361627	0,700116
	0,723008	0,825292	0,766352
	0,614779	0,706610	0,826853
	0,506969	0,827325	0,773562
	0,765527	0,897684	0,522110
	0,421262	0,921252	0,757781
	0,848502	0,442380	0,455748
	0,849866	0,601610	0,901950
	0,862346	0,431158	0,821635
	0,888892	0,866202	0,857513
	0,481890	0,854290	0,623179
	0,893454	0,784870	0,672300
	0,820335	0,749125	0,765472
	0,686271	0,870683	0,775108
	0,828106	0,840967	0,789309
	0,865822	0,826507	0,835710
	0,749201	0,699653	0,875711
	0,699534	0,410306	0,231037
	0,683546	0,572872	0,792595
	0,732752	0,720792	0,869755
	0,768329	0,525625	0,648553
	0,811741	0,676372	0,586349
	0,872753	0,813025	0,462947
	0,886603	0,789155	0,777568
	0,764632	0,886703	0,760557
	0,456777	0,828829	0,853491
	0,808726	0,643118	0,925730
	0,763718	0,712039	0,477239
	0,568122	0,871116
	0,854019	0,798517	0,822787
	0,525555	0,820299	0,953087
	0,870247	0,865802	0,992889
	0,635330	0,559432	0,954629
	0,238457	0,653929	0,915460
	0,663918	0,465470	0,920360
	0,318575	0,932496	0,951557
	0,752533	0,844319	0,960422
	0,556529	0,898883	0,915518
	0,876957	0,469168	0,967574
	0,821912	0,747984	0,879325
	0,362797	0,908341	0,393048
	0,859427	0,947251	0,883029
	0,327193	0,868626	0,966401
	0,582706	0,798624	0,593876
	0,865424	0,650451	0,875332
	0,678876	0,454650	0,795339
	0,895748	0,886659	0,923985
	0,811645	0,724179	0,947394
	0,650280	0,761707	0,903569
	0,550480	0,590682	0,841445
	0,421482	0,857197	0,973702
	0,173827	0,774076	0,870122
	0,472675	0,883702	0,961290
	0,539760	0,772064	0,958895
	0,527814	0,895846	0,750048
	0,405432	0,782807	0,916869
	0,531220	0,880894	0,757342
	0,584581	0,920907	0,928706
	0,479444	0,860672	0,839721
	0,477853	0,917091	0,894597
	0,640465	0,821302	0,495035
	0,324442	0,475393	0,911669
	0,125351	0,939192	0,572225
	0,416376	0,767003	0,687487
	0,299411	0,862013	0,900994
	0,305300	0,905098	0,817722
	0,376094	0,935266	0,683511
	0,458447	0,870480	0,783107
	0,469480	0,846566	0,660538
	0,771171	0,908679	0,623014
	0,429037	0,906817	0,690285
	0,593751	0,702868	0,865248
	0,409983	0,877845	0,739577
	0,290995	0,522783	0,893636
	0,569521	0,726252	0,602805
	0,416922	0,862237	0,920513
	0,604072	0,852578	0,428691
	0,691282	0,924133	0,974496
	0,662295	0,933179	0,796616
	0,775616	0,839989	0,784037
	0,638395	0,875824	0,780634
	0,611729	0,900103	0,930095
	0,590874	0,936038	0,731533
	0,752720	0,880263	0,930795
	0,622178	0,511367	0,983048
	0,646283	0,913149	0,946165
	0,595356	0,791553	0,901897
	0,450173	0,471329	0,926381
	0,240790	0,857263	0,955887
	0,487604	0,939266	0,908836
	0,704080	0,924617	0,868560
	0,508680	0,772604	0,934406
	0,528496	0,961976	0,895479
	0,347013	0,837784	0,729675
	0,312057	0,755392	0,876936
	0,700498	0,861214	0,903025
	0,351749	0,199397	0,906457
	0,451628	0,594957	0,887468
	0,321105	0,552301	0,915081
	0,206336	0,945458	0,941003
	0,700243	0,859474	0,978093
	0,634725	0,823019	0,854003
	0,290403	0,868448	0,723598
	0,655655	0,933030	0,844136
	0,319506	0,900978	0,890731
	0,520714	0,878765	0,863279
	0,748272	0,840292	0,703126
	0,643577	0,780328	0,829833
	0,704676	0,887796	0,946350
	0,571289	0,860064	0,790899
	0,686340	0,861745	0,914849
	0,487591	0,803514	0,879009
	0,676239	0,823594	0,903007
	0,728369	0,690427	0,821271
	0,489413	0,710081	0,827297
	0,623517	0,775323	0,929494
	0,255497	0,472804	0,849713
	0,607466	0,812240	0,812184
	0,452307	0,528510	0,907742
	0,606388	0,899183	0,946360
	0,607398	0,753841	0,954683
	0,691734	0,896142	0,760801
	0,640728	0,911054	0,989763
	0,758066	0,800920	0,901943
	0,709669	0,425648	0,949247
	0,417232	0,936930	0,963626
	0,619315	0,786460	0,962802
	0,738300	0,807967	0,947137
	0,381713	0,819422	0,905452
	0,832230	0,269346	0,813507
	0,572296	0,441026	0,837018
	0,799233	0,648879	0,957345
	0,774773	0,798367	0,929790
	0,521987	0,867352	0,916668
	0,847353	0,839865	0,904268
	0,687296	0,828951	0,949362
	0,420551	0,784979	0,905621
	0,769361	0,742993	0,917721
	0,406831	0,547350	0,833671
	0,870454	0,854049	0,950632
	0,845428	0,724721	0,975500
	0,852640	0,912610	0,962767
	0,584804	0,862551	0,954548
	0,779871	0,657568	0,706777
	0,715510	0,873554	0,872388
	0,553555	0,815511	1,007652
	0,686447	0,787852	0,967533
	0,746889	0,778617	0,932729
	0,711699	0,757937	0,869730
	0,765124	0,690615	0,892093
	0,648497	0,817623	0,943715
	0,515101	0,822828	0,908717
	0,660505	0,737131	0,947379
	0,741033	0,735167	0,964825
	0,779064	0,534686	0,874513
	0,800475	0,674524	0,932717
	0,649353	0,628955	0,816627
	0,820517	0,715264	0,848785
	0,921293	0,645540	0,756266
	0,748684	0,785732	0,916062
	0,925987	0,715894	0,885883
	0,917427	0,745319	0,926584
	0,826286	0,399546	0,837089
	0,832700	0,709508	0,803489
	0,819174	0,582882	0,895300
	0,708542	0,495014	0,780031
	0,862406	0,702084	0,922530
	0,917294	0,858293	0,937011
	0,708262	0,840200	0,822459
	0,872822	0,605373	0,907705
	0,861397	0,444735	0,948576
	0,908881	0,512921	0,908599
	0,935115	0,880471	0,892883
	0,835118	0,873216	0,916516
	0,834144	0,784138	0,861042
	0,882246		0,914807
	0,542690		0,826173
	0,295561		0,680858
	0,445624		0,942329
	0,731045		0,814524
	0,651308		0,923931
	0,489248		0,922176
	0,731291		0,770793
	0,684225		0,895264
	0,916581		0,865310
	0,882021		0,907057
	0,754817		0,927778
	0,508085		0,852338
	0,659459		0,905647
	0,892100		0,876662
	0,627607		0,790576
	0,865392		0,904283
	0,656814		0,964951
	0,929695		0,847776
	0,539007		0,886005
	0,763194		0,886059
	0,893661		0,856828
	0,508134		0,891315
	0,842575		0,960198
	0,717344		0,926582
	0,931869		0,907943
	0,728350		0,903908
	0,709868		0,929271
	0,716585		0,939640
	0,784118		0,908475
	0,753203		0,909971
	0,848986		0,900976
	0,880513		0,946122
	0,789354		0,883378
	0,669399		0,920062
	0,713011		0,857937
	0,758411		0,943146
	0,704602		0,968527
	0,892749		0,855749
	0,790573		0,896384
	0,329098		0,837082
	0,883203		0,896785
	0,745746		0,850419
	0,788934		0,913620
	0,520882		0,955120
	0,864881		0,907337
	0,910460		0,884714
	0,847282		0,747195
	0,822653		0,929682
	0,875219		0,887473
	0,912128		0,722146
	0,629083		0,884574
	0,761726		0,900582
	0,771622		0,867760
	0,800106		0,908108
	0,828218		0,841299
	0,718306		0,860107
	0,788090		0,858823
	0,698494		0,863960
	0,268197		0,909086
	0,693047		0,955619
	0,819457		0,918570
	0,737813		0,929800
	0,636295		0,927156
	0,452650		0,983937
	0,797099		0,891424
	0,869155		0,905961
	0,806785		0,929907
	0,731036		0,836490
	0,582292		0,950573
	0,516786		0,973327
	0,391521		0,935440
	0,903366		0,938389
	0,744289		0,944759
	0,907789		0,911376
	0,456480		0,857628
	0,910800		0,941412
	0,821475		0,638277
	0,964305		0,878199
	0,792282		0,976562
	0,782330		0,893645
	0,891876		0,872101
	0,917829		0,942082
	0,882123		0,945212
	0,963556		0,882510
	0,912290		0,929756
	0,700118		0,967981
	0,411727		0,955534
	0,704664		0,927904
	0,739464		0,864442
	0,916290		0,945727
	0,711475		0,931110
	0,893400		0,847596
	0,841827		0,938637
	0,867546		0,871017
	0,778234		0,863230
	0,852117		0,992181
	0,828745		0,971048
	0,817930		0,937248
	0,868970		0,931242
	0,800176		0,979781
	0,917503		0,836590
	0,689616		0,902021
	0,538028		0,885931
	0,517563
	0,320822
	0,374066
	0,641905
	0,781300
	0,768845
	0,635865
	0,777265
	0,882331
	0,658607
	0,706125
	0,881640
	0,813671
	0,614038
	0,819382
	0,862163
	0,812576
	0,837360
	0,882710
	0,779462
	0,854674
	0,771266
	0,884868
	0,886367
	0,927473
	0,830240
	0,844087
	0,739233
	0,924481
	0,834633
	0,417596
	0,794641
	0,215446
	0,568522
	0,444817
	0,886018
	0,882033
	0,808891
	0,739908
	0,924114
	0,605274
	0,692534
	0,865168
	0,765419
	0,865695
	0,777714
	0,887508
	0,754907
	0,835575
	0,703741
	0,828191
	0,841364
	0,819179
	0,863761
	0,735009
	0,829697
	0,652157
	0,817964
	0,762655
	0,573296
	0,637411
	0,927085
	0,693599
	0,563643
	0,829937
	0,734624
	0,901418
	0,748261
	0,485293
	0,735772
	0,828000
	0,642285
	0,895247
	0,313832
	0,884280
	0,784507
	0,755785
	0,887358
	0,917048
	0,504727
	0,896776
	0,841980
	0,923867
	0,872677
	0,882028
	0,631141
	0,944338
	0,904954
	0,459316
	0,872059
	0,651001
	0,872513
	0,938152
	0,831870
	0,834675
	0,932281
	0,861423
	0,814071
	0,513911
	0,660712
	0,616804
	0,815543
	0,900507
	0,621648
	0,846347
	0,729605
	0,602077
	0,818187
	0,618936
	0,532303
	0,840347
	0,710443
	0,831899
	0,658224
	0,855948
	0,713530
	0,633381
	0,392001
	0,433188
	0,201277
	0,663093
	0,962942
	0,391516
	0,463883
	0,894908
	0,436141
	0,681939
	0,641657
	0,580910
	0,435652
	0,598388
	0,753495
	0,881097
	0,690740
	0,644070
	0,638975
	0,342541
	0,668674
	0,791985
	0,790267
	0,673543
	0,426107
	0,815758
	0,862760
	0,230309
	0,840478
	0,768873
	0,881847
	0,640477
	0,822538
	0,578598
	0,454491
	0,562170
	0,263665
	0,513493
	0,644818
	0,858744
	0,586518
	0,929532
	0,543833
	0,785779
	0,557455
	0,641759
	0,893286
	0,761971
	0,849446
	0,793262
	0,635067
	0,772303
	0,797641
	0,823492
	0,767032
	0,876592
	0,830629
	0,604363
	0,845226
	0,918259
	0,866411
	0,595742
	0,701804
	0,602752
	0,854611
	0,732292
	0,818381
	0,899887
	0,854478
	0,815273
	0,701298
	0,786051
	0,640917
	0,696868
	0,916976
	0,851486
	0,822983
	0,902793
	0,953789
	0,843894
	0,903425
	0,855316
	0,701967
	0,906969
	0,765243
	0,886887
	0,844430
	0,787978
	0,845409
	0,705602
	0,944304
	0,655578
	0,911214
	0,665216
	0,630512
	0,793877
	0,660075
	0,851635
	0,710234
	0,722143
	0,908056
	0,876797
	0,667667
	0,730931
	0,891358
	0,362836
	0,559345
	0,840063
	0,865229
	0,358021
	0,842051
	0,598003
	0,879547
	0,807716
	0,714013
	0,794521
	0,776508
	0,843829
	0,777233
	0,795289
	0,736543
	0,805629
	0,931503
	0,717925
	0,744517
	0,812435
	0,714429
	0,694237
	0,769879
	0,869699
	0,925304
	0,826185
	0,815011
	0,907978
	0,817059
	0,795620
	0,701199
	0,842618
	0,916574
	0,800490
	0,553635
	0,933304
	0,814582
	0,633640
	0,868148
	0,881277
