# Supplementary material for: SAMMY-seq reveals early alteration of heterochromatin and deregulation of bivalent genes in Hutchinson-Gilford Progeria Syndrome
Source: Nat Commun. 2020 Dec 8;11:6274. doi: 10.1038/s41467-020-20048-9 (PMC7722762; doi:10.1038/s41467-020-20048-9)
Supplement: Supplementary file 4 — Source Data [file 41467_2020_20048_MOESM4_ESM.zip › SebestyenMarullo_etal_SourceDataFile3/Supplementary Figure 1e.txt]

patient_comparison	fraction	window_size	spearman_correlation
CTRL002 vs CTRL004	S2	0.1	0.209248217781582
CTRL002 vs CTRL013	S2	0.1	0.60583753606999
CTRL002 vs CTRL004	S3	0.1	0.942773072164228
CTRL002 vs CTRL013	S3	0.1	0.848790637985721
CTRL002 vs CTRL004	S4	0.1	0.921108136058156
CTRL002 vs CTRL013	S4	0.1	0.775256185174969
CTRL004 vs CTRL013	S2	0.1	-0.0258758094431557
CTRL004 vs CTRL013	S3	0.1	0.815101109395275
CTRL004 vs CTRL013	S4	0.1	0.710749020441064
CTRL002 vs CTRL004	S2	0.01	0.324208957916846
CTRL002 vs CTRL013	S2	0.01	0.511351565281081
CTRL002 vs CTRL004	S3	0.01	0.856289538485345
CTRL002 vs CTRL013	S3	0.01	0.705466306668128
CTRL002 vs CTRL004	S4	0.01	0.886349481581672
CTRL002 vs CTRL013	S4	0.01	0.770843241431846
CTRL004 vs CTRL013	S2	0.01	0.188992894948994
CTRL004 vs CTRL013	S3	0.01	0.688616466670353
CTRL004 vs CTRL013	S4	0.01	0.699687585296966
CTRL002 vs CTRL004	S2	0.001	0.358451050188751
CTRL002 vs CTRL013	S2	0.001	0.38391446695506
CTRL002 vs CTRL004	S3	0.001	0.592295142200895
CTRL002 vs CTRL013	S3	0.001	0.459060588377374
CTRL002 vs CTRL004	S4	0.001	0.705639986580955
CTRL002 vs CTRL013	S4	0.001	0.609442290587529
CTRL004 vs CTRL013	S2	0.001	0.295450782347771
CTRL004 vs CTRL013	S3	0.001	0.477905182045952
CTRL004 vs CTRL013	S4	0.001	0.555087913507179
CTRL002 vs CTRL004	S2	1	0.264907445511058
CTRL002 vs CTRL013	S2	1	0.605382800897957
CTRL002 vs CTRL004	S3	1	0.965398626200837
CTRL002 vs CTRL013	S3	1	0.92084043127597
CTRL002 vs CTRL004	S4	1	0.928530463941935
CTRL002 vs CTRL013	S4	1	0.752859551477451
CTRL004 vs CTRL013	S2	1	-0.0697580899194108
CTRL004 vs CTRL013	S3	1	0.885695035080709
CTRL004 vs CTRL013	S4	1	0.684592684577384
CTRL002 vs CTRL004	S2	0.2	0.204827456868426
CTRL002 vs CTRL013	S2	0.2	0.604021203792402
CTRL002 vs CTRL004	S3	0.2	0.951862247784962
CTRL002 vs CTRL013	S3	0.2	0.876022946007696
CTRL002 vs CTRL004	S4	0.2	0.92430796318282
CTRL002 vs CTRL013	S4	0.2	0.768731447971588
CTRL004 vs CTRL013	S2	0.2	-0.0639422439774502
CTRL004 vs CTRL013	S3	0.2	0.843967279012939
CTRL004 vs CTRL013	S4	0.2	0.704301131043461
CTRL002 vs CTRL004	S2	0.02	0.289386948896355
CTRL002 vs CTRL013	S2	0.02	0.56115727902957
CTRL002 vs CTRL004	S3	0.02	0.892420537320782
CTRL002 vs CTRL013	S3	0.02	0.764690867133721
CTRL002 vs CTRL004	S4	0.02	0.903167951314031
CTRL002 vs CTRL013	S4	0.02	0.779002284934915
CTRL004 vs CTRL013	S2	0.02	0.124643362736194
CTRL004 vs CTRL013	S3	0.02	0.730652471326958
CTRL004 vs CTRL013	S4	0.02	0.708103828991301
CTRL002 vs CTRL004	S2	0.002	0.358773247639674
CTRL002 vs CTRL013	S2	0.002	0.413268113518634
CTRL002 vs CTRL004	S3	0.002	0.686244871282738
CTRL002 vs CTRL013	S3	0.002	0.526184212851345
CTRL002 vs CTRL004	S4	0.002	0.784677529737797
CTRL002 vs CTRL013	S4	0.002	0.676634056491778
CTRL004 vs CTRL013	S2	0.002	0.277641659061624
CTRL004 vs CTRL013	S3	0.002	0.541538466652433
CTRL004 vs CTRL013	S4	0.002	0.614673334777242
CTRL002 vs CTRL004	S2	2	0.312656918855601
CTRL002 vs CTRL013	S2	2	0.596762826797901
CTRL002 vs CTRL004	S3	2	0.971828916293748
CTRL002 vs CTRL013	S3	2	0.935961314501288
CTRL002 vs CTRL004	S4	2	0.93958720313907
CTRL002 vs CTRL013	S4	2	0.772175081808845
CTRL004 vs CTRL013	S2	2	-0.0315359862666709
CTRL004 vs CTRL013	S3	2	0.901858240951617
CTRL004 vs CTRL013	S4	2	0.701364879372793
CTRL002 vs CTRL004	S2	5e-04	0.349689579580707
CTRL002 vs CTRL013	S2	5e-04	0.357165711693021
CTRL002 vs CTRL004	S3	5e-04	0.503369755023292
CTRL002 vs CTRL013	S3	5e-04	0.404649040740742
CTRL002 vs CTRL004	S4	5e-04	0.61254865865202
CTRL002 vs CTRL013	S4	5e-04	0.535059470226495
CTRL004 vs CTRL013	S2	5e-04	0.300982936689378
CTRL004 vs CTRL013	S3	5e-04	0.421193382245607
CTRL004 vs CTRL013	S4	5e-04	0.491665754705148
CTRL002 vs CTRL004	S2	0.5	0.230375045155442
CTRL002 vs CTRL013	S2	0.5	0.60052597535998
CTRL002 vs CTRL004	S3	0.5	0.961122498545831
CTRL002 vs CTRL013	S3	0.5	0.903643281840089
CTRL002 vs CTRL004	S4	0.5	0.928614657861359
CTRL002 vs CTRL013	S4	0.5	0.756967241109761
CTRL004 vs CTRL013	S2	0.5	-0.0865254650837679
CTRL004 vs CTRL013	S3	0.5	0.872335783175172
CTRL004 vs CTRL013	S4	0.5	0.69109381340298
CTRL002 vs CTRL004	S2	0.05	0.234244223915347
CTRL002 vs CTRL013	S2	0.05	0.596844469472414
CTRL002 vs CTRL004	S3	0.05	0.926450649395584
CTRL002 vs CTRL013	S3	0.05	0.815964638236174
CTRL002 vs CTRL004	S4	0.05	0.915861659594802
CTRL002 vs CTRL013	S4	0.05	0.778623329928976
CTRL004 vs CTRL013	S2	0.05	0.0305709347757337
CTRL004 vs CTRL013	S3	0.05	0.77927026599545
CTRL004 vs CTRL013	S4	0.05	0.712273797250829
CTRL002 vs CTRL004	S2	0.005	0.3447532977178
CTRL002 vs CTRL013	S2	0.005	0.463234884534001
CTRL002 vs CTRL004	S3	0.005	0.797135093350691
CTRL002 vs CTRL013	S3	0.005	0.629139724081201
CTRL002 vs CTRL004	S4	0.005	0.856076439443545
CTRL002 vs CTRL013	S4	0.005	0.743450492342528
CTRL004 vs CTRL013	S2	0.005	0.23624714013273
CTRL004 vs CTRL013	S3	0.005	0.629486797059117
CTRL004 vs CTRL013	S4	0.005	0.675048796233622
CTRL002 vs CTRL004	S2	5	0.397183828316217
CTRL002 vs CTRL013	S2	5	0.644118374949431
CTRL002 vs CTRL004	S3	5	0.975091944636482
CTRL002 vs CTRL013	S3	5	0.949155680861817
CTRL002 vs CTRL004	S4	5	0.945829811505939
CTRL002 vs CTRL013	S4	5	0.798813417557084
CTRL004 vs CTRL013	S2	5	0.0879225542216077
CTRL004 vs CTRL013	S3	5	0.913531570543827
CTRL004 vs CTRL013	S4	5	0.712404164943176
