# Supplementary material for: SAMMY-seq reveals early alteration of heterochromatin and deregulation of bivalent genes in Hutchinson-Gilford Progeria Syndrome
Source: Nat Commun. 2020 Dec 8;11:6274. doi: 10.1038/s41467-020-20048-9 (PMC7722762; doi:10.1038/s41467-020-20048-9)
Supplement: Supplementary file 4 — Source Data [file 41467_2020_20048_MOESM4_ESM.zip › SebestyenMarullo_etal_SourceDataFile3/Supplementary Figure 1d.txt]

patient_comparison	fraction	x	y
CTRL002 vs CTRL004	S2	0	0
CTRL002 vs CTRL004	S2	223	198
CTRL002 vs CTRL004	S2	223	358
CTRL002 vs CTRL004	S2	212	313
CTRL002 vs CTRL004	S2	211	300
CTRL002 vs CTRL004	S2	203	341
CTRL002 vs CTRL004	S2	213	336
CTRL002 vs CTRL004	S2	275	256
CTRL002 vs CTRL004	S2	278	196
CTRL002 vs CTRL004	S2	234	206
CTRL002 vs CTRL004	S2	235	275
CTRL002 vs CTRL004	S2	297	199
CTRL002 vs CTRL004	S2	227	165
CTRL002 vs CTRL004	S2	266	178
CTRL002 vs CTRL004	S2	223	235
CTRL002 vs CTRL004	S2	280	257
CTRL002 vs CTRL004	S2	238	216
CTRL002 vs CTRL004	S2	241	236
CTRL002 vs CTRL004	S2	209	128
CTRL002 vs CTRL004	S2	234	187
CTRL002 vs CTRL004	S2	237	200
CTRL002 vs CTRL004	S2	35	52
CTRL002 vs CTRL004	S2	0	0
CTRL002 vs CTRL004	S2	22	33
CTRL002 vs CTRL004	S2	17	40
CTRL002 vs CTRL004	S2	251	275
CTRL002 vs CTRL004	S2	0	0
CTRL002 vs CTRL004	S2	0	0
CTRL002 vs CTRL004	S2	0	0
CTRL002 vs CTRL004	S2	0	0
CTRL002 vs CTRL004	S2	215	133
CTRL002 vs CTRL004	S2	58	54
CTRL002 vs CTRL004	S2	0	0
CTRL002 vs CTRL004	S2	0	0
CTRL002 vs CTRL004	S2	0	0
CTRL002 vs CTRL004	S2	0	0
CTRL002 vs CTRL004	S2	0	0
CTRL002 vs CTRL004	S2	0	0
CTRL002 vs CTRL004	S2	0	0
CTRL002 vs CTRL004	S2	0	0
CTRL002 vs CTRL004	S2	0	0
CTRL002 vs CTRL004	S2	21	24
CTRL002 vs CTRL004	S2	0	0
CTRL002 vs CTRL004	S2	0	0
CTRL002 vs CTRL004	S2	0	0
CTRL002 vs CTRL004	S2	0	0
CTRL002 vs CTRL004	S2	23	7
CTRL002 vs CTRL004	S2	43	29
CTRL002 vs CTRL004	S2	203	134
CTRL002 vs CTRL004	S2	78	61
CTRL002 vs CTRL004	S2	78	56
CTRL002 vs CTRL004	S2	65	48
CTRL002 vs CTRL004	S2	257	276
CTRL002 vs CTRL004	S2	0	0
CTRL002 vs CTRL004	S2	218	129
CTRL002 vs CTRL004	S2	229	144
CTRL002 vs CTRL004	S2	172	175
CTRL002 vs CTRL004	S2	220	163
CTRL002 vs CTRL004	S2	212	71
CTRL002 vs CTRL004	S2	203	135
CTRL002 vs CTRL004	S2	240	208
CTRL002 vs CTRL004	S2	243	155
CTRL002 vs CTRL004	S2	226	137
CTRL002 vs CTRL004	S2	222	168
CTRL002 vs CTRL004	S2	232	175
CTRL002 vs CTRL004	S2	249	152
CTRL002 vs CTRL004	S2	239	129
CTRL002 vs CTRL004	S2	231	188
CTRL002 vs CTRL004	S2	204	238
CTRL002 vs CTRL004	S2	291	303
CTRL002 vs CTRL004	S2	272	302
CTRL002 vs CTRL004	S2	241	284
CTRL002 vs CTRL004	S2	222	211
CTRL002 vs CTRL004	S2	261	238
CTRL002 vs CTRL004	S2	239	148
CTRL002 vs CTRL004	S2	256	169
CTRL002 vs CTRL004	S2	230	288
CTRL002 vs CTRL004	S2	218	261
CTRL002 vs CTRL004	S2	259	201
CTRL002 vs CTRL004	S2	219	174
CTRL002 vs CTRL004	S2	224	169
CTRL002 vs CTRL004	S2	129	114
CTRL002 vs CTRL004	S2	302	286
CTRL002 vs CTRL004	S2	263	233
CTRL002 vs CTRL004	S2	243	196
CTRL002 vs CTRL004	S2	214	121
CTRL002 vs CTRL004	S2	168	198
CTRL002 vs CTRL004	S2	218	219
CTRL002 vs CTRL004	S2	242	297
CTRL002 vs CTRL004	S2	207	200
CTRL002 vs CTRL004	S2	238	230
CTRL002 vs CTRL004	S2	102	133
CTRL002 vs CTRL004	S2	199	250
CTRL002 vs CTRL004	S2	233	196
CTRL002 vs CTRL004	S2	197	336
CTRL002 vs CTRL004	S2	197	345
CTRL002 vs CTRL004	S2	240	247
CTRL002 vs CTRL004	S2	228	211
CTRL002 vs CTRL004	S2	189	319
CTRL002 vs CTRL004	S2	204	282
CTRL002 vs CTRL004	S2	267	231
CTRL002 vs CTRL004	S2	271	288
CTRL002 vs CTRL004	S2	249	289
CTRL002 vs CTRL004	S2	212	257
CTRL002 vs CTRL004	S2	224	217
CTRL002 vs CTRL004	S2	253	239
CTRL002 vs CTRL004	S2	277	283
CTRL002 vs CTRL004	S2	247	129
CTRL002 vs CTRL004	S2	216	345
CTRL002 vs CTRL004	S2	39	28
CTRL002 vs CTRL004	S2	247	197
CTRL002 vs CTRL004	S2	253	212
CTRL002 vs CTRL004	S2	253	173
CTRL002 vs CTRL004	S2	204	198
CTRL002 vs CTRL004	S2	237	195
CTRL002 vs CTRL004	S2	248	202
CTRL002 vs CTRL004	S2	236	205
CTRL002 vs CTRL004	S2	231	207
CTRL002 vs CTRL004	S2	276	213
CTRL002 vs CTRL004	S2	210	153
CTRL002 vs CTRL004	S2	264	188
CTRL002 vs CTRL004	S2	270	198
CTRL002 vs CTRL004	S2	246	174
CTRL002 vs CTRL004	S2	256	185
CTRL002 vs CTRL004	S2	273	262
CTRL002 vs CTRL004	S2	275	234
CTRL002 vs CTRL004	S2	220	240
CTRL002 vs CTRL004	S2	247	209
CTRL002 vs CTRL004	S2	232	216
CTRL002 vs CTRL004	S2	239	246
CTRL002 vs CTRL004	S2	202	181
CTRL002 vs CTRL004	S2	214	174
CTRL002 vs CTRL004	S2	235	209
CTRL002 vs CTRL004	S2	242	211
CTRL002 vs CTRL004	S2	269	193
CTRL002 vs CTRL004	S2	237	154
CTRL002 vs CTRL004	S2	197	168
CTRL002 vs CTRL004	S2	209	135
CTRL002 vs CTRL004	S2	237	220
CTRL002 vs CTRL004	S2	261	189
CTRL002 vs CTRL004	S2	245	196
CTRL002 vs CTRL004	S2	196	163
CTRL002 vs CTRL004	S2	265	204
CTRL002 vs CTRL004	S2	256	240
CTRL002 vs CTRL004	S2	255	189
CTRL002 vs CTRL004	S2	234	235
CTRL002 vs CTRL004	S2	266	228
CTRL002 vs CTRL004	S2	226	164
CTRL002 vs CTRL004	S2	238	213
CTRL002 vs CTRL004	S2	256	228
CTRL002 vs CTRL004	S2	235	215
CTRL002 vs CTRL004	S2	266	244
CTRL002 vs CTRL004	S2	216	181
CTRL002 vs CTRL004	S2	265	203
CTRL002 vs CTRL004	S2	219	206
CTRL002 vs CTRL004	S2	246	265
CTRL002 vs CTRL004	S2	265	230
CTRL002 vs CTRL004	S2	253	244
CTRL002 vs CTRL004	S2	245	199
CTRL002 vs CTRL004	S2	212	203
CTRL002 vs CTRL004	S2	250	247
CTRL002 vs CTRL004	S2	245	233
CTRL002 vs CTRL004	S2	244	246
CTRL002 vs CTRL004	S2	251	162
CTRL002 vs CTRL004	S2	271	267
CTRL002 vs CTRL004	S2	271	229
CTRL002 vs CTRL004	S2	261	234
CTRL002 vs CTRL004	S2	257	177
CTRL002 vs CTRL004	S2	258	250
CTRL002 vs CTRL004	S2	242	260
CTRL002 vs CTRL004	S2	244	253
CTRL002 vs CTRL004	S2	254	253
CTRL002 vs CTRL004	S2	280	229
CTRL002 vs CTRL004	S2	201	166
CTRL002 vs CTRL004	S2	254	183
CTRL002 vs CTRL004	S2	239	184
CTRL002 vs CTRL004	S2	248	195
CTRL002 vs CTRL004	S2	249	186
CTRL002 vs CTRL004	S2	113	129
CTRL002 vs CTRL004	S2	250	276
CTRL002 vs CTRL004	S2	265	235
CTRL002 vs CTRL004	S2	183	153
CTRL002 vs CTRL004	S2	224	174
CTRL002 vs CTRL004	S2	176	191
CTRL002 vs CTRL004	S2	238	221
CTRL002 vs CTRL004	S2	266	184
CTRL002 vs CTRL004	S2	241	197
CTRL002 vs CTRL004	S2	265	179
CTRL002 vs CTRL004	S2	247	163
CTRL002 vs CTRL004	S2	237	182
CTRL002 vs CTRL004	S2	272	244
CTRL002 vs CTRL004	S2	263	288
CTRL002 vs CTRL004	S2	267	234
CTRL002 vs CTRL004	S2	230	222
CTRL002 vs CTRL004	S2	235	210
CTRL002 vs CTRL004	S2	240	236
CTRL002 vs CTRL004	S2	241	220
CTRL002 vs CTRL004	S2	218	215
CTRL002 vs CTRL004	S2	249	213
CTRL002 vs CTRL004	S2	247	180
CTRL002 vs CTRL004	S2	227	210
CTRL002 vs CTRL004	S2	226	182
CTRL002 vs CTRL004	S2	246	210
CTRL002 vs CTRL004	S2	250	184
CTRL002 vs CTRL004	S2	280	267
CTRL002 vs CTRL004	S2	241	227
CTRL002 vs CTRL004	S2	255	159
CTRL002 vs CTRL004	S2	242	218
CTRL002 vs CTRL004	S2	274	196
CTRL002 vs CTRL004	S2	257	222
CTRL002 vs CTRL004	S2	239	185
CTRL002 vs CTRL004	S2	245	217
CTRL002 vs CTRL004	S2	194	173
CTRL002 vs CTRL004	S2	247	181
CTRL002 vs CTRL004	S2	227	210
CTRL002 vs CTRL004	S2	267	195
CTRL002 vs CTRL004	S2	264	209
CTRL002 vs CTRL004	S2	242	212
CTRL002 vs CTRL004	S2	180	97
CTRL002 vs CTRL004	S2	214	224
CTRL002 vs CTRL004	S2	277	228
CTRL002 vs CTRL004	S2	232	185
CTRL002 vs CTRL004	S2	268	232
CTRL002 vs CTRL004	S2	253	188
CTRL002 vs CTRL004	S2	257	233
CTRL002 vs CTRL004	S2	270	220
CTRL002 vs CTRL004	S2	261	247
CTRL002 vs CTRL004	S2	243	239
CTRL002 vs CTRL004	S2	266	249
CTRL002 vs CTRL004	S2	269	193
CTRL002 vs CTRL004	S2	251	205
CTRL002 vs CTRL004	S2	228	199
CTRL002 vs CTRL004	S2	238	227
CTRL002 vs CTRL004	S2	277	200
CTRL002 vs CTRL004	S2	256	216
CTRL002 vs CTRL004	S2	244	219
CTRL002 vs CTRL004	S2	249	216
CTRL002 vs CTRL004	S2	231	195
CTRL002 vs CTRL004	S2	263	186
CTRL002 vs CTRL004	S2	281	198
CTRL002 vs CTRL004	S2	256	200
CTRL002 vs CTRL004	S2	243	197
CTRL002 vs CTRL004	S2	280	229
CTRL002 vs CTRL004	S2	219	207
CTRL002 vs CTRL004	S2	195	164
CTRL002 vs CTRL004	S2	256	179
CTRL002 vs CTRL004	S2	228	146
CTRL002 vs CTRL004	S2	237	188
CTRL002 vs CTRL004	S2	194	173
CTRL002 vs CTRL004	S2	258	186
CTRL002 vs CTRL004	S2	242	202
CTRL002 vs CTRL004	S2	240	258
CTRL002 vs CTRL004	S2	223	179
CTRL002 vs CTRL004	S2	254	206
CTRL002 vs CTRL004	S2	250	270
CTRL002 vs CTRL004	S2	261	276
CTRL002 vs CTRL004	S2	282	220
CTRL002 vs CTRL004	S2	273	166
CTRL002 vs CTRL004	S2	231	176
CTRL002 vs CTRL004	S2	232	192
CTRL002 vs CTRL004	S2	244	211
CTRL002 vs CTRL004	S2	249	267
CTRL002 vs CTRL004	S2	225	235
CTRL002 vs CTRL004	S2	231	270
CTRL002 vs CTRL004	S2	257	246
CTRL002 vs CTRL004	S2	249	285
CTRL002 vs CTRL004	S2	272	286
CTRL002 vs CTRL004	S2	244	252
CTRL002 vs CTRL004	S2	248	282
CTRL002 vs CTRL004	S2	258	290
CTRL002 vs CTRL004	S2	270	285
CTRL002 vs CTRL004	S2	258	284
CTRL002 vs CTRL004	S2	241	259
CTRL002 vs CTRL004	S2	215	171
CTRL002 vs CTRL004	S2	227	245
CTRL002 vs CTRL004	S2	259	261
CTRL002 vs CTRL004	S2	241	238
CTRL002 vs CTRL004	S2	220	282
CTRL002 vs CTRL004	S2	262	304
CTRL002 vs CTRL004	S2	191	245
CTRL002 vs CTRL004	S2	230	328
CTRL002 vs CTRL004	S2	247	301
CTRL002 vs CTRL004	S2	267	310
CTRL002 vs CTRL004	S2	231	274
CTRL002 vs CTRL004	S2	248	205
CTRL002 vs CTRL004	S2	236	267
CTRL002 vs CTRL004	S2	249	314
CTRL002 vs CTRL004	S2	195	264
CTRL002 vs CTRL004	S2	236	299
CTRL002 vs CTRL004	S2	256	343
CTRL002 vs CTRL004	S2	232	342
CTRL002 vs CTRL004	S2	225	287
CTRL002 vs CTRL004	S2	219	279
CTRL002 vs CTRL004	S2	218	312
CTRL002 vs CTRL004	S2	234	338
CTRL002 vs CTRL004	S2	189	221
CTRL002 vs CTRL004	S2	246	305
CTRL002 vs CTRL004	S2	230	296
CTRL002 vs CTRL004	S2	247	319
CTRL002 vs CTRL004	S2	226	313
CTRL002 vs CTRL004	S2	242	329
CTRL002 vs CTRL004	S2	251	307
CTRL002 vs CTRL004	S2	252	307
CTRL002 vs CTRL004	S2	218	341
CTRL002 vs CTRL004	S2	223	267
CTRL002 vs CTRL004	S2	248	334
CTRL002 vs CTRL004	S2	217	170
CTRL002 vs CTRL004	S2	229	340
CTRL002 vs CTRL004	S2	206	316
CTRL002 vs CTRL004	S2	245	335
CTRL002 vs CTRL004	S2	231	321
CTRL002 vs CTRL004	S2	239	338
CTRL002 vs CTRL004	S2	261	335
CTRL002 vs CTRL004	S2	231	338
CTRL002 vs CTRL004	S2	239	349
CTRL002 vs CTRL004	S2	221	275
CTRL002 vs CTRL004	S2	217	307
CTRL002 vs CTRL004	S2	243	181
CTRL002 vs CTRL004	S2	224	345
CTRL002 vs CTRL004	S2	230	334
CTRL002 vs CTRL004	S2	266	336
CTRL002 vs CTRL004	S2	224	357
CTRL002 vs CTRL004	S2	225	323
CTRL002 vs CTRL004	S2	224	328
CTRL002 vs CTRL004	S2	221	315
CTRL002 vs CTRL004	S2	239	325
CTRL002 vs CTRL004	S2	208	324
CTRL002 vs CTRL004	S2	215	319
CTRL002 vs CTRL004	S2	192	96
CTRL002 vs CTRL004	S2	223	165
CTRL002 vs CTRL004	S2	190	326
CTRL002 vs CTRL004	S2	221	358
CTRL002 vs CTRL004	S2	228	310
CTRL002 vs CTRL004	S2	189	308
CTRL002 vs CTRL004	S2	230	318
CTRL002 vs CTRL004	S2	228	336
CTRL002 vs CTRL004	S2	236	301
CTRL002 vs CTRL004	S2	243	292
CTRL002 vs CTRL004	S2	194	275
CTRL002 vs CTRL004	S2	177	118
CTRL002 vs CTRL004	S2	206	302
CTRL002 vs CTRL004	S2	245	306
CTRL002 vs CTRL004	S2	225	334
CTRL002 vs CTRL004	S2	160	293
CTRL002 vs CTRL004	S2	234	352
CTRL002 vs CTRL004	S2	215	285
CTRL002 vs CTRL004	S2	246	333
CTRL002 vs CTRL004	S2	225	312
CTRL002 vs CTRL004	S2	246	285
CTRL002 vs CTRL004	S2	206	336
CTRL002 vs CTRL004	S2	227	187
CTRL002 vs CTRL004	S2	240	341
CTRL002 vs CTRL004	S2	241	303
CTRL002 vs CTRL004	S2	216	306
CTRL002 vs CTRL004	S2	212	269
CTRL002 vs CTRL004	S2	226	317
CTRL002 vs CTRL004	S2	214	310
CTRL002 vs CTRL004	S2	218	318
CTRL002 vs CTRL004	S2	237	331
CTRL002 vs CTRL004	S2	239	298
CTRL002 vs CTRL004	S2	247	333
CTRL002 vs CTRL004	S2	234	151
CTRL002 vs CTRL004	S2	196	278
CTRL002 vs CTRL004	S2	191	282
CTRL002 vs CTRL004	S2	205	328
CTRL002 vs CTRL004	S2	232	339
CTRL002 vs CTRL004	S2	183	239
CTRL002 vs CTRL004	S2	190	311
CTRL002 vs CTRL004	S2	222	309
CTRL002 vs CTRL004	S2	236	305
CTRL002 vs CTRL004	S2	208	306
CTRL002 vs CTRL004	S2	228	314
CTRL002 vs CTRL004	S2	240	205
CTRL002 vs CTRL004	S2	224	314
CTRL002 vs CTRL004	S2	213	309
CTRL002 vs CTRL004	S2	210	269
CTRL002 vs CTRL004	S2	221	283
CTRL002 vs CTRL004	S2	143	201
CTRL002 vs CTRL004	S2	209	317
CTRL002 vs CTRL004	S2	214	286
CTRL002 vs CTRL004	S2	230	292
CTRL002 vs CTRL004	S2	190	275
CTRL002 vs CTRL004	S2	242	312
CTRL002 vs CTRL004	S2	248	182
CTRL002 vs CTRL004	S2	215	290
CTRL002 vs CTRL004	S2	207	291
CTRL002 vs CTRL004	S2	231	324
CTRL002 vs CTRL004	S2	239	278
CTRL002 vs CTRL004	S2	253	270
CTRL002 vs CTRL004	S2	237	289
CTRL002 vs CTRL004	S2	243	322
CTRL002 vs CTRL004	S2	235	332
CTRL002 vs CTRL004	S2	225	310
CTRL002 vs CTRL004	S2	222	327
CTRL002 vs CTRL004	S2	248	196
CTRL002 vs CTRL004	S2	241	313
CTRL002 vs CTRL004	S2	270	325
CTRL002 vs CTRL004	S2	241	299
CTRL002 vs CTRL004	S2	229	307
CTRL002 vs CTRL004	S2	196	247
CTRL002 vs CTRL004	S2	197	297
CTRL002 vs CTRL004	S2	225	302
CTRL002 vs CTRL004	S2	238	333
CTRL002 vs CTRL004	S2	239	291
CTRL002 vs CTRL004	S2	247	335
CTRL002 vs CTRL004	S2	233	161
CTRL002 vs CTRL004	S2	197	312
CTRL002 vs CTRL004	S2	257	312
CTRL002 vs CTRL004	S2	256	331
CTRL002 vs CTRL004	S2	241	308
CTRL002 vs CTRL004	S2	235	280
CTRL002 vs CTRL004	S2	265	309
CTRL002 vs CTRL004	S2	238	323
CTRL002 vs CTRL004	S2	196	260
CTRL002 vs CTRL004	S2	220	265
CTRL002 vs CTRL004	S2	249	305
CTRL002 vs CTRL004	S2	246	174
CTRL002 vs CTRL004	S2	191	233
CTRL002 vs CTRL004	S2	250	303
CTRL002 vs CTRL004	S2	192	230
CTRL002 vs CTRL004	S2	201	220
CTRL002 vs CTRL004	S2	251	289
CTRL002 vs CTRL004	S2	240	244
CTRL002 vs CTRL004	S2	218	233
CTRL002 vs CTRL004	S2	248	269
CTRL002 vs CTRL004	S2	230	291
CTRL002 vs CTRL004	S2	212	241
CTRL002 vs CTRL004	S2	266	202
CTRL002 vs CTRL004	S2	198	233
CTRL002 vs CTRL004	S2	255	310
CTRL002 vs CTRL004	S2	202	218
CTRL002 vs CTRL004	S2	179	214
CTRL002 vs CTRL004	S2	210	275
CTRL002 vs CTRL004	S2	234	302
CTRL002 vs CTRL004	S2	221	297
CTRL002 vs CTRL004	S2	249	270
CTRL002 vs CTRL004	S2	225	291
CTRL002 vs CTRL004	S2	217	283
CTRL002 vs CTRL004	S2	218	113
CTRL002 vs CTRL004	S2	243	218
CTRL002 vs CTRL004	S2	245	256
CTRL002 vs CTRL004	S2	205	271
CTRL002 vs CTRL004	S2	262	287
CTRL002 vs CTRL004	S2	153	192
CTRL002 vs CTRL004	S2	192	265
CTRL002 vs CTRL004	S2	249	310
CTRL002 vs CTRL004	S2	236	305
CTRL002 vs CTRL004	S2	269	292
CTRL002 vs CTRL004	S2	253	297
CTRL002 vs CTRL004	S2	221	233
CTRL002 vs CTRL004	S2	210	256
CTRL002 vs CTRL004	S2	251	317
CTRL002 vs CTRL004	S2	238	291
CTRL002 vs CTRL004	S2	199	226
CTRL002 vs CTRL004	S2	255	308
CTRL002 vs CTRL004	S2	246	304
CTRL002 vs CTRL004	S2	205	271
CTRL002 vs CTRL004	S2	226	264
CTRL002 vs CTRL004	S2	192	255
CTRL002 vs CTRL004	S2	208	279
CTRL002 vs CTRL004	S2	238	230
CTRL002 vs CTRL004	S2	210	315
CTRL002 vs CTRL004	S2	258	269
CTRL002 vs CTRL004	S2	239	325
CTRL002 vs CTRL004	S2	242	316
CTRL002 vs CTRL004	S2	239	289
CTRL002 vs CTRL004	S2	230	287
CTRL002 vs CTRL004	S2	191	265
CTRL002 vs CTRL004	S2	256	234
CTRL002 vs CTRL004	S2	186	222
CTRL002 vs CTRL004	S2	232	330
CTRL002 vs CTRL004	S2	225	213
CTRL002 vs CTRL004	S2	239	289
CTRL002 vs CTRL004	S2	231	282
CTRL002 vs CTRL004	S2	232	316
CTRL002 vs CTRL004	S2	242	292
CTRL002 vs CTRL004	S2	230	315
CTRL002 vs CTRL004	S2	199	241
CTRL002 vs CTRL004	S2	195	207
CTRL002 vs CTRL004	S2	192	239
CTRL002 vs CTRL004	S2	198	241
CTRL002 vs CTRL004	S2	242	309
CTRL002 vs CTRL004	S2	259	268
CTRL002 vs CTRL004	S2	242	292
CTRL002 vs CTRL004	S2	238	275
CTRL002 vs CTRL004	S2	247	296
CTRL002 vs CTRL004	S2	203	244
CTRL002 vs CTRL004	S2	266	298
CTRL002 vs CTRL004	S2	272	300
CTRL002 vs CTRL004	S2	279	257
CTRL002 vs CTRL004	S2	265	285
CTRL002 vs CTRL004	S2	204	186
CTRL002 vs CTRL004	S2	226	226
CTRL002 vs CTRL004	S2	225	211
CTRL002 vs CTRL004	S2	253	230
CTRL002 vs CTRL004	S2	241	205
CTRL002 vs CTRL004	S2	267	184
CTRL002 vs CTRL004	S2	244	198
CTRL002 vs CTRL004	S2	252	214
CTRL002 vs CTRL004	S2	262	207
CTRL002 vs CTRL004	S2	244	240
CTRL002 vs CTRL004	S2	209	215
CTRL002 vs CTRL004	S2	250	266
CTRL002 vs CTRL004	S2	102	157
CTRL002 vs CTRL004	S2	192	217
CTRL002 vs CTRL004	S2	6	5
CTRL002 vs CTRL004	S2	189	225
CTRL002 vs CTRL004	S2	22	32
CTRL002 vs CTRL004	S2	0	0
CTRL002 vs CTRL004	S2	0	1
CTRL002 vs CTRL004	S2	2	0
CTRL002 vs CTRL004	S2	9	5
CTRL002 vs CTRL004	S2	6	8
CTRL002 vs CTRL004	S2	3	2
CTRL002 vs CTRL004	S2	0	0
CTRL002 vs CTRL004	S2	254	197
CTRL002 vs CTRL004	S2	1	0
CTRL002 vs CTRL004	S2	20	23
CTRL002 vs CTRL004	S2	4	1
CTRL002 vs CTRL004	S2	0	0
CTRL002 vs CTRL004	S2	3	0
CTRL002 vs CTRL004	S2	6	1
CTRL002 vs CTRL004	S2	194	292
CTRL002 vs CTRL004	S2	226	330
CTRL002 vs CTRL004	S2	248	277
CTRL002 vs CTRL004	S2	248	290
CTRL002 vs CTRL004	S2	215	182
CTRL002 vs CTRL004	S2	239	330
CTRL002 vs CTRL004	S2	235	341
CTRL002 vs CTRL004	S2	232	341
CTRL002 vs CTRL004	S2	202	314
CTRL002 vs CTRL004	S2	242	325
CTRL002 vs CTRL004	S2	239	305
CTRL002 vs CTRL004	S2	245	343
CTRL002 vs CTRL004	S2	244	339
CTRL002 vs CTRL004	S2	210	270
CTRL002 vs CTRL004	S2	239	299
CTRL002 vs CTRL004	S2	205	156
CTRL002 vs CTRL004	S2	224	278
CTRL002 vs CTRL004	S2	230	323
CTRL002 vs CTRL004	S2	186	245
CTRL002 vs CTRL004	S2	236	354
CTRL002 vs CTRL004	S2	252	323
CTRL002 vs CTRL004	S2	252	352
CTRL002 vs CTRL004	S2	227	329
CTRL002 vs CTRL004	S2	219	314
CTRL002 vs CTRL004	S2	195	319
CTRL002 vs CTRL004	S2	219	351
CTRL002 vs CTRL004	S2	208	117
CTRL002 vs CTRL004	S2	221	175
CTRL002 vs CTRL004	S2	233	297
CTRL002 vs CTRL004	S2	218	334
CTRL002 vs CTRL004	S2	205	308
CTRL002 vs CTRL004	S2	249	332
CTRL002 vs CTRL004	S2	238	294
CTRL002 vs CTRL004	S2	237	306
CTRL002 vs CTRL004	S2	202	312
CTRL002 vs CTRL004	S2	235	317
CTRL002 vs CTRL004	S2	251	338
CTRL002 vs CTRL004	S2	245	204
CTRL002 vs CTRL004	S2	212	298
CTRL002 vs CTRL004	S2	198	291
CTRL002 vs CTRL004	S2	211	286
CTRL002 vs CTRL004	S2	220	310
CTRL002 vs CTRL004	S2	213	318
CTRL002 vs CTRL004	S2	198	286
CTRL002 vs CTRL004	S2	195	322
CTRL002 vs CTRL004	S2	214	324
CTRL002 vs CTRL004	S2	231	338
CTRL002 vs CTRL004	S2	250	346
CTRL002 vs CTRL004	S2	200	138
CTRL002 vs CTRL004	S2	243	326
CTRL002 vs CTRL004	S2	182	197
CTRL002 vs CTRL004	S2	195	277
CTRL002 vs CTRL004	S2	220	325
CTRL002 vs CTRL004	S2	238	317
CTRL002 vs CTRL004	S2	211	339
CTRL002 vs CTRL004	S2	237	282
CTRL002 vs CTRL004	S2	243	346
CTRL002 vs CTRL004	S2	217	317
CTRL002 vs CTRL004	S2	224	339
CTRL002 vs CTRL004	S2	227	166
CTRL002 vs CTRL004	S2	252	309
CTRL002 vs CTRL004	S2	221	329
CTRL002 vs CTRL004	S2	197	334
CTRL002 vs CTRL004	S2	168	271
CTRL002 vs CTRL004	S2	261	293
CTRL002 vs CTRL004	S2	225	332
CTRL002 vs CTRL004	S2	206	324
CTRL002 vs CTRL004	S2	193	254
CTRL002 vs CTRL004	S2	226	270
CTRL002 vs CTRL004	S2	219	335
CTRL002 vs CTRL004	S2	260	184
CTRL002 vs CTRL004	S2	218	306
CTRL002 vs CTRL004	S2	202	319
CTRL002 vs CTRL004	S2	219	307
CTRL002 vs CTRL004	S2	227	317
CTRL002 vs CTRL004	S2	213	303
CTRL002 vs CTRL004	S2	224	319
CTRL002 vs CTRL004	S2	204	322
CTRL002 vs CTRL004	S2	237	323
CTRL002 vs CTRL004	S2	191	343
CTRL002 vs CTRL004	S2	248	332
CTRL002 vs CTRL004	S2	204	139
CTRL002 vs CTRL004	S2	217	318
CTRL002 vs CTRL004	S2	220	334
CTRL002 vs CTRL004	S2	215	326
CTRL002 vs CTRL004	S2	265	336
CTRL002 vs CTRL004	S2	205	257
CTRL002 vs CTRL004	S2	240	315
CTRL002 vs CTRL004	S2	220	295
CTRL002 vs CTRL004	S2	222	342
CTRL002 vs CTRL004	S2	240	288
CTRL002 vs CTRL004	S2	230	275
CTRL002 vs CTRL004	S2	245	198
CTRL002 vs CTRL004	S2	213	277
CTRL002 vs CTRL004	S2	249	339
CTRL002 vs CTRL004	S2	227	320
CTRL002 vs CTRL004	S2	216	319
CTRL002 vs CTRL004	S2	198	298
CTRL002 vs CTRL004	S2	219	308
CTRL002 vs CTRL004	S2	123	186
CTRL002 vs CTRL004	S2	207	355
CTRL002 vs CTRL004	S2	210	348
CTRL002 vs CTRL004	S2	205	269
CTRL002 vs CTRL004	S2	224	156
CTRL002 vs CTRL004	S2	247	298
CTRL002 vs CTRL004	S2	216	305
CTRL002 vs CTRL004	S2	223	310
CTRL002 vs CTRL004	S2	254	338
CTRL002 vs CTRL004	S2	237	318
CTRL002 vs CTRL004	S2	230	291
CTRL002 vs CTRL004	S2	244	288
CTRL002 vs CTRL004	S2	102	123
CTRL002 vs CTRL004	S2	238	276
CTRL002 vs CTRL004	S2	223	331
CTRL002 vs CTRL004	S2	223	206
CTRL002 vs CTRL004	S2	207	307
CTRL002 vs CTRL004	S2	207	307
CTRL002 vs CTRL004	S2	179	270
CTRL002 vs CTRL004	S2	207	256
CTRL002 vs CTRL004	S2	74	134
CTRL002 vs CTRL004	S2	208	316
CTRL002 vs CTRL004	S2	206	292
CTRL002 vs CTRL004	S2	189	295
CTRL002 vs CTRL004	S2	239	335
CTRL002 vs CTRL004	S2	216	352
CTRL002 vs CTRL004	S2	283	186
CTRL002 vs CTRL004	S2	221	324
CTRL002 vs CTRL004	S2	198	330
CTRL002 vs CTRL004	S2	244	306
CTRL002 vs CTRL004	S2	122	169
CTRL002 vs CTRL004	S2	215	305
CTRL002 vs CTRL004	S2	191	311
CTRL002 vs CTRL004	S2	204	327
CTRL002 vs CTRL004	S2	186	362
CTRL002 vs CTRL004	S2	218	324
CTRL002 vs CTRL004	S2	194	335
CTRL002 vs CTRL004	S2	218	138
CTRL002 vs CTRL004	S2	251	202
CTRL002 vs CTRL004	S2	216	330
CTRL002 vs CTRL004	S2	225	319
CTRL002 vs CTRL004	S2	203	343
CTRL002 vs CTRL004	S2	221	363
CTRL002 vs CTRL004	S2	233	362
CTRL002 vs CTRL004	S2	267	347
CTRL002 vs CTRL004	S2	213	317
CTRL002 vs CTRL004	S2	204	337
CTRL002 vs CTRL004	S2	212	335
CTRL002 vs CTRL004	S2	237	216
CTRL002 vs CTRL004	S2	203	307
CTRL002 vs CTRL004	S2	198	261
CTRL002 vs CTRL004	S2	209	318
CTRL002 vs CTRL004	S2	192	316
CTRL002 vs CTRL004	S2	226	333
CTRL002 vs CTRL004	S2	199	339
CTRL002 vs CTRL004	S2	225	341
CTRL002 vs CTRL004	S2	229	327
CTRL002 vs CTRL004	S2	186	299
CTRL002 vs CTRL004	S2	200	312
CTRL002 vs CTRL004	S2	251	234
CTRL002 vs CTRL004	S2	248	320
CTRL002 vs CTRL004	S2	129	249
CTRL002 vs CTRL004	S2	207	290
CTRL002 vs CTRL004	S2	213	355
CTRL002 vs CTRL004	S2	208	290
CTRL002 vs CTRL004	S2	227	301
CTRL002 vs CTRL004	S2	209	324
CTRL002 vs CTRL004	S2	227	336
CTRL002 vs CTRL004	S2	235	361
CTRL002 vs CTRL004	S2	240	315
CTRL002 vs CTRL004	S2	260	264
CTRL002 vs CTRL004	S2	161	236
CTRL002 vs CTRL004	S2	233	355
CTRL002 vs CTRL004	S2	229	331
CTRL002 vs CTRL004	S2	203	333
CTRL002 vs CTRL004	S2	222	328
CTRL002 vs CTRL004	S2	213	300
CTRL002 vs CTRL004	S2	210	295
CTRL002 vs CTRL004	S2	223	277
CTRL002 vs CTRL004	S2	226	311
CTRL002 vs CTRL004	S2	219	314
CTRL002 vs CTRL004	S2	209	235
CTRL002 vs CTRL004	S2	214	306
CTRL002 vs CTRL004	S2	223	283
CTRL002 vs CTRL004	S2	208	322
CTRL002 vs CTRL004	S2	231	300
CTRL002 vs CTRL004	S2	200	323
CTRL002 vs CTRL004	S2	239	312
CTRL002 vs CTRL004	S2	223	251
CTRL002 vs CTRL004	S2	210	166
CTRL002 vs CTRL004	S2	225	235
CTRL002 vs CTRL004	S2	251	256
CTRL002 vs CTRL004	S2	236	207
CTRL002 vs CTRL004	S2	220	283
CTRL002 vs CTRL004	S2	234	275
CTRL002 vs CTRL004	S2	245	227
CTRL002 vs CTRL004	S2	266	295
CTRL002 vs CTRL004	S2	239	240
CTRL002 vs CTRL004	S2	207	282
CTRL002 vs CTRL004	S2	232	323
CTRL002 vs CTRL004	S2	132	147
CTRL002 vs CTRL004	S2	205	271
CTRL002 vs CTRL004	S2	239	268
CTRL002 vs CTRL004	S2	226	197
CTRL002 vs CTRL004	S2	212	275
CTRL002 vs CTRL004	S2	234	292
CTRL002 vs CTRL004	S2	228	314
CTRL002 vs CTRL004	S2	210	254
CTRL002 vs CTRL004	S2	242	330
CTRL002 vs CTRL004	S2	209	252
CTRL002 vs CTRL004	S2	193	260
CTRL002 vs CTRL004	S2	249	340
CTRL002 vs CTRL004	S2	237	341
CTRL002 vs CTRL004	S2	243	307
CTRL002 vs CTRL004	S2	222	191
CTRL002 vs CTRL004	S2	256	305
CTRL002 vs CTRL004	S2	197	318
CTRL002 vs CTRL004	S2	221	338
CTRL002 vs CTRL004	S2	223	305
CTRL002 vs CTRL004	S2	222	299
CTRL002 vs CTRL004	S2	205	292
CTRL002 vs CTRL004	S2	225	307
CTRL002 vs CTRL004	S2	228	305
CTRL002 vs CTRL004	S2	221	270
CTRL002 vs CTRL004	S2	252	274
CTRL002 vs CTRL004	S2	243	210
CTRL002 vs CTRL004	S2	237	292
CTRL002 vs CTRL004	S2	216	243
CTRL002 vs CTRL004	S2	193	230
CTRL002 vs CTRL004	S2	244	328
CTRL002 vs CTRL004	S2	213	323
CTRL002 vs CTRL004	S2	206	350
CTRL002 vs CTRL004	S2	226	325
CTRL002 vs CTRL004	S2	203	323
CTRL002 vs CTRL004	S2	214	293
CTRL002 vs CTRL004	S2	204	299
CTRL002 vs CTRL004	S2	233	209
CTRL002 vs CTRL004	S2	250	337
CTRL002 vs CTRL004	S2	259	326
CTRL002 vs CTRL004	S2	224	305
CTRL002 vs CTRL004	S2	239	324
CTRL002 vs CTRL004	S2	165	201
CTRL002 vs CTRL004	S2	244	325
CTRL002 vs CTRL004	S2	204	297
CTRL002 vs CTRL004	S2	226	294
CTRL002 vs CTRL004	S2	221	293
CTRL002 vs CTRL004	S2	232	291
CTRL002 vs CTRL004	S2	201	73
CTRL002 vs CTRL004	S2	242	226
CTRL002 vs CTRL004	S2	234	277
CTRL002 vs CTRL004	S2	239	260
CTRL002 vs CTRL004	S2	222	282
CTRL002 vs CTRL004	S2	202	311
CTRL002 vs CTRL004	S2	234	347
CTRL002 vs CTRL004	S2	215	338
CTRL002 vs CTRL004	S2	223	324
CTRL002 vs CTRL004	S2	233	314
CTRL002 vs CTRL004	S2	211	319
CTRL002 vs CTRL004	S2	244	227
CTRL002 vs CTRL004	S2	211	282
CTRL002 vs CTRL004	S2	213	248
CTRL002 vs CTRL004	S2	236	295
CTRL002 vs CTRL004	S2	238	330
CTRL002 vs CTRL004	S2	236	314
CTRL002 vs CTRL004	S2	200	337
CTRL002 vs CTRL004	S2	180	209
CTRL002 vs CTRL004	S2	231	328
CTRL002 vs CTRL004	S2	202	262
CTRL002 vs CTRL004	S2	221	308
CTRL002 vs CTRL004	S2	231	169
CTRL002 vs CTRL004	S2	217	339
CTRL002 vs CTRL004	S2	209	326
CTRL002 vs CTRL004	S2	226	331
CTRL002 vs CTRL004	S2	211	290
CTRL002 vs CTRL004	S2	181	240
CTRL002 vs CTRL004	S2	232	333
CTRL002 vs CTRL004	S2	236	348
CTRL002 vs CTRL004	S2	255	316
CTRL002 vs CTRL004	S2	214	334
CTRL002 vs CTRL004	S2	167	290
CTRL002 vs CTRL004	S2	211	137
CTRL002 vs CTRL004	S2	227	323
CTRL002 vs CTRL004	S2	203	278
CTRL002 vs CTRL004	S2	225	309
CTRL002 vs CTRL004	S2	194	233
CTRL002 vs CTRL004	S2	212	310
CTRL002 vs CTRL004	S2	242	276
CTRL002 vs CTRL004	S2	244	286
CTRL002 vs CTRL004	S2	240	300
CTRL002 vs CTRL004	S2	224	318
CTRL002 vs CTRL004	S2	218	288
CTRL002 vs CTRL004	S2	211	161
CTRL002 vs CTRL004	S2	221	293
CTRL002 vs CTRL004	S2	195	292
CTRL002 vs CTRL004	S2	218	309
CTRL002 vs CTRL004	S2	164	269
CTRL002 vs CTRL004	S2	225	323
CTRL002 vs CTRL004	S2	237	325
CTRL002 vs CTRL004	S2	235	283
CTRL002 vs CTRL004	S2	261	290
CTRL002 vs CTRL004	S2	228	315
CTRL002 vs CTRL004	S2	223	298
CTRL002 vs CTRL004	S2	239	156
CTRL002 vs CTRL004	S2	234	296
CTRL002 vs CTRL004	S2	233	298
CTRL002 vs CTRL004	S2	205	216
CTRL002 vs CTRL004	S2	229	236
CTRL002 vs CTRL004	S2	203	253
CTRL002 vs CTRL004	S2	244	261
CTRL002 vs CTRL004	S2	243	292
CTRL002 vs CTRL004	S2	222	282
CTRL002 vs CTRL004	S2	218	279
CTRL002 vs CTRL004	S2	218	249
CTRL002 vs CTRL004	S2	244	152
CTRL002 vs CTRL004	S2	242	296
CTRL002 vs CTRL004	S2	230	256
CTRL002 vs CTRL004	S2	230	253
CTRL002 vs CTRL004	S2	286	277
CTRL002 vs CTRL004	S2	255	286
CTRL002 vs CTRL004	S2	233	252
CTRL002 vs CTRL004	S2	252	252
CTRL002 vs CTRL004	S2	225	219
CTRL002 vs CTRL004	S2	211	245
CTRL002 vs CTRL004	S2	245	261
CTRL002 vs CTRL004	S2	230	160
CTRL002 vs CTRL004	S2	246	259
CTRL002 vs CTRL004	S2	247	254
CTRL002 vs CTRL004	S2	250	288
CTRL002 vs CTRL004	S2	275	306
CTRL002 vs CTRL004	S2	268	285
CTRL002 vs CTRL004	S2	220	274
CTRL002 vs CTRL004	S2	252	281
CTRL002 vs CTRL004	S2	263	307
CTRL002 vs CTRL004	S2	220	271
CTRL002 vs CTRL004	S2	223	272
CTRL002 vs CTRL004	S2	206	157
CTRL002 vs CTRL004	S2	253	279
CTRL002 vs CTRL004	S2	259	261
CTRL002 vs CTRL004	S2	254	286
CTRL002 vs CTRL004	S2	269	306
CTRL002 vs CTRL004	S2	253	307
CTRL002 vs CTRL004	S2	217	244
CTRL002 vs CTRL004	S2	253	292
CTRL002 vs CTRL004	S2	281	280
CTRL002 vs CTRL004	S2	261	280
CTRL002 vs CTRL004	S2	259	270
CTRL002 vs CTRL004	S2	213	138
CTRL002 vs CTRL004	S2	257	317
CTRL002 vs CTRL004	S2	258	269
CTRL002 vs CTRL004	S2	239	231
CTRL002 vs CTRL004	S2	202	163
CTRL002 vs CTRL004	S2	248	221
CTRL002 vs CTRL004	S2	241	227
CTRL002 vs CTRL004	S2	267	244
CTRL002 vs CTRL004	S2	246	231
CTRL002 vs CTRL004	S2	261	245
CTRL002 vs CTRL004	S2	219	220
CTRL002 vs CTRL004	S2	165	66
CTRL002 vs CTRL004	S2	231	149
CTRL002 vs CTRL004	S2	233	259
CTRL002 vs CTRL004	S2	254	245
CTRL002 vs CTRL004	S2	255	250
CTRL002 vs CTRL004	S2	269	240
CTRL002 vs CTRL004	S2	244	178
CTRL002 vs CTRL004	S2	237	218
CTRL002 vs CTRL004	S2	240	237
CTRL002 vs CTRL004	S2	279	250
CTRL002 vs CTRL004	S2	253	241
CTRL002 vs CTRL004	S2	207	168
CTRL002 vs CTRL004	S2	242	264
CTRL002 vs CTRL004	S2	239	280
CTRL002 vs CTRL004	S2	272	283
CTRL002 vs CTRL004	S2	265	222
CTRL002 vs CTRL004	S2	223	204
CTRL002 vs CTRL004	S2	259	260
CTRL002 vs CTRL004	S2	256	265
CTRL002 vs CTRL004	S2	294	249
CTRL002 vs CTRL004	S2	267	277
CTRL002 vs CTRL004	S2	215	231
CTRL002 vs CTRL004	S2	214	121
CTRL002 vs CTRL004	S2	255	246
CTRL002 vs CTRL004	S2	275	275
CTRL002 vs CTRL004	S2	243	268
CTRL002 vs CTRL004	S2	253	248
CTRL002 vs CTRL004	S2	263	251
CTRL002 vs CTRL004	S2	274	260
CTRL002 vs CTRL004	S2	225	272
CTRL002 vs CTRL004	S2	233	254
CTRL002 vs CTRL004	S2	253	248
CTRL002 vs CTRL004	S2	248	243
CTRL002 vs CTRL004	S2	203	160
CTRL002 vs CTRL004	S2	265	264
CTRL002 vs CTRL004	S2	244	250
CTRL002 vs CTRL004	S2	237	264
CTRL002 vs CTRL004	S2	273	244
CTRL002 vs CTRL004	S2	233	230
CTRL002 vs CTRL004	S2	237	211
CTRL002 vs CTRL004	S2	275	240
CTRL002 vs CTRL004	S2	240	231
CTRL002 vs CTRL004	S2	224	231
CTRL002 vs CTRL004	S2	249	301
CTRL002 vs CTRL004	S2	206	170
CTRL002 vs CTRL004	S2	233	219
CTRL002 vs CTRL004	S2	242	240
CTRL002 vs CTRL004	S2	267	262
CTRL002 vs CTRL004	S2	254	259
CTRL002 vs CTRL004	S2	295	258
CTRL002 vs CTRL004	S2	240	260
CTRL002 vs CTRL004	S2	249	250
CTRL002 vs CTRL004	S2	253	275
CTRL002 vs CTRL004	S2	283	222
CTRL002 vs CTRL004	S2	270	251
CTRL002 vs CTRL004	S2	218	165
CTRL002 vs CTRL004	S2	237	274
CTRL002 vs CTRL004	S2	242	246
CTRL002 vs CTRL004	S2	224	190
CTRL002 vs CTRL004	S2	282	224
CTRL002 vs CTRL004	S2	284	242
CTRL002 vs CTRL004	S2	260	241
CTRL002 vs CTRL004	S2	239	232
CTRL002 vs CTRL004	S2	278	236
CTRL002 vs CTRL004	S2	198	204
CTRL002 vs CTRL004	S2	252	247
CTRL002 vs CTRL004	S2	237	175
CTRL002 vs CTRL004	S2	248	265
CTRL002 vs CTRL004	S2	276	267
CTRL002 vs CTRL004	S2	274	234
CTRL002 vs CTRL004	S2	229	216
CTRL002 vs CTRL004	S2	267	226
CTRL002 vs CTRL004	S2	241	204
CTRL002 vs CTRL004	S2	278	235
CTRL002 vs CTRL004	S2	247	262
CTRL002 vs CTRL004	S2	273	220
CTRL002 vs CTRL004	S2	261	257
CTRL002 vs CTRL004	S2	233	225
CTRL002 vs CTRL004	S2	285	242
CTRL002 vs CTRL004	S2	222	210
CTRL002 vs CTRL004	S2	222	253
CTRL002 vs CTRL004	S2	187	175
CTRL002 vs CTRL004	S2	254	229
CTRL002 vs CTRL004	S2	289	223
CTRL002 vs CTRL004	S2	241	241
CTRL002 vs CTRL004	S2	274	278
CTRL002 vs CTRL004	S2	267	220
CTRL002 vs CTRL004	S2	239	213
CTRL002 vs CTRL004	S2	269	185
CTRL002 vs CTRL004	S2	290	266
CTRL002 vs CTRL004	S2	266	261
CTRL002 vs CTRL004	S2	274	225
CTRL002 vs CTRL004	S2	262	282
CTRL002 vs CTRL004	S2	233	251
CTRL002 vs CTRL004	S2	279	255
CTRL002 vs CTRL004	S2	289	249
CTRL002 vs CTRL004	S2	270	198
CTRL002 vs CTRL004	S2	266	224
CTRL002 vs CTRL004	S2	251	230
CTRL002 vs CTRL004	S2	193	125
CTRL002 vs CTRL004	S2	244	238
CTRL002 vs CTRL004	S2	289	251
CTRL002 vs CTRL004	S2	254	226
CTRL002 vs CTRL004	S2	247	175
CTRL002 vs CTRL004	S2	242	196
CTRL002 vs CTRL004	S2	263	223
CTRL002 vs CTRL004	S2	231	175
CTRL002 vs CTRL004	S2	241	214
CTRL002 vs CTRL004	S2	280	231
CTRL002 vs CTRL004	S2	240	208
CTRL002 vs CTRL004	S2	214	111
CTRL002 vs CTRL004	S2	257	182
CTRL002 vs CTRL004	S2	233	195
CTRL002 vs CTRL004	S2	242	181
CTRL002 vs CTRL004	S2	251	219
CTRL002 vs CTRL004	S2	235	200
CTRL002 vs CTRL004	S2	271	240
CTRL002 vs CTRL004	S2	257	230
CTRL002 vs CTRL004	S2	228	248
CTRL002 vs CTRL004	S2	236	234
CTRL002 vs CTRL004	S2	261	237
CTRL002 vs CTRL004	S2	223	180
CTRL002 vs CTRL004	S2	251	247
CTRL002 vs CTRL004	S2	250	187
CTRL002 vs CTRL004	S2	224	182
CTRL002 vs CTRL004	S2	236	194
CTRL002 vs CTRL004	S2	222	218
CTRL002 vs CTRL004	S2	214	198
CTRL002 vs CTRL004	S2	99	94
CTRL002 vs CTRL004	S2	256	211
CTRL002 vs CTRL004	S2	229	238
CTRL002 vs CTRL004	S2	223	151
CTRL002 vs CTRL004	S2	234	166
CTRL002 vs CTRL004	S2	223	173
CTRL002 vs CTRL004	S2	171	145
CTRL002 vs CTRL004	S2	56	64
CTRL002 vs CTRL004	S2	1	2
CTRL002 vs CTRL004	S2	14	21
CTRL002 vs CTRL004	S2	22	31
CTRL002 vs CTRL004	S2	20	22
CTRL002 vs CTRL004	S2	7	5
CTRL002 vs CTRL004	S2	2	3
CTRL002 vs CTRL004	S2	0	0
CTRL002 vs CTRL004	S2	235	146
CTRL002 vs CTRL004	S2	9	6
CTRL002 vs CTRL004	S2	269	252
CTRL002 vs CTRL004	S2	269	257
CTRL002 vs CTRL004	S2	278	282
CTRL002 vs CTRL004	S2	265	259
CTRL002 vs CTRL004	S2	211	251
CTRL002 vs CTRL004	S2	135	148
CTRL002 vs CTRL004	S2	53	65
CTRL002 vs CTRL004	S2	9	9
CTRL002 vs CTRL004	S2	0	0
CTRL002 vs CTRL004	S2	247	210
CTRL002 vs CTRL004	S2	0	0
CTRL002 vs CTRL004	S2	4	15
CTRL002 vs CTRL004	S2	11	11
CTRL002 vs CTRL004	S2	25	10
CTRL002 vs CTRL004	S2	11	6
CTRL002 vs CTRL004	S2	18	5
CTRL002 vs CTRL004	S2	28	9
CTRL002 vs CTRL004	S2	172	151
CTRL002 vs CTRL004	S2	139	174
CTRL002 vs CTRL004	S2	144	105
CTRL002 vs CTRL004	S2	255	210
CTRL002 vs CTRL004	S2	260	213
CTRL002 vs CTRL004	S2	220	220
CTRL002 vs CTRL004	S2	239	194
CTRL002 vs CTRL004	S2	235	198
CTRL002 vs CTRL004	S2	183	138
CTRL002 vs CTRL004	S2	249	189
CTRL002 vs CTRL004	S2	244	207
CTRL002 vs CTRL004	S2	183	132
CTRL002 vs CTRL004	S2	216	176
CTRL002 vs CTRL004	S2	240	162
CTRL002 vs CTRL004	S2	214	161
CTRL002 vs CTRL004	S2	244	232
CTRL002 vs CTRL004	S2	258	232
CTRL002 vs CTRL004	S2	266	224
CTRL002 vs CTRL004	S2	262	204
CTRL002 vs CTRL004	S2	243	202
CTRL002 vs CTRL004	S2	247	214
CTRL002 vs CTRL004	S2	208	171
CTRL002 vs CTRL004	S2	195	181
CTRL002 vs CTRL004	S2	221	155
CTRL002 vs CTRL004	S2	275	199
CTRL002 vs CTRL004	S2	228	203
CTRL002 vs CTRL004	S2	207	178
CTRL002 vs CTRL004	S2	224	201
CTRL002 vs CTRL004	S2	230	192
CTRL002 vs CTRL004	S2	241	186
CTRL002 vs CTRL004	S2	244	156
CTRL002 vs CTRL004	S2	247	212
CTRL002 vs CTRL004	S2	244	218
CTRL002 vs CTRL004	S2	233	202
CTRL002 vs CTRL004	S2	250	238
CTRL002 vs CTRL004	S2	254	183
CTRL002 vs CTRL004	S2	202	214
CTRL002 vs CTRL004	S2	267	182
CTRL002 vs CTRL004	S2	199	149
CTRL002 vs CTRL004	S2	257	142
CTRL002 vs CTRL004	S2	228	167
CTRL002 vs CTRL004	S2	232	189
CTRL002 vs CTRL004	S2	224	185
CTRL002 vs CTRL004	S2	246	208
CTRL002 vs CTRL004	S2	213	157
CTRL002 vs CTRL004	S2	233	163
CTRL002 vs CTRL004	S2	251	176
CTRL002 vs CTRL004	S2	218	208
CTRL002 vs CTRL004	S2	230	199
CTRL002 vs CTRL004	S2	235	176
CTRL002 vs CTRL004	S2	272	212
CTRL002 vs CTRL004	S2	232	179
CTRL002 vs CTRL004	S2	243	182
CTRL002 vs CTRL004	S2	231	195
CTRL002 vs CTRL004	S2	237	177
CTRL002 vs CTRL004	S2	239	197
CTRL002 vs CTRL004	S2	236	203
CTRL002 vs CTRL004	S2	235	199
CTRL002 vs CTRL004	S2	263	177
CTRL002 vs CTRL004	S2	220	166
CTRL002 vs CTRL004	S2	227	198
CTRL002 vs CTRL004	S2	201	227
CTRL002 vs CTRL004	S2	219	152
CTRL002 vs CTRL004	S2	238	149
CTRL002 vs CTRL004	S2	215	171
CTRL002 vs CTRL004	S2	204	195
CTRL002 vs CTRL004	S2	195	120
CTRL002 vs CTRL004	S2	258	169
CTRL002 vs CTRL004	S2	234	152
CTRL002 vs CTRL004	S2	211	180
CTRL002 vs CTRL004	S2	237	167
CTRL002 vs CTRL004	S2	243	159
CTRL002 vs CTRL004	S2	238	190
CTRL002 vs CTRL004	S2	219	227
CTRL002 vs CTRL004	S2	221	196
CTRL002 vs CTRL004	S2	215	174
CTRL002 vs CTRL004	S2	231	164
CTRL002 vs CTRL004	S2	216	135
CTRL002 vs CTRL004	S2	227	173
CTRL002 vs CTRL004	S2	208	164
CTRL002 vs CTRL004	S2	234	209
CTRL002 vs CTRL004	S2	222	160
CTRL002 vs CTRL004	S2	227	140
CTRL002 vs CTRL004	S2	248	181
CTRL002 vs CTRL004	S2	248	180
CTRL002 vs CTRL004	S2	219	124
CTRL002 vs CTRL004	S2	221	133
CTRL002 vs CTRL004	S2	215	148
CTRL002 vs CTRL004	S2	235	139
CTRL002 vs CTRL004	S2	194	137
CTRL002 vs CTRL004	S2	224	173
CTRL002 vs CTRL004	S2	195	154
CTRL002 vs CTRL004	S2	243	192
CTRL002 vs CTRL004	S2	266	196
CTRL002 vs CTRL004	S2	252	239
CTRL002 vs CTRL004	S2	234	229
CTRL002 vs CTRL004	S2	260	222
CTRL002 vs CTRL004	S2	238	214
CTRL002 vs CTRL004	S2	245	187
CTRL002 vs CTRL004	S2	219	172
CTRL002 vs CTRL004	S2	232	197
CTRL002 vs CTRL004	S2	237	153
CTRL002 vs CTRL004	S2	224	147
CTRL002 vs CTRL004	S2	234	234
CTRL002 vs CTRL004	S2	253	215
CTRL002 vs CTRL004	S2	229	162
CTRL002 vs CTRL004	S2	233	166
CTRL002 vs CTRL004	S2	257	158
CTRL002 vs CTRL004	S2	239	208
CTRL002 vs CTRL004	S2	227	156
CTRL002 vs CTRL004	S2	247	189
CTRL002 vs CTRL004	S2	227	135
CTRL002 vs CTRL004	S2	218	149
CTRL002 vs CTRL004	S2	232	165
CTRL002 vs CTRL004	S2	238	164
CTRL002 vs CTRL004	S2	210	165
CTRL002 vs CTRL004	S2	235	195
CTRL002 vs CTRL004	S2	228	159
CTRL002 vs CTRL004	S2	217	137
CTRL002 vs CTRL004	S2	245	173
CTRL002 vs CTRL004	S2	235	172
CTRL002 vs CTRL004	S2	218	180
CTRL002 vs CTRL004	S2	202	200
CTRL002 vs CTRL004	S2	241	216
CTRL002 vs CTRL004	S2	230	157
CTRL002 vs CTRL004	S2	213	205
CTRL002 vs CTRL004	S2	256	153
CTRL002 vs CTRL004	S2	224	131
CTRL002 vs CTRL004	S2	211	172
CTRL002 vs CTRL004	S2	169	122
CTRL002 vs CTRL004	S2	226	166
CTRL002 vs CTRL004	S2	209	156
CTRL002 vs CTRL004	S2	189	149
CTRL002 vs CTRL004	S2	63	39
CTRL002 vs CTRL004	S2	82	78
CTRL002 vs CTRL004	S2	217	133
CTRL002 vs CTRL004	S2	158	141
CTRL002 vs CTRL004	S2	209	135
CTRL002 vs CTRL004	S2	230	188
CTRL002 vs CTRL004	S2	239	165
CTRL002 vs CTRL004	S2	143	81
CTRL002 vs CTRL004	S2	243	198
CTRL002 vs CTRL004	S2	229	163
CTRL002 vs CTRL004	S2	217	167
CTRL002 vs CTRL004	S2	247	142
CTRL002 vs CTRL004	S2	222	121
CTRL002 vs CTRL004	S2	228	134
CTRL002 vs CTRL004	S2	250	141
CTRL002 vs CTRL004	S2	240	176
CTRL002 vs CTRL004	S2	231	133
CTRL002 vs CTRL004	S2	229	190
CTRL002 vs CTRL004	S2	173	160
CTRL002 vs CTRL004	S2	212	164
CTRL002 vs CTRL004	S2	214	153
CTRL002 vs CTRL004	S2	240	112
CTRL002 vs CTRL004	S2	219	185
CTRL002 vs CTRL004	S2	218	166
CTRL002 vs CTRL004	S2	220	189
CTRL002 vs CTRL004	S2	268	167
CTRL002 vs CTRL004	S2	237	152
CTRL002 vs CTRL004	S2	217	161
CTRL002 vs CTRL004	S2	258	168
CTRL002 vs CTRL004	S2	262	196
CTRL002 vs CTRL004	S2	248	169
CTRL002 vs CTRL004	S2	239	184
CTRL002 vs CTRL004	S2	245	159
CTRL002 vs CTRL004	S2	231	152
CTRL002 vs CTRL004	S2	243	181
CTRL002 vs CTRL004	S2	12	5
CTRL002 vs CTRL004	S2	254	183
CTRL002 vs CTRL004	S2	240	229
CTRL002 vs CTRL004	S2	233	166
CTRL002 vs CTRL004	S2	240	137
CTRL002 vs CTRL004	S2	249	167
CTRL002 vs CTRL004	S2	243	142
CTRL002 vs CTRL004	S2	221	123
CTRL002 vs CTRL004	S2	235	157
CTRL002 vs CTRL004	S2	258	122
CTRL002 vs CTRL004	S2	247	199
CTRL002 vs CTRL004	S2	212	148
CTRL002 vs CTRL004	S2	237	153
CTRL002 vs CTRL004	S2	227	169
CTRL002 vs CTRL004	S2	247	197
CTRL002 vs CTRL004	S2	257	187
CTRL002 vs CTRL004	S2	272	210
CTRL002 vs CTRL004	S2	220	177
CTRL002 vs CTRL004	S2	262	169
CTRL002 vs CTRL004	S2	219	175
CTRL002 vs CTRL004	S2	244	200
CTRL002 vs CTRL004	S2	251	166
CTRL002 vs CTRL004	S2	208	198
CTRL002 vs CTRL004	S2	234	131
CTRL002 vs CTRL004	S2	208	134
CTRL002 vs CTRL004	S2	233	146
CTRL002 vs CTRL004	S2	258	143
CTRL002 vs CTRL004	S2	235	166
CTRL002 vs CTRL004	S2	219	197
CTRL002 vs CTRL004	S2	264	198
CTRL002 vs CTRL004	S2	248	222
CTRL002 vs CTRL004	S2	225	160
CTRL002 vs CTRL004	S2	231	168
CTRL002 vs CTRL004	S2	247	171
CTRL002 vs CTRL004	S2	273	172
CTRL002 vs CTRL004	S2	249	175
CTRL002 vs CTRL004	S2	271	200
CTRL002 vs CTRL004	S2	213	138
CTRL002 vs CTRL004	S2	244	183
CTRL002 vs CTRL004	S2	265	191
CTRL002 vs CTRL004	S2	243	177
CTRL002 vs CTRL004	S2	258	173
CTRL002 vs CTRL004	S2	277	175
CTRL002 vs CTRL004	S2	218	134
CTRL002 vs CTRL004	S2	246	172
CTRL002 vs CTRL004	S2	244	164
CTRL002 vs CTRL004	S2	264	202
CTRL002 vs CTRL004	S2	243	195
CTRL002 vs CTRL004	S2	248	156
CTRL002 vs CTRL004	S2	226	189
CTRL002 vs CTRL004	S2	242	151
CTRL002 vs CTRL004	S2	244	168
CTRL002 vs CTRL004	S2	221	167
CTRL002 vs CTRL004	S2	233	148
CTRL002 vs CTRL004	S2	248	150
CTRL002 vs CTRL004	S2	235	169
CTRL002 vs CTRL004	S2	259	178
CTRL002 vs CTRL004	S2	266	226
CTRL002 vs CTRL004	S2	240	176
CTRL002 vs CTRL004	S2	273	212
CTRL002 vs CTRL004	S2	274	246
CTRL002 vs CTRL004	S2	253	187
CTRL002 vs CTRL004	S2	248	215
CTRL002 vs CTRL004	S2	269	251
CTRL002 vs CTRL004	S2	265	223
CTRL002 vs CTRL004	S2	238	244
CTRL002 vs CTRL004	S2	217	148
CTRL002 vs CTRL004	S2	248	176
CTRL002 vs CTRL004	S2	262	192
CTRL002 vs CTRL004	S2	273	239
CTRL002 vs CTRL004	S2	263	161
CTRL002 vs CTRL004	S2	291	191
CTRL002 vs CTRL004	S2	277	220
CTRL002 vs CTRL004	S2	275	250
CTRL002 vs CTRL004	S2	232	182
CTRL002 vs CTRL004	S2	250	199
CTRL002 vs CTRL004	S2	275	244
CTRL002 vs CTRL004	S2	240	181
CTRL002 vs CTRL004	S2	237	221
CTRL002 vs CTRL004	S2	283	210
CTRL002 vs CTRL004	S2	244	231
CTRL002 vs CTRL004	S2	238	257
CTRL002 vs CTRL004	S2	259	247
CTRL002 vs CTRL004	S2	280	225
CTRL002 vs CTRL004	S2	283	205
CTRL002 vs CTRL004	S2	253	228
CTRL002 vs CTRL004	S2	272	223
CTRL002 vs CTRL004	S2	266	273
CTRL002 vs CTRL004	S2	176	172
CTRL002 vs CTRL004	S2	216	260
CTRL002 vs CTRL004	S2	267	279
CTRL002 vs CTRL004	S2	271	248
CTRL002 vs CTRL004	S2	211	262
CTRL002 vs CTRL004	S2	237	265
CTRL002 vs CTRL004	S2	257	257
CTRL002 vs CTRL004	S2	264	285
CTRL002 vs CTRL004	S2	251	261
CTRL002 vs CTRL004	S2	233	245
CTRL002 vs CTRL004	S2	281	249
CTRL002 vs CTRL004	S2	245	182
CTRL002 vs CTRL004	S2	241	247
CTRL002 vs CTRL004	S2	279	244
CTRL002 vs CTRL004	S2	244	273
CTRL002 vs CTRL004	S2	235	279
CTRL002 vs CTRL004	S2	254	272
CTRL002 vs CTRL004	S2	278	237
CTRL002 vs CTRL004	S2	239	206
CTRL002 vs CTRL004	S2	268	248
CTRL002 vs CTRL004	S2	238	261
CTRL002 vs CTRL004	S2	262	270
CTRL002 vs CTRL004	S2	234	118
CTRL002 vs CTRL004	S2	241	183
CTRL002 vs CTRL004	S2	272	291
CTRL002 vs CTRL004	S2	260	236
CTRL002 vs CTRL004	S2	255	205
CTRL002 vs CTRL004	S2	247	223
CTRL002 vs CTRL004	S2	217	212
CTRL002 vs CTRL004	S2	251	260
CTRL002 vs CTRL004	S2	168	145
CTRL002 vs CTRL004	S2	262	198
CTRL002 vs CTRL004	S2	226	207
CTRL002 vs CTRL004	S2	274	201
CTRL002 vs CTRL004	S2	292	232
CTRL002 vs CTRL004	S2	259	225
CTRL002 vs CTRL004	S2	229	227
CTRL002 vs CTRL004	S2	220	168
CTRL002 vs CTRL004	S2	268	176
CTRL002 vs CTRL004	S2	279	213
CTRL002 vs CTRL004	S2	234	201
CTRL002 vs CTRL004	S2	251	234
CTRL002 vs CTRL004	S2	264	180
CTRL002 vs CTRL004	S2	238	157
CTRL002 vs CTRL004	S2	259	175
CTRL002 vs CTRL004	S2	245	149
CTRL002 vs CTRL004	S2	282	186
CTRL002 vs CTRL004	S2	271	148
CTRL002 vs CTRL004	S2	242	201
CTRL002 vs CTRL004	S2	246	237
CTRL002 vs CTRL004	S2	254	209
CTRL002 vs CTRL004	S2	255	274
CTRL002 vs CTRL004	S2	267	186
CTRL002 vs CTRL004	S2	247	222
CTRL002 vs CTRL004	S2	207	233
CTRL002 vs CTRL004	S2	235	160
CTRL002 vs CTRL004	S2	225	245
CTRL002 vs CTRL004	S2	300	270
CTRL002 vs CTRL004	S2	281	252
CTRL002 vs CTRL004	S2	158	141
CTRL002 vs CTRL004	S2	233	169
CTRL002 vs CTRL004	S2	262	226
CTRL002 vs CTRL004	S2	228	168
CTRL002 vs CTRL004	S2	258	238
CTRL002 vs CTRL004	S2	276	226
CTRL002 vs CTRL004	S2	196	196
CTRL002 vs CTRL004	S2	253	171
CTRL002 vs CTRL004	S2	266	207
CTRL002 vs CTRL004	S2	261	196
CTRL002 vs CTRL004	S2	249	171
CTRL002 vs CTRL004	S2	292	192
CTRL002 vs CTRL004	S2	256	142
CTRL002 vs CTRL004	S2	277	228
CTRL002 vs CTRL004	S2	228	209
CTRL002 vs CTRL004	S2	262	223
CTRL002 vs CTRL004	S2	277	179
CTRL002 vs CTRL004	S2	249	224
CTRL002 vs CTRL004	S2	287	170
CTRL002 vs CTRL004	S2	217	157
CTRL002 vs CTRL004	S2	215	204
CTRL002 vs CTRL004	S2	219	204
CTRL002 vs CTRL004	S2	262	189
CTRL002 vs CTRL004	S2	262	200
CTRL002 vs CTRL004	S2	261	200
CTRL002 vs CTRL004	S2	242	179
CTRL002 vs CTRL004	S2	255	186
CTRL002 vs CTRL004	S2	247	201
CTRL002 vs CTRL004	S2	239	193
CTRL002 vs CTRL004	S2	140	111
CTRL002 vs CTRL004	S2	200	153
CTRL002 vs CTRL004	S2	255	144
CTRL002 vs CTRL004	S2	271	178
CTRL002 vs CTRL004	S2	211	213
CTRL002 vs CTRL004	S2	264	234
CTRL002 vs CTRL004	S2	230	200
CTRL002 vs CTRL004	S2	240	218
CTRL002 vs CTRL004	S2	252	204
CTRL002 vs CTRL004	S2	197	193
CTRL002 vs CTRL004	S2	226	214
CTRL002 vs CTRL004	S2	253	157
CTRL002 vs CTRL004	S2	230	220
CTRL002 vs CTRL004	S2	251	188
CTRL002 vs CTRL004	S2	239	173
CTRL002 vs CTRL004	S2	227	156
CTRL002 vs CTRL004	S2	263	150
CTRL002 vs CTRL004	S2	252	163
CTRL002 vs CTRL004	S2	244	192
CTRL002 vs CTRL004	S2	244	198
CTRL002 vs CTRL004	S2	243	212
CTRL002 vs CTRL004	S2	240	195
CTRL002 vs CTRL004	S2	251	223
CTRL002 vs CTRL004	S2	254	233
CTRL002 vs CTRL004	S2	288	223
CTRL002 vs CTRL004	S2	264	270
CTRL002 vs CTRL004	S2	256	260
CTRL002 vs CTRL004	S2	271	241
CTRL002 vs CTRL004	S2	236	252
CTRL002 vs CTRL004	S2	259	254
CTRL002 vs CTRL004	S2	291	257
CTRL002 vs CTRL004	S2	313	259
CTRL002 vs CTRL004	S2	254	256
CTRL002 vs CTRL004	S2	255	204
CTRL002 vs CTRL004	S2	275	228
CTRL002 vs CTRL004	S2	272	270
CTRL002 vs CTRL004	S2	257	232
CTRL002 vs CTRL004	S2	259	257
CTRL002 vs CTRL004	S2	256	239
CTRL002 vs CTRL004	S2	264	206
CTRL002 vs CTRL004	S2	271	221
CTRL002 vs CTRL004	S2	258	251
CTRL002 vs CTRL004	S2	232	183
CTRL002 vs CTRL004	S2	256	203
CTRL002 vs CTRL004	S2	200	95
CTRL002 vs CTRL004	S2	277	199
CTRL002 vs CTRL004	S2	258	233
CTRL002 vs CTRL004	S2	273	230
CTRL002 vs CTRL004	S2	289	237
CTRL002 vs CTRL004	S2	274	282
CTRL002 vs CTRL004	S2	259	290
CTRL002 vs CTRL004	S2	264	259
CTRL002 vs CTRL004	S2	235	285
CTRL002 vs CTRL004	S2	247	282
CTRL002 vs CTRL004	S2	265	281
CTRL002 vs CTRL004	S2	260	223
CTRL002 vs CTRL004	S2	222	245
CTRL002 vs CTRL004	S2	246	303
CTRL002 vs CTRL004	S2	249	250
CTRL002 vs CTRL004	S2	263	260
CTRL002 vs CTRL004	S2	243	266
CTRL002 vs CTRL004	S2	121	141
CTRL002 vs CTRL004	S2	252	245
CTRL002 vs CTRL004	S2	248	297
CTRL002 vs CTRL004	S2	283	275
CTRL002 vs CTRL004	S2	225	257
CTRL002 vs CTRL004	S2	236	204
CTRL002 vs CTRL004	S2	140	174
CTRL002 vs CTRL004	S2	183	208
CTRL002 vs CTRL004	S2	124	125
CTRL002 vs CTRL004	S2	273	264
CTRL002 vs CTRL004	S2	240	202
CTRL002 vs CTRL004	S2	276	198
CTRL002 vs CTRL004	S2	270	211
CTRL002 vs CTRL004	S2	259	223
CTRL002 vs CTRL004	S2	214	244
CTRL002 vs CTRL004	S2	131	102
CTRL002 vs CTRL004	S2	239	220
CTRL002 vs CTRL004	S2	268	192
CTRL002 vs CTRL004	S2	264	222
CTRL002 vs CTRL004	S2	260	229
CTRL002 vs CTRL004	S2	256	226
CTRL002 vs CTRL004	S2	231	197
CTRL002 vs CTRL004	S2	252	216
CTRL002 vs CTRL004	S2	235	170
CTRL002 vs CTRL004	S2	262	211
CTRL002 vs CTRL004	S2	266	198
CTRL002 vs CTRL004	S2	217	136
CTRL002 vs CTRL004	S2	247	179
CTRL002 vs CTRL004	S2	200	192
CTRL002 vs CTRL004	S2	247	179
CTRL002 vs CTRL004	S2	239	206
CTRL002 vs CTRL004	S2	241	190
CTRL002 vs CTRL004	S2	249	169
CTRL002 vs CTRL004	S2	247	213
CTRL002 vs CTRL004	S2	234	193
CTRL002 vs CTRL004	S2	219	252
CTRL002 vs CTRL004	S2	260	230
CTRL002 vs CTRL004	S2	234	214
CTRL002 vs CTRL004	S2	233	221
CTRL002 vs CTRL004	S2	241	148
CTRL002 vs CTRL004	S2	290	183
CTRL002 vs CTRL004	S2	225	187
CTRL002 vs CTRL004	S2	234	229
CTRL002 vs CTRL004	S2	244	195
CTRL002 vs CTRL004	S2	239	199
CTRL002 vs CTRL004	S2	245	213
CTRL002 vs CTRL004	S2	221	178
CTRL002 vs CTRL004	S2	237	198
CTRL002 vs CTRL004	S2	246	203
CTRL002 vs CTRL004	S2	231	165
CTRL002 vs CTRL004	S2	232	197
CTRL002 vs CTRL004	S2	248	154
CTRL002 vs CTRL004	S2	232	170
CTRL002 vs CTRL004	S2	257	177
CTRL002 vs CTRL004	S2	217	189
CTRL002 vs CTRL004	S2	232	228
CTRL002 vs CTRL004	S2	241	202
CTRL002 vs CTRL004	S2	280	180
CTRL002 vs CTRL004	S2	211	185
CTRL002 vs CTRL004	S2	239	178
CTRL002 vs CTRL004	S2	218	142
CTRL002 vs CTRL004	S2	222	149
CTRL002 vs CTRL004	S2	235	111
CTRL002 vs CTRL004	S2	203	157
CTRL002 vs CTRL004	S2	257	166
CTRL002 vs CTRL004	S2	224	171
CTRL002 vs CTRL004	S2	235	205
CTRL002 vs CTRL004	S2	216	196
CTRL002 vs CTRL004	S2	200	167
CTRL002 vs CTRL004	S2	249	197
CTRL002 vs CTRL004	S2	218	192
CTRL002 vs CTRL004	S2	266	195
CTRL002 vs CTRL004	S2	251	159
CTRL002 vs CTRL004	S2	183	123
CTRL002 vs CTRL004	S2	183	142
CTRL002 vs CTRL004	S2	221	193
CTRL002 vs CTRL004	S2	229	163
CTRL002 vs CTRL004	S2	210	152
CTRL002 vs CTRL004	S2	210	168
CTRL002 vs CTRL004	S2	233	170
CTRL002 vs CTRL004	S2	253	168
CTRL002 vs CTRL004	S2	200	155
CTRL002 vs CTRL004	S2	237	235
CTRL002 vs CTRL004	S2	241	188
CTRL002 vs CTRL004	S2	271	183
CTRL002 vs CTRL004	S2	251	204
CTRL002 vs CTRL004	S2	222	151
CTRL002 vs CTRL004	S2	231	182
CTRL002 vs CTRL004	S2	190	130
CTRL002 vs CTRL004	S2	210	204
CTRL002 vs CTRL004	S2	242	189
CTRL002 vs CTRL004	S2	240	209
CTRL002 vs CTRL004	S2	224	170
CTRL002 vs CTRL004	S2	176	96
CTRL002 vs CTRL004	S2	220	182
CTRL002 vs CTRL004	S2	229	176
CTRL002 vs CTRL004	S2	228	171
CTRL002 vs CTRL004	S2	206	167
CTRL002 vs CTRL004	S2	236	194
CTRL002 vs CTRL004	S2	247	214
CTRL002 vs CTRL004	S2	171	172
CTRL002 vs CTRL004	S2	187	147
CTRL002 vs CTRL004	S2	227	204
CTRL002 vs CTRL004	S2	225	180
CTRL002 vs CTRL004	S2	228	234
CTRL002 vs CTRL004	S2	230	184
CTRL002 vs CTRL004	S2	234	179
CTRL002 vs CTRL004	S2	230	179
CTRL002 vs CTRL004	S2	218	204
CTRL002 vs CTRL004	S2	243	158
CTRL002 vs CTRL004	S2	245	243
CTRL002 vs CTRL004	S2	260	270
CTRL002 vs CTRL004	S2	240	276
CTRL002 vs CTRL004	S2	243	279
CTRL002 vs CTRL004	S2	287	251
CTRL002 vs CTRL004	S2	242	191
CTRL002 vs CTRL004	S2	233	267
CTRL002 vs CTRL004	S2	292	266
CTRL002 vs CTRL004	S2	253	245
CTRL002 vs CTRL004	S2	257	263
CTRL002 vs CTRL004	S2	256	243
CTRL002 vs CTRL004	S2	261	235
CTRL002 vs CTRL004	S2	257	273
CTRL002 vs CTRL004	S2	263	268
CTRL002 vs CTRL004	S2	283	225
CTRL002 vs CTRL004	S2	259	262
CTRL002 vs CTRL004	S2	236	193
CTRL002 vs CTRL004	S2	278	258
CTRL002 vs CTRL004	S2	222	268
CTRL002 vs CTRL004	S2	220	247
CTRL002 vs CTRL004	S2	227	269
CTRL002 vs CTRL004	S2	180	164
CTRL002 vs CTRL004	S2	241	250
CTRL002 vs CTRL004	S2	200	180
CTRL002 vs CTRL004	S2	249	241
CTRL002 vs CTRL004	S2	240	197
CTRL002 vs CTRL004	S2	223	163
CTRL002 vs CTRL004	S2	224	196
CTRL002 vs CTRL004	S2	271	235
CTRL002 vs CTRL004	S2	226	175
CTRL002 vs CTRL004	S2	214	220
CTRL002 vs CTRL004	S2	216	241
CTRL002 vs CTRL004	S2	237	235
CTRL002 vs CTRL004	S2	244	187
CTRL002 vs CTRL004	S2	263	233
CTRL002 vs CTRL004	S2	187	211
CTRL002 vs CTRL004	S2	271	270
CTRL002 vs CTRL004	S2	174	219
CTRL002 vs CTRL004	S2	260	206
CTRL002 vs CTRL004	S2	154	149
CTRL002 vs CTRL004	S2	204	225
CTRL002 vs CTRL004	S2	244	204
CTRL002 vs CTRL004	S2	232	189
CTRL002 vs CTRL004	S2	272	185
CTRL002 vs CTRL004	S2	262	223
CTRL002 vs CTRL004	S2	243	229
CTRL002 vs CTRL004	S2	196	220
CTRL002 vs CTRL004	S2	242	222
CTRL002 vs CTRL004	S2	216	231
CTRL002 vs CTRL004	S2	243	245
CTRL002 vs CTRL004	S2	235	214
CTRL002 vs CTRL004	S2	232	255
CTRL002 vs CTRL004	S2	229	267
CTRL002 vs CTRL004	S2	127	102
CTRL002 vs CTRL004	S2	250	223
CTRL002 vs CTRL004	S2	249	215
CTRL002 vs CTRL004	S2	259	243
CTRL002 vs CTRL004	S2	280	212
CTRL002 vs CTRL004	S2	207	185
CTRL002 vs CTRL004	S2	269	201
CTRL002 vs CTRL004	S2	227	245
CTRL002 vs CTRL004	S2	256	236
CTRL002 vs CTRL004	S2	257	220
CTRL002 vs CTRL004	S2	232	229
CTRL002 vs CTRL004	S2	221	204
CTRL002 vs CTRL004	S2	224	200
CTRL002 vs CTRL004	S2	214	161
CTRL002 vs CTRL004	S2	287	213
CTRL002 vs CTRL004	S2	258	216
CTRL002 vs CTRL004	S2	274	205
CTRL002 vs CTRL004	S2	243	215
CTRL002 vs CTRL004	S2	225	237
CTRL002 vs CTRL004	S2	237	171
CTRL002 vs CTRL004	S2	242	161
CTRL002 vs CTRL004	S2	246	203
CTRL002 vs CTRL004	S2	270	176
CTRL002 vs CTRL004	S2	260	204
CTRL002 vs CTRL004	S2	230	184
CTRL002 vs CTRL004	S2	248	167
CTRL002 vs CTRL004	S2	227	198
CTRL002 vs CTRL004	S2	215	202
CTRL002 vs CTRL004	S2	277	218
CTRL002 vs CTRL004	S2	276	206
CTRL002 vs CTRL004	S2	251	148
CTRL002 vs CTRL004	S2	273	185
CTRL002 vs CTRL004	S2	244	178
CTRL002 vs CTRL004	S2	241	163
CTRL002 vs CTRL004	S2	262	191
CTRL002 vs CTRL004	S2	255	229
CTRL002 vs CTRL004	S2	242	196
CTRL002 vs CTRL004	S2	229	160
CTRL002 vs CTRL004	S2	215	139
CTRL002 vs CTRL004	S2	293	226
CTRL002 vs CTRL004	S2	180	99
CTRL002 vs CTRL004	S2	242	250
CTRL002 vs CTRL004	S2	257	189
CTRL002 vs CTRL004	S2	228	197
CTRL002 vs CTRL004	S2	222	160
CTRL002 vs CTRL004	S2	271	249
CTRL002 vs CTRL004	S2	268	216
CTRL002 vs CTRL004	S2	237	243
CTRL002 vs CTRL004	S2	268	259
CTRL002 vs CTRL004	S2	266	230
CTRL002 vs CTRL004	S2	267	215
CTRL002 vs CTRL004	S2	239	244
CTRL002 vs CTRL004	S2	259	230
CTRL002 vs CTRL004	S2	238	192
CTRL002 vs CTRL004	S2	249	208
CTRL002 vs CTRL004	S2	266	219
CTRL002 vs CTRL004	S2	259	186
CTRL002 vs CTRL004	S2	278	151
CTRL002 vs CTRL004	S2	236	227
CTRL002 vs CTRL004	S2	239	258
CTRL002 vs CTRL004	S2	142	148
CTRL002 vs CTRL004	S2	300	243
CTRL002 vs CTRL004	S2	245	209
CTRL002 vs CTRL004	S2	277	233
CTRL002 vs CTRL004	S2	255	217
CTRL002 vs CTRL004	S2	234	241
CTRL002 vs CTRL004	S2	274	268
CTRL002 vs CTRL004	S2	183	172
CTRL002 vs CTRL004	S2	239	261
CTRL002 vs CTRL004	S2	265	242
CTRL002 vs CTRL004	S2	245	227
CTRL002 vs CTRL004	S2	242	211
CTRL002 vs CTRL004	S2	277	228
CTRL002 vs CTRL004	S2	224	250
CTRL002 vs CTRL004	S2	151	132
CTRL002 vs CTRL004	S2	254	182
CTRL002 vs CTRL004	S2	296	231
CTRL002 vs CTRL004	S2	247	231
CTRL002 vs CTRL004	S2	258	162
CTRL002 vs CTRL004	S2	209	214
CTRL002 vs CTRL004	S2	250	207
CTRL002 vs CTRL004	S2	248	240
CTRL002 vs CTRL004	S2	243	246
CTRL002 vs CTRL004	S2	228	238
CTRL002 vs CTRL004	S2	239	232
CTRL002 vs CTRL004	S2	264	223
CTRL002 vs CTRL004	S2	248	233
CTRL002 vs CTRL004	S2	242	186
CTRL002 vs CTRL004	S2	251	244
CTRL002 vs CTRL004	S2	242	240
CTRL002 vs CTRL004	S2	250	219
CTRL002 vs CTRL004	S2	250	210
CTRL002 vs CTRL004	S2	268	199
CTRL002 vs CTRL004	S2	218	206
CTRL002 vs CTRL004	S2	271	248
CTRL002 vs CTRL004	S2	249	199
CTRL002 vs CTRL004	S2	282	162
CTRL002 vs CTRL004	S2	226	183
CTRL002 vs CTRL004	S2	242	225
CTRL002 vs CTRL004	S2	226	218
CTRL002 vs CTRL004	S2	252	225
CTRL002 vs CTRL004	S2	270	194
CTRL002 vs CTRL004	S2	226	214
CTRL002 vs CTRL004	S2	248	208
CTRL002 vs CTRL004	S2	258	175
CTRL002 vs CTRL004	S2	246	190
CTRL002 vs CTRL004	S2	260	216
CTRL002 vs CTRL004	S2	269	212
CTRL002 vs CTRL004	S2	231	229
CTRL002 vs CTRL004	S2	280	251
CTRL002 vs CTRL004	S2	262	212
CTRL002 vs CTRL004	S2	218	221
CTRL002 vs CTRL004	S2	230	210
CTRL002 vs CTRL004	S2	238	203
CTRL002 vs CTRL004	S2	272	174
CTRL002 vs CTRL004	S2	251	212
CTRL002 vs CTRL004	S2	238	225
CTRL002 vs CTRL004	S2	227	173
CTRL002 vs CTRL004	S2	266	217
CTRL002 vs CTRL004	S2	247	155
CTRL002 vs CTRL004	S2	259	211
CTRL002 vs CTRL004	S2	258	216
CTRL002 vs CTRL004	S2	241	217
CTRL002 vs CTRL004	S2	249	159
CTRL002 vs CTRL004	S2	236	225
CTRL002 vs CTRL004	S2	248	211
CTRL002 vs CTRL004	S2	230	191
CTRL002 vs CTRL004	S2	226	209
CTRL002 vs CTRL004	S2	256	220
CTRL002 vs CTRL004	S2	193	222
CTRL002 vs CTRL004	S2	245	249
CTRL002 vs CTRL004	S2	258	258
CTRL002 vs CTRL004	S2	280	248
CTRL002 vs CTRL004	S2	246	313
CTRL002 vs CTRL004	S2	250	253
CTRL002 vs CTRL004	S2	260	301
CTRL002 vs CTRL004	S2	245	273
CTRL002 vs CTRL004	S2	234	281
CTRL002 vs CTRL004	S2	279	273
CTRL002 vs CTRL004	S2	219	232
CTRL002 vs CTRL004	S2	224	280
CTRL002 vs CTRL004	S2	249	299
CTRL002 vs CTRL004	S2	259	294
CTRL002 vs CTRL004	S2	147	185
CTRL002 vs CTRL004	S2	238	292
CTRL002 vs CTRL004	S2	244	273
CTRL002 vs CTRL004	S2	208	207
CTRL002 vs CTRL004	S2	260	268
CTRL002 vs CTRL004	S2	275	251
CTRL002 vs CTRL004	S2	260	297
CTRL002 vs CTRL004	S2	204	126
CTRL002 vs CTRL004	S2	246	285
CTRL002 vs CTRL004	S2	164	148
CTRL002 vs CTRL004	S2	239	263
CTRL002 vs CTRL004	S2	255	256
CTRL002 vs CTRL004	S2	262	252
CTRL002 vs CTRL004	S2	260	193
CTRL002 vs CTRL004	S2	226	188
CTRL002 vs CTRL004	S2	221	154
CTRL002 vs CTRL004	S2	245	209
CTRL002 vs CTRL004	S2	249	206
CTRL002 vs CTRL004	S2	235	239
CTRL002 vs CTRL004	S2	237	227
CTRL002 vs CTRL004	S2	270	183
CTRL002 vs CTRL004	S2	252	208
CTRL002 vs CTRL004	S2	211	155
CTRL002 vs CTRL004	S2	213	163
CTRL002 vs CTRL004	S2	166	145
CTRL002 vs CTRL004	S2	239	184
CTRL002 vs CTRL004	S2	231	190
CTRL002 vs CTRL004	S2	270	146
CTRL002 vs CTRL004	S2	230	178
CTRL002 vs CTRL004	S2	257	203
CTRL002 vs CTRL004	S2	252	178
CTRL002 vs CTRL004	S2	282	205
CTRL002 vs CTRL004	S2	240	166
CTRL002 vs CTRL004	S2	231	187
CTRL002 vs CTRL004	S2	250	203
CTRL002 vs CTRL004	S2	253	169
CTRL002 vs CTRL004	S2	238	188
CTRL002 vs CTRL004	S2	248	208
CTRL002 vs CTRL004	S2	261	164
CTRL002 vs CTRL004	S2	241	194
CTRL002 vs CTRL004	S2	232	245
CTRL002 vs CTRL004	S2	244	146
CTRL002 vs CTRL004	S2	250	178
CTRL002 vs CTRL004	S2	259	215
CTRL002 vs CTRL004	S2	228	164
CTRL002 vs CTRL004	S2	241	223
CTRL002 vs CTRL004	S2	218	219
CTRL002 vs CTRL004	S2	201	201
CTRL002 vs CTRL004	S2	255	226
CTRL002 vs CTRL004	S2	223	212
CTRL002 vs CTRL004	S2	255	239
CTRL002 vs CTRL004	S2	237	258
CTRL002 vs CTRL004	S2	279	206
CTRL002 vs CTRL004	S2	258	194
CTRL002 vs CTRL004	S2	242	197
CTRL002 vs CTRL004	S2	239	189
CTRL002 vs CTRL004	S2	233	222
CTRL002 vs CTRL004	S2	242	218
CTRL002 vs CTRL004	S2	246	225
CTRL002 vs CTRL004	S2	243	196
CTRL002 vs CTRL004	S2	274	246
CTRL002 vs CTRL004	S2	225	193
CTRL002 vs CTRL004	S2	240	250
CTRL002 vs CTRL004	S2	276	198
CTRL002 vs CTRL004	S2	239	189
CTRL002 vs CTRL004	S2	242	208
CTRL002 vs CTRL004	S2	260	216
CTRL002 vs CTRL004	S2	243	187
CTRL002 vs CTRL004	S2	253	195
CTRL002 vs CTRL004	S2	250	231
CTRL002 vs CTRL004	S2	214	226
CTRL002 vs CTRL004	S2	220	194
CTRL002 vs CTRL004	S2	268	216
CTRL002 vs CTRL004	S2	228	252
CTRL002 vs CTRL004	S2	213	211
CTRL002 vs CTRL004	S2	273	234
CTRL002 vs CTRL004	S2	197	170
CTRL002 vs CTRL004	S2	205	204
CTRL002 vs CTRL004	S2	216	169
CTRL002 vs CTRL004	S2	210	216
CTRL002 vs CTRL004	S2	246	222
CTRL002 vs CTRL004	S2	231	200
CTRL002 vs CTRL004	S2	166	157
CTRL002 vs CTRL004	S2	283	220
CTRL002 vs CTRL004	S2	248	270
CTRL002 vs CTRL004	S2	247	189
CTRL002 vs CTRL004	S2	251	192
CTRL002 vs CTRL004	S2	272	189
CTRL002 vs CTRL004	S2	263	228
CTRL002 vs CTRL004	S2	244	235
CTRL002 vs CTRL004	S2	266	231
CTRL002 vs CTRL004	S2	252	177
CTRL002 vs CTRL004	S2	237	224
CTRL002 vs CTRL004	S2	255	194
CTRL002 vs CTRL004	S2	254	249
CTRL002 vs CTRL004	S2	242	253
CTRL002 vs CTRL004	S2	248	197
CTRL002 vs CTRL004	S2	253	220
CTRL002 vs CTRL004	S2	215	222
CTRL002 vs CTRL004	S2	252	152
CTRL002 vs CTRL004	S2	234	191
CTRL002 vs CTRL004	S2	262	267
CTRL002 vs CTRL004	S2	251	242
CTRL002 vs CTRL004	S2	253	245
CTRL002 vs CTRL004	S2	253	248
CTRL002 vs CTRL004	S2	254	252
CTRL002 vs CTRL004	S2	261	249
CTRL002 vs CTRL004	S2	273	279
CTRL002 vs CTRL004	S2	254	227
CTRL002 vs CTRL004	S2	224	197
CTRL002 vs CTRL004	S2	228	228
CTRL002 vs CTRL004	S2	230	235
CTRL002 vs CTRL004	S2	277	265
CTRL002 vs CTRL004	S2	252	221
CTRL002 vs CTRL004	S2	249	176
CTRL002 vs CTRL004	S2	258	196
CTRL002 vs CTRL004	S2	256	215
CTRL002 vs CTRL004	S2	202	103
CTRL002 vs CTRL004	S2	202	217
CTRL002 vs CTRL004	S2	285	232
CTRL002 vs CTRL004	S2	270	193
CTRL002 vs CTRL004	S2	269	243
CTRL002 vs CTRL004	S2	238	241
CTRL002 vs CTRL004	S2	135	102
CTRL002 vs CTRL004	S2	249	176
CTRL002 vs CTRL004	S2	246	222
CTRL002 vs CTRL004	S2	264	249
CTRL002 vs CTRL004	S2	255	267
CTRL002 vs CTRL004	S2	252	261
CTRL002 vs CTRL004	S2	244	203
CTRL002 vs CTRL004	S2	235	144
CTRL002 vs CTRL004	S2	244	171
CTRL002 vs CTRL004	S2	155	145
CTRL002 vs CTRL004	S2	265	171
CTRL002 vs CTRL004	S2	255	192
CTRL002 vs CTRL004	S2	242	186
CTRL002 vs CTRL004	S2	273	226
CTRL002 vs CTRL004	S2	264	264
CTRL002 vs CTRL004	S2	255	276
CTRL002 vs CTRL004	S2	249	203
CTRL002 vs CTRL004	S2	275	278
CTRL002 vs CTRL004	S2	206	187
CTRL002 vs CTRL004	S2	264	247
CTRL002 vs CTRL004	S2	267	291
CTRL002 vs CTRL004	S2	258	231
CTRL002 vs CTRL004	S2	245	221
CTRL002 vs CTRL004	S2	253	240
CTRL002 vs CTRL004	S2	244	238
CTRL002 vs CTRL004	S2	277	251
CTRL002 vs CTRL004	S2	250	217
CTRL002 vs CTRL004	S2	249	223
CTRL002 vs CTRL004	S2	256	255
CTRL002 vs CTRL004	S2	254	219
CTRL002 vs CTRL004	S2	260	243
CTRL002 vs CTRL004	S2	281	204
CTRL002 vs CTRL004	S2	258	267
CTRL002 vs CTRL004	S2	267	184
CTRL002 vs CTRL004	S2	246	164
CTRL002 vs CTRL004	S2	209	141
CTRL002 vs CTRL004	S2	254	188
CTRL002 vs CTRL004	S2	278	198
CTRL002 vs CTRL004	S2	217	162
CTRL002 vs CTRL004	S2	242	196
CTRL002 vs CTRL004	S2	257	168
CTRL002 vs CTRL004	S2	292	207
CTRL002 vs CTRL004	S2	247	209
CTRL002 vs CTRL004	S2	266	199
CTRL002 vs CTRL004	S2	267	237
CTRL002 vs CTRL004	S2	266	248
CTRL002 vs CTRL004	S2	235	226
CTRL002 vs CTRL004	S2	261	174
CTRL002 vs CTRL004	S2	230	141
CTRL002 vs CTRL004	S2	212	134
CTRL002 vs CTRL004	S2	243	178
CTRL002 vs CTRL004	S2	280	192
CTRL002 vs CTRL004	S2	261	211
CTRL002 vs CTRL004	S2	226	172
CTRL002 vs CTRL004	S2	273	224
CTRL002 vs CTRL004	S2	272	226
CTRL002 vs CTRL004	S2	262	193
CTRL002 vs CTRL004	S2	244	152
CTRL002 vs CTRL004	S2	232	183
CTRL002 vs CTRL004	S2	159	95
CTRL002 vs CTRL004	S2	225	131
CTRL002 vs CTRL004	S2	172	124
CTRL002 vs CTRL004	S2	170	165
CTRL002 vs CTRL004	S2	128	154
CTRL002 vs CTRL004	S2	175	173
CTRL002 vs CTRL004	S2	209	157
CTRL002 vs CTRL004	S2	176	174
CTRL002 vs CTRL004	S2	213	210
CTRL002 vs CTRL004	S2	244	206
CTRL002 vs CTRL004	S2	259	209
CTRL002 vs CTRL004	S2	241	227
CTRL002 vs CTRL004	S2	246	140
CTRL002 vs CTRL004	S2	250	220
CTRL002 vs CTRL004	S2	206	189
CTRL002 vs CTRL004	S2	262	200
CTRL002 vs CTRL004	S2	269	187
CTRL002 vs CTRL004	S2	252	248
CTRL002 vs CTRL004	S2	245	237
CTRL002 vs CTRL004	S2	217	208
CTRL002 vs CTRL004	S2	240	206
CTRL002 vs CTRL004	S2	251	198
CTRL002 vs CTRL004	S2	247	224
CTRL002 vs CTRL004	S2	214	159
CTRL002 vs CTRL004	S2	246	233
CTRL002 vs CTRL004	S2	245	203
CTRL002 vs CTRL004	S2	276	187
CTRL002 vs CTRL004	S2	225	192
CTRL002 vs CTRL004	S2	263	169
CTRL002 vs CTRL004	S2	262	137
CTRL002 vs CTRL004	S2	221	151
CTRL002 vs CTRL004	S2	224	133
CTRL002 vs CTRL004	S2	228	156
CTRL002 vs CTRL004	S2	260	195
CTRL002 vs CTRL004	S2	211	130
CTRL002 vs CTRL004	S2	239	175
CTRL002 vs CTRL004	S2	244	158
CTRL002 vs CTRL004	S2	252	195
CTRL002 vs CTRL004	S2	237	221
CTRL002 vs CTRL004	S2	229	185
CTRL002 vs CTRL004	S2	258	207
CTRL002 vs CTRL004	S2	272	189
CTRL002 vs CTRL004	S2	187	165
CTRL002 vs CTRL004	S2	218	195
CTRL002 vs CTRL004	S2	256	194
CTRL002 vs CTRL004	S2	196	142
CTRL002 vs CTRL004	S2	248	150
CTRL002 vs CTRL004	S2	276	222
CTRL002 vs CTRL004	S2	254	233
CTRL002 vs CTRL004	S2	260	208
CTRL002 vs CTRL004	S2	265	238
CTRL002 vs CTRL004	S2	273	150
CTRL002 vs CTRL004	S2	244	173
CTRL002 vs CTRL004	S2	225	195
CTRL002 vs CTRL004	S2	223	183
CTRL002 vs CTRL004	S2	237	161
CTRL002 vs CTRL004	S2	238	164
CTRL002 vs CTRL004	S2	275	190
CTRL002 vs CTRL004	S2	232	180
CTRL002 vs CTRL004	S2	214	137
CTRL002 vs CTRL004	S2	235	176
CTRL002 vs CTRL004	S2	211	129
CTRL002 vs CTRL004	S2	234	191
CTRL002 vs CTRL004	S2	248	176
CTRL002 vs CTRL004	S2	251	162
CTRL002 vs CTRL004	S2	232	170
[truncated: 998,000+ more rows]
