# Supplementary material for: SAMMY-seq reveals early alteration of heterochromatin and deregulation of bivalent genes in Hutchinson-Gilford Progeria Syndrome
Source: Nat Commun. 2020 Dec 8;11:6274. doi: 10.1038/s41467-020-20048-9 (PMC7722762; doi:10.1038/s41467-020-20048-9)
Supplement: Supplementary file 4 — Source Data [file 41467_2020_20048_MOESM4_ESM.zip › SebestyenMarullo_etal_SourceDataFile3/Supplementary Figure 1f.txt]

patient_id	comparison	sample_type	total_edd_length	total_consensus_length	overlap_percent
CTRL002	S3 vs S2	Control	605736622	285950000	47.206985612965
CTRL002	S4 vs S2	Control	616186622	376900000	61.16653405695
CTRL002	S4 vs S3	Control	582086622	243300000	41.7979027183346
CTRL004	S3 vs S2	Control	374950000	285950000	76.26350180024
CTRL004	S4 vs S2	Control	499250000	376900000	75.4932398597897
CTRL004	S4 vs S3	Control	4.77e+08	243300000	51.0062893081761
CTRL013	S3 vs S2	Control	644500000	285950000	44.3677269200931
CTRL013	S4 vs S2	Control	510136622	376900000	73.8821687653705
CTRL013	S4 vs S3	Control	435236622	243300000	55.900626854879
