# Supplementary material for: SAMMY-seq reveals early alteration of heterochromatin and deregulation of bivalent genes in Hutchinson-Gilford Progeria Syndrome
Source: Nat Commun. 2020 Dec 8;11:6274. doi: 10.1038/s41467-020-20048-9 (PMC7722762; doi:10.1038/s41467-020-20048-9)
Supplement: Supplementary file 4 — Source Data [file 41467_2020_20048_MOESM4_ESM.zip › SebestyenMarullo_etal_SourceDataFile3/Supplementary Figure 1g.txt]

patient_id	comparison	sampling_type	total_edd_length	total_consensus_length	overlap_percent
CTRL002	S3 vs S2	25%	605736622	370800000	61.2147237813863
CTRL004	S3 vs S2	25%	374950000	173200000	46.1928257100947
CTRL013	S3 vs S2	25%	644500000	470500000	73.0023273855702
CTRL002	S4 vs S2	25%	616186622	400550000	65.0046569819882
CTRL004	S4 vs S2	25%	499250000	341350000	68.3725588382574
CTRL013	S4 vs S2	25%	510136622	314850000	61.718760508827
CTRL002	S4 vs S3	25%	582086622	386400000	66.3818726278853
CTRL004	S4 vs S3	25%	4.77e+08	335400000	70.314465408805
CTRL013	S4 vs S3	25%	435236622	196050000	45.0444631931731
CTRL002	S3 vs S2	50%	605736622	505800000	83.5016377794638
CTRL004	S3 vs S2	50%	374950000	270650000	72.182957727697
CTRL013	S3 vs S2	50%	644500000	555750000	86.2296353762607
CTRL002	S4 vs S2	50%	616186622	517800000	84.0329831114055
CTRL004	S4 vs S2	50%	499250000	421200000	84.3665498247371
CTRL013	S4 vs S2	50%	510136622	417650000	81.8702249531891
CTRL002	S4 vs S3	50%	582086622	494300000	84.9186326086017
CTRL004	S4 vs S3	50%	4.77e+08	419300000	87.9035639412998
CTRL013	S4 vs S3	50%	435236622	321336622	73.8303271731578
