# Supplementary material for: SAMMY-seq reveals early alteration of heterochromatin and deregulation of bivalent genes in Hutchinson-Gilford Progeria Syndrome
Source: Nat Commun. 2020 Dec 8;11:6274. doi: 10.1038/s41467-020-20048-9 (PMC7722762; doi:10.1038/s41467-020-20048-9)
Supplement: Supplementary file 4 — Source Data [file 41467_2020_20048_MOESM4_ESM.zip › SebestyenMarullo_etal_SourceDataFile3/Supplementary Figure 5f.csv]

row	col	value
CTRL004-P27 rep1	CTRL004-P27 rep1	1
CTRL004-P27 rep1	CTRL004-P27 rep2	0.440473
CTRL004-P27 rep1	HGPS167-P20 rep1	0.0469755
CTRL004-P27 rep1	HGPS167-P20 rep2	0.037232
CTRL004-P27 rep2	CTRL004-P27 rep1	0.440473
CTRL004-P27 rep2	CTRL004-P27 rep2	1
CTRL004-P27 rep2	HGPS167-P20 rep1	0.00546022
CTRL004-P27 rep2	HGPS167-P20 rep2	0.00364431
HGPS167-P20 rep1	CTRL004-P27 rep1	0.0469755
HGPS167-P20 rep1	CTRL004-P27 rep2	0.00546022
HGPS167-P20 rep1	HGPS167-P20 rep1	1
HGPS167-P20 rep1	HGPS167-P20 rep2	0.759603
HGPS167-P20 rep2	CTRL004-P27 rep1	0.037232
HGPS167-P20 rep2	CTRL004-P27 rep2	0.00364431
HGPS167-P20 rep2	HGPS167-P20 rep1	0.759603
HGPS167-P20 rep2	HGPS167-P20 rep2	1
