# Supplementary material for: SAMMY-seq reveals early alteration of heterochromatin and deregulation of bivalent genes in Hutchinson-Gilford Progeria Syndrome
Source: Nat Commun. 2020 Dec 8;11:6274. doi: 10.1038/s41467-020-20048-9 (PMC7722762; doi:10.1038/s41467-020-20048-9)
Supplement: Supplementary file 4 — Source Data [file 41467_2020_20048_MOESM4_ESM.zip › SebestyenMarullo_etal_SourceDataFile3/Figure 6a.txt]

patient_id	roadmap_state	lancaster_pval	transcript_number
HGPS167	Heterochromatin	0.999999648861172	36
HGPS167	Repr. Polycomb	0.00125625407827489	52
HGPS167	Weak Repr. Polycomb	0.0740269502470749	140
HGPS167	Strong Transcr.	1	906
HGPS167	Weak Transcr.	1	2486
HGPS167	ZNF Genes/Repeats	0.999999987916192	88
HGPS167	Flank. Biv. TSS/Enh	0.00118202935819803	103
HGPS167	Biv. Enhancer	0.901234055320064	11
HGPS167	Bivalent/Poised TSS	0.156174533585484	142
HGPS169	Heterochromatin	0.996088562729755	78
HGPS169	Repr. Polycomb	0.861729483860363	3
HGPS169	Weak Repr. Polycomb	0.4523813474252	5
HGPS169	Strong Transcr.	0.999999998985959	184
HGPS169	Weak Transcr.	0.999556586101645	191
HGPS169	ZNF Genes/Repeats	0.999998439531157	98
HGPS169	Flank. Biv. TSS/Enh	0.611280350306242	6
HGPS169	Biv. Enhancer	0.88191291431719	1
HGPS169	Bivalent/Poised TSS	0.0468338243032731	10
HGPS188	Heterochromatin	6.85284105451581e-16	162
HGPS188	Repr. Polycomb	4.35531731509568e-41	518
HGPS188	Weak Repr. Polycomb	4.50025479369594e-07	594
HGPS188	Strong Transcr.	4.53299010037987e-06	5006
HGPS188	Weak Transcr.	0.000938914318212223	2732
HGPS188	ZNF Genes/Repeats	0.112572992607365	156
HGPS188	Flank. Biv. TSS/Enh	1.79253990407669e-05	417
HGPS188	Biv. Enhancer	4.11845301468864e-13	95
HGPS188	Bivalent/Poised TSS	1.88136156768437e-26	550
