# Supplementary material for: SAMMY-seq reveals early alteration of heterochromatin and deregulation of bivalent genes in Hutchinson-Gilford Progeria Syndrome
Source: Nat Commun. 2020 Dec 8;11:6274. doi: 10.1038/s41467-020-20048-9 (PMC7722762; doi:10.1038/s41467-020-20048-9)
Supplement: Supplementary file 4 — Source Data [file 41467_2020_20048_MOESM4_ESM.zip › SebestyenMarullo_etal_SourceDataFile3/Supplementary Figure 7a.txt]

ensembl_id	gene_symbol	gene_label	qval	b
ENSG00000165029.15	ABCA1	Protein coding	9.87558782781161e-11	-1.00276287426006
ENSG00000069431.11	ABCC9	Protein coding	6.10875639305797e-26	-2.23673845391278
ENSG00000271894.1	AC007744.1	Other RNA	0.00160133062973082	1.8963970199153
ENSG00000278500.1	AC009336.2	Protein coding	6.80930760313922e-07	2.3369325050252
ENSG00000225840.2	AC010970.1	Other RNA	3.58193129356519e-11	1.18119895629696
ENSG00000253925.1	AC011369.1	Other RNA	0.00946101076852308	1.83852184903078
ENSG00000271930.1	AC016877.3	Other RNA	0.0197221673560021	-1.91371561002176
ENSG00000259514.1	AC027243.1	Other RNA	0.0253321402985617	-1.81590635592077
ENSG00000280002.1	AC078925.4	Other RNA	0.000389411465120597	-2.41284042744103
ENSG00000283402.1	AC087821.2	Other RNA	0.0249250225686909	1.75496266160161
ENSG00000247134.6	AC090204.1	Other RNA	3.79753336137451e-31	3.51463978378739
ENSG00000226965.1	AC092167.1	Other RNA	0.00198514469037086	2.54113926678927
ENSG00000239268.2	AC092691.1	Other RNA	0.00109066602158408	-1.74252146688023
ENSG00000266302.6	AC098850.4	Protein coding	0.0140782599541367	1.51857159551446
ENSG00000255491.2	AC100858.3	Other RNA	0.0299339613642251	-1.9429587753091
ENSG00000250320.5	AC113383.1	Other RNA	0.0012336548016837	2.49162307387249
ENSG00000227827.3	AC138969.2	Other RNA	0.0497041714778566	-3.27166171698333
ENSG00000272482.1	AC254633.1	Other RNA	0.0493200063676594	-1.22354231752248
ENSG00000102575.10	ACP5	Protein coding	0.0372750287968827	1.76787683882533
ENSG00000123612.15	ACVR1C	Protein coding	0.0151970940098101	2.39380234380891
ENSG00000093072.15	ADA2	Protein coding	0.000446776711370956	-1.55968975468418
ENSG00000154736.5	ADAMTS5	Protein coding	0.00037382130961218	1.51756856787018
ENSG00000111452.12	ADGRD1	Protein coding	2.36493506786245e-08	-1.74031369020644
ENSG00000256151.1	ADGRD1-AS1	Other RNA	5.98430115543947e-05	-3.31497216920363
ENSG00000117114.19	ADGRL2	Protein coding	1.95565222115497e-25	1.69551228663124
ENSG00000144891.17	AGTR1	Protein coding	0.00112097174763226	2.87486514317221
ENSG00000151320.10	AKAP6	Protein coding	0.00343094036136352	1.76024265201924
ENSG00000224228.2	AL031599.1	Other RNA	0.000973967226854497	2.62250592453745
ENSG00000278071.1	AL161669.3	Other RNA	0.0463038311286988	-1.47370015457212
ENSG00000224945.1	AL353150.1	Other RNA	0.000122757597427984	-2.9136973443688
ENSG00000228035.1	AL512638.2	Other RNA	0.000373623042838836	-2.25353313420807
ENSG00000223811.1	AL589684.1	Other RNA	0.0468184106372349	1.57426256002018
ENSG00000148677.6	ANKRD1	Protein coding	0.016962399467519	1.85217181773874
ENSG00000154065.16	ANKRD29	Protein coding	0.000197157175405962	-1.01458567115851
ENSG00000077420.15	APBB1IP	Protein coding	0.00130096796054022	-2.56479643561447
ENSG00000198768.10	APCDD1L	Protein coding	3.82357497158816e-05	-1.65063978777602
ENSG00000231290.5	APCDD1L-AS1	Other RNA	0.00147489766733726	-2.43067771451306
ENSG00000240583.11	AQP1	Protein coding	1.30833617746487e-11	1.70993115729057
ENSG00000169083.16	AR	Protein coding	5.87902938061129e-19	-1.79881726370269
ENSG00000162630.5	B3GALT2	Protein coding	0.00175158842184278	1.55624179242435
ENSG00000182240.15	BACE2	Protein coding	0.044576037029471	1.05373266756735
ENSG00000119866.20	BCL11A	Protein coding	0.000194373743794516	1.53845836216474
ENSG00000259946.1	BX005019.1	Other RNA	0.00219817713446555	2.11075945716585
ENSG00000165507.8	C10orf10	Protein coding	2.13054421256413e-06	1.58465913634576
ENSG00000187479.5	C11orf96	Protein coding	0.00240744793371778	1.2273830579164
ENSG00000173918.14	C1QTNF1	Protein coding	3.90461805034733e-12	-1.67369585968157
ENSG00000182985.17	CADM1	Protein coding	0.00494491437165013	1.97249397563216
ENSG00000162545.5	CAMK2N1	Protein coding	0.0478428992492582	-1.08083151644581
ENSG00000003400.14	CASP10	Protein coding	0.000918318164406262	-1.40307759578768
ENSG00000173421.16	CCDC36	Protein coding	0.00775294525619707	-1.59532647357914
ENSG00000055813.5	CCDC85A	Protein coding	2.3191237739352e-07	1.88430374946599
ENSG00000010278.12	CD9	Protein coding	3.45413830911239e-12	-1.47643998003383
ENSG00000158825.5	CDA	Protein coding	2.63900971934492e-06	-2.42726430798552
ENSG00000140945.16	CDH13	Protein coding	0.00946101076852308	1.33070750886154
ENSG00000129596.4	CDO1	Protein coding	0.0253607401083591	1.65676916780316
ENSG00000197766.7	CFD	Protein coding	0.0418468006311173	-2.27581090842066
ENSG00000133019.11	CHRM3	Protein coding	0.00259170827395473	2.37650548414992
ENSG00000198108.3	CHSY3	Protein coding	1.97834436472209e-05	1.84438351633286
ENSG00000176435.6	CLEC14A	Protein coding	3.19963705449295e-19	5.00838257625462
ENSG00000110852.4	CLEC2B	Protein coding	6.37348470920676e-17	1.96096811762129
ENSG00000153815.16	CMIP	Protein coding	9.88751024509043e-10	-1.46054738158813
ENSG00000174600.13	CMKLR1	Protein coding	0.00291103962451912	3.49583763946631
ENSG00000174469.19	CNTNAP2	Protein coding	0.0111992459818393	1.60762100660732
ENSG00000171502.14	COL24A1	Protein coding	0.00103476893686078	2.02268448118663
ENSG00000144810.15	COL8A1	Protein coding	5.65455173938608e-10	1.82355751577681
ENSG00000163751.3	CPA3	Protein coding	1.31112751069514e-07	3.44230807947815
ENSG00000178773.14	CPNE7	Protein coding	0.0103584161470271	-1.40044352087016
ENSG00000088882.7	CPXM1	Protein coding	6.85370630586474e-09	-1.55129797599375
ENSG00000121898.12	CPXM2	Protein coding	9.00502401598669e-07	1.14959770662745
ENSG00000213145.9	CRIP1	Protein coding	2.02943577472242e-11	1.13955799450041
ENSG00000182809.10	CRIP2	Protein coding	9.13867184367131e-18	1.69426518226368
ENSG00000175315.2	CST6	Protein coding	0.00893739486342275	1.86309797619831
ENSG00000145824.12	CXCL14	Protein coding	0.0364013465027725	-2.03495545658498
ENSG00000170891.10	CYTL1	Protein coding	1.23984292717286e-08	3.3995045843386
ENSG00000105339.10	DENND3	Protein coding	1.08067689329172e-05	-1.14978251213628
ENSG00000062282.14	DGAT2	Protein coding	0.00763562191872805	-2.03380722073111
ENSG00000197635.9	DPP4	Protein coding	5.49647814523266e-08	-1.4075302717835
ENSG00000151640.12	DPYSL4	Protein coding	5.87907149516172e-05	-1.99852827189765
ENSG00000102385.12	DRP2	Protein coding	0.000579628356082174	1.19169593144841
ENSG00000164176.12	EDIL3	Protein coding	7.15056502229283e-05	3.05602533570516
ENSG00000125266.6	EFNB2	Protein coding	3.95178587159363e-08	1.31008426387503
ENSG00000166897.14	ELFN2	Protein coding	0.000454580334409074	-2.51547303776389
ENSG00000163064.6	EN1	Protein coding	0.0204267648142667	2.07953037406438
ENSG00000082397.17	EPB41L3	Protein coding	2.89691091481879e-13	-2.27552183264301
ENSG00000095203.14	EPB41L4B	Protein coding	0.0341462033124394	1.18429624729542
ENSG00000116106.11	EPHA4	Protein coding	8.83975653719262e-06	-1.17658260502926
ENSG00000106123.11	EPHB6	Protein coding	7.05812468118467e-06	-1.3651593185304
ENSG00000091831.23	ESR1	Protein coding	8.80239913052145e-07	-2.3486345488893
ENSG00000166979.12	EVA1C	Protein coding	0.0264448012876957	-1.12731911052541
ENSG00000110723.11	EXPH5	Protein coding	8.32118479531093e-12	-2.21835026127806
ENSG00000104313.17	EYA1	Protein coding	2.31917341466005e-05	-2.3867786903237
ENSG00000154319.14	FAM167A	Protein coding	1.36603034010905e-05	-1.14540702389971
ENSG00000225684.3	FAM225B	Other RNA	0.0246290497743206	2.43247701362416
ENSG00000183508.4	FAM46C	Protein coding	1.39691808772627e-20	-1.94451444638943
ENSG00000165323.15	FAT3	Protein coding	7.74964119072665e-08	2.66082713083305
ENSG00000153266.12	FEZF2	Protein coding	9.38011264442069e-09	-3.21860501722226
ENSG00000130720.12	FIBCD1	Protein coding	0.000595304712021785	-1.8238779240502
ENSG00000183770.5	FOXL2	Protein coding	0.00561145036937948	-1.43323962222426
ENSG00000280614.1	FP236383.2	Other RNA	2.2318075515602e-26	1.63741942467203
ENSG00000281181.1	FP236383.3	Other RNA	2.2318075515602e-26	1.63741942467203
ENSG00000280800.1	FP671120.3	Other RNA	2.2318075515602e-26	1.63741942467203
ENSG00000171877.20	FRMD5	Protein coding	0.00823342070368122	-1.44251051423052
ENSG00000174804.3	FZD4	Protein coding	1.68060783173719e-05	-1.14844269177468
ENSG00000136928.6	GABBR2	Protein coding	0.0307160715474042	-1.61226617641387
ENSG00000110328.5	GALNT18	Protein coding	0.000141424570094696	-2.59023786489329
ENSG00000141448.8	GATA6	Protein coding	8.01835902418964e-11	-2.36482244197567
ENSG00000266524.2	GDF10	Protein coding	3.53362478309965e-07	-3.58223057837937
ENSG00000125965.8	GDF5	Protein coding	0.00561145036937948	1.01525081780221
ENSG00000151892.14	GFRA1	Protein coding	0.0182921093128136	1.76103823526988
ENSG00000111087.9	GLI1	Protein coding	0.0204267648142667	-2.14234531328543
ENSG00000170412.16	GPRC5C	Protein coding	0.00291103962451912	-2.05972979737506
ENSG00000164418.19	GRIK2	Protein coding	5.69793793912936e-11	-2.97533044261286
ENSG00000134443.9	GRP	Protein coding	0.00126704865386574	3.12259459988659
ENSG00000172986.12	GXYLT2	Protein coding	1.91561473045931e-05	1.06296502409475
ENSG00000056998.19	GYG2	Protein coding	0.0241727624309112	-1.29150898751333
ENSG00000145681.10	HAPLN1	Protein coding	5.01343522338857e-12	3.14695767033997
ENSG00000099822.2	HCN2	Protein coding	0.0204293976590639	1.04744355711255
ENSG00000138411.10	HECW2	Protein coding	0.0022126101883735	1.21565700460877
ENSG00000188290.10	HES4	Protein coding	0.0100284083272195	1.54587898851319
ENSG00000150540.13	HNMT	Protein coding	1.84132862483671e-05	-1.3025180249924
ENSG00000173917.10	HOXB2	Protein coding	0.00261612984212385	1.15173140114383
ENSG00000260027.4	HOXB7	Protein coding	0.00373216023634709	2.06186931515424
ENSG00000237380.6	HOXD-AS2	Other RNA	0.0194244267468054	1.36305958578296
ENSG00000128652.11	HOXD3	Protein coding	0.00238054788388075	1.81480683054203
ENSG00000170166.5	HOXD4	Protein coding	2.3974172680853e-08	2.24597240104718
ENSG00000175879.8	HOXD8	Protein coding	2.01120153012721e-06	1.54333633057732
ENSG00000173083.14	HPSE	Protein coding	0.0287776153264485	-1.20821868250424
ENSG00000087076.8	HSD17B14	Protein coding	0.0197039243577381	1.04759789402219
ENSG00000103742.11	IGDCC4	Protein coding	4.9331854496413e-05	1.46715746691456
ENSG00000115457.9	IGFBP2	Protein coding	2.15073241470795e-10	1.57286463447003
ENSG00000146674.14	IGFBP3	Protein coding	0.0111992459818393	1.8492134849915
ENSG00000152580.8	IGSF10	Protein coding	0.0018772534721456	1.25257888540817
ENSG00000144730.17	IL17RD	Protein coding	0.000120643847637559	-1.13358727210179
ENSG00000163083.5	INHBB	Protein coding	0.011692445698121	2.86530455894818
ENSG00000027644.4	INSRR	Protein coding	0.0248699010664937	2.62049283255007
ENSG00000213949.8	ITGA1	Protein coding	0.00850213636439594	1.60654908149859
ENSG00000137809.16	ITGA11	Protein coding	3.18983095776222e-07	1.67536044674456
ENSG00000077943.7	ITGA8	Protein coding	0.026463090389155	1.20658240596312
ENSG00000101384.11	JAG1	Protein coding	2.16275726520981e-06	1.10346577791246
ENSG00000165757.8	JCAD	Protein coding	0.0230314084227998	1.12255608171864
ENSG00000121361.3	KCNJ8	Protein coding	5.10709161512261e-05	-3.72904003063891
ENSG00000124249.6	KCNK15	Protein coding	1.79238840291595e-07	1.30045520580168
ENSG00000156486.7	KCNS2	Protein coding	8.93357592226494e-06	-1.27126908711787
ENSG00000120549.17	KIAA1217	Protein coding	2.47342925128676e-08	1.37294903129794
ENSG00000197892.12	KIF13B	Protein coding	0.000216804974199892	1.34768904644729
ENSG00000157404.15	KIT	Protein coding	5.1801273726425e-17	1.59008755242485
ENSG00000174611.11	KY	Protein coding	4.9331854496413e-05	-2.52419993326284
ENSG00000106003.12	LFNG	Protein coding	0.000228017426861577	1.6738610095366
ENSG00000143355.15	LHX9	Protein coding	9.39719344610094e-20	3.0815986847871
ENSG00000228495.1	LINC01013	Other RNA	0.000693370716080866	1.56035871543198
ENSG00000163364.9	LINC01116	Other RNA	0.00112131274343822	1.12942907495066
ENSG00000269998.1	LINC01930	Other RNA	0.0108925466421493	1.70320856405782
ENSG00000245812.2	LINC02202	Other RNA	0.0401812163004752	1.12369663062726
ENSG00000144749.13	LRIG1	Protein coding	0.0257978163307139	-1.32926088181678
ENSG00000173114.12	LRRN3	Protein coding	4.30301353756681e-14	1.75809408462095
ENSG00000139329.4	LUM	Protein coding	0.00420194653951263	1.02235928279762
ENSG00000187123.14	LYPD6	Protein coding	2.26537831806739e-25	2.12030181423664
ENSG00000150556.16	LYPD6B	Protein coding	8.09465065774064e-05	4.0286302563015
ENSG00000144063.3	MALL	Protein coding	0.00126704865386574	-1.55343814743873
ENSG00000135525.18	MAP7	Protein coding	0.00510469461448804	1.76695349207436
ENSG00000166603.4	MC4R	Protein coding	0.00896627846839996	2.82074987960041
ENSG00000166482.11	MFAP4	Protein coding	1.51230006682158e-20	1.01271227779757
ENSG00000225206.8	MIR137HG	Other RNA	2.82055930090757e-12	1.43217818543574
ENSG00000215386.11	MIR99AHG	Other RNA	0.000233006936500525	-1.02507732227749
ENSG00000075643.5	MOCOS	Protein coding	1.48958881992824e-05	-1.12831014756567
ENSG00000160808.9	MYL3	Protein coding	1.33364245000165e-07	2.56389327833574
ENSG00000007944.14	MYLIP	Protein coding	1.77751882394951e-05	1.10206455339453
ENSG00000141052.17	MYOCD	Protein coding	0.00512949914111648	-1.7648462720317
ENSG00000170011.13	MYRIP	Protein coding	1.75824948008398e-13	2.83282437048938
ENSG00000162599.15	NFIA	Protein coding	6.19778165459723e-07	-1.18838120023386
ENSG00000123572.16	NRK	Protein coding	2.32686245978575e-17	4.15688851384488
ENSG00000148053.15	NTRK2	Protein coding	0.000810689301806783	1.93227531574014
ENSG00000182575.7	NXPH3	Protein coding	0.0241727624309112	-1.68973598897286
ENSG00000105088.8	OLFM2	Protein coding	5.85183617013597e-08	1.96571862011375
ENSG00000164920.9	OSR2	Protein coding	4.43803120996216e-05	-1.37876131365452
ENSG00000138650.8	PCDH10	Protein coding	0.00119631665767787	1.66640394654836
ENSG00000165194.15	PCDH19	Protein coding	0.000115154931105862	3.32229039808644
ENSG00000197479.6	PCDHB11	Protein coding	0.045964363704677	1.44166246191396
ENSG00000119630.13	PGF	Protein coding	0.000430245319069917	1.60011836944838
ENSG00000069011.15	PITX1	Protein coding	6.30847449247343e-05	-2.09164318739923
ENSG00000166473.17	PKD1L2	Other RNA	0.0232477881721008	-1.33547386350519
ENSG00000171033.12	PKIA	Protein coding	0.00038229573355185	-1.70880059305966
ENSG00000214100.8	PLAC9P1	Other RNA	5.63527007451495e-07	-2.73921515809684
ENSG00000182836.9	PLCXD3	Protein coding	0.0484629241301619	-1.87470409968177
ENSG00000221866.9	PLXNA4	Protein coding	0.0172841136770033	2.02680144399398
ENSG00000136040.8	PLXNC1	Protein coding	0.000104602991473191	1.5926463083682
ENSG00000133110.14	POSTN	Protein coding	8.86054005786738e-05	2.9593873712412
ENSG00000132170.19	PPARG	Protein coding	1.07619336283685e-05	-1.01875811134286
ENSG00000188783.5	PRELP	Protein coding	9.51544244826959e-19	1.30597513231041
ENSG00000156011.16	PSD3	Protein coding	1.56990555519835e-05	1.06429037423215
ENSG00000243137.7	PSG4	Protein coding	5.81492226996393e-05	-1.40707896358789
ENSG00000124212.5	PTGIS	Protein coding	2.74025135417864e-05	-1.80047680822395
ENSG00000095303.14	PTGS1	Protein coding	5.01343522338857e-12	-1.75565520828259
ENSG00000160801.13	PTH1R	Protein coding	0.00311877898179856	1.57506618932089
ENSG00000077092.18	RARB	Protein coding	1.18356790793962e-05	1.35511708404599
ENSG00000101265.15	RASSF2	Protein coding	0.000858169858765501	-1.63820468611479
ENSG00000189056.13	RELN	Protein coding	0.000780502184047061	2.16884144304789
ENSG00000178882.14	RFLNA	Protein coding	0.00896627846839996	2.21845987181403
ENSG00000130988.12	RGN	Protein coding	0.0140209403052042	1.07683678630954
ENSG00000147509.13	RGS20	Protein coding	0.0427318642280119	1.02293938635604
ENSG00000126785.12	RHOJ	Protein coding	0.000590951026223383	-1.31202400234009
ENSG00000137393.9	RNF144B	Protein coding	9.87558782781161e-11	1.91283210723446
ENSG00000169071.14	ROR2	Protein coding	6.0909637146784e-06	-1.64644198433644
ENSG00000100784.10	RPS6KA5	Protein coding	0.00564888625735395	1.52361779208923
ENSG00000185924.6	RTN4RL1	Protein coding	0.045796900562226	1.22025001685951
ENSG00000020633.18	RUNX3	Protein coding	0.0265483600536631	1.07280622449904
ENSG00000213694.3	S1PR3	Protein coding	9.56888764981853e-25	-1.34920856932117
ENSG00000103449.11	SALL1	Protein coding	0.0410282187844229	-1.28535841495915
ENSG00000168077.13	SCARA3	Protein coding	1.4535586079781e-06	-1.20290511795235
ENSG00000171951.4	SCG2	Protein coding	0.00332303021082618	2.03635882632035
ENSG00000115884.10	SDC1	Protein coding	7.07112156397906e-14	-1.1249016026701
ENSG00000187764.11	SEMA4D	Protein coding	0.0384932952138148	-1.38600545764238
ENSG00000168528.11	SERINC2	Protein coding	0.000120241079405874	-1.82410053058872
ENSG00000197632.8	SERPINB2	Protein coding	0.0223909504160359	-1.86689495501242
ENSG00000166396.12	SERPINB7	Protein coding	2.31735962523464e-11	-2.10397635173653
ENSG00000198879.11	SFMBT2	Protein coding	0.00147489766733726	-2.20598851423181
ENSG00000104332.11	SFRP1	Protein coding	1.40627521166616e-66	-3.20796828836424
ENSG00000145423.4	SFRP2	Protein coding	2.85231698762219e-12	-2.83613350920574
ENSG00000148082.9	SHC3	Protein coding	0.00045507556205207	-2.02106075591231
ENSG00000146950.12	SHROOM2	Protein coding	7.06095014406883e-05	2.13678772750582
ENSG00000116991.10	SIPA1L2	Protein coding	0.0154201157102924	1.01003794813751
ENSG00000170577.7	SIX2	Protein coding	0.0164803465147691	-1.97107511832178
ENSG00000141469.16	SLC14A1	Protein coding	6.16014165383629e-09	-2.8341192445808
ENSG00000120833.13	SOCS2	Protein coding	0.00154237090556832	-1.09414141485472
ENSG00000246985.7	SOCS2-AS1	Other RNA	0.00561145036937948	-1.03156096677447
ENSG00000173678.14	SPDYE2B	Protein coding	0.0340295927025831	1.78292980266492
ENSG00000152377.13	SPOCK1	Protein coding	4.57591895038471e-20	1.23396070359623
ENSG00000159674.11	SPON2	Protein coding	7.25812403007546e-10	-1.40303091465836
ENSG00000164056.10	SPRY1	Protein coding	3.377564090297e-06	1.31092147008766
ENSG00000152953.12	STK32B	Protein coding	1.90752198033707e-17	2.1959365663771
ENSG00000140022.9	STON2	Protein coding	0.0137692660588149	1.43879912947179
ENSG00000147642.16	SYBU	Protein coding	0.00138805485520043	-1.92876094857435
ENSG00000092607.13	TBX15	Protein coding	8.84259877390111e-18	1.0484139541015
ENSG00000105825.11	TFPI2	Protein coding	0.00395091940601894	-1.33627987469055
ENSG00000156299.13	TIAM1	Protein coding	0.00235900456367248	1.46382372608951
ENSG00000142910.15	TINAGL1	Protein coding	1.83473805116762e-06	-1.88735752533452
ENSG00000133687.15	TMTC1	Protein coding	3.47231079778857e-13	-1.20259723405188
ENSG00000181634.7	TNFSF15	Protein coding	3.21807696497505e-06	2.60726804033653
ENSG00000117586.10	TNFSF4	Protein coding	2.9410770359878e-12	1.99428782499195
ENSG00000114854.7	TNNC1	Protein coding	0.000165133093655766	2.94550949535998
ENSG00000101470.9	TNNC2	Protein coding	0.0229882723162189	1.94242604576015
ENSG00000105048.16	TNNT1	Protein coding	2.81346802025483e-05	-2.27705275841058
ENSG00000174599.5	TRAM1L1	Protein coding	0.00708944298887047	1.31998736489804
ENSG00000179981.9	TSHZ1	Protein coding	1.73242436420221e-05	-1.45268852640748
ENSG00000133985.2	TTC9	Protein coding	0.00916339384190208	2.34269284088437
ENSG00000243197.7	TUSC7	Other RNA	0.00344012724975465	-1.81573994732508
ENSG00000107731.12	UNC5B	Protein coding	0.00324580873898195	1.11207066361092
ENSG00000188933.14	USP32P1	Other RNA	0.0178123458607675	1.64438951997942
ENSG00000136014.11	USP44	Protein coding	0.00489966820008751	-2.31583914879697
ENSG00000162692.10	VCAM1	Protein coding	9.41897007942114e-29	2.69450277487208
ENSG00000205221.12	VIT	Protein coding	0.0495670031340929	1.9027194367576
ENSG00000196632.10	WNK3	Protein coding	0.011692445698121	1.81425407914804
ENSG00000105989.8	WNT2	Protein coding	1.45539912148524e-45	-1.95994333458236
ENSG00000180011.6	ZADH2	Protein coding	0.00153772199522269	-1.00417629532523
ENSG00000169946.13	ZFPM2	Protein coding	0.000494351280659881	-1.58414396612142
ENSG00000166432.14	ZMAT1	Protein coding	0.000421676521090793	2.09825263374946
ENSG00000198597.8	ZNF536	Protein coding	0.00457061725390084	-2.59036534227301
ENSG00000140545.14	NA	NA	3.06564905318946e-19	0.980227196607978
ENSG00000169213.6	NA	NA	1.7907684674211e-18	-0.969780455694365
ENSG00000278771.1	NA	NA	1.20311516859954e-17	-0.940782718069067
ENSG00000222328.1	NA	NA	2.0228641733278e-17	0.946155654903922
ENSG00000171812.12	NA	NA	5.26799186475225e-15	0.919561861862188
ENSG00000150687.11	NA	NA	1.55055022740047e-13	0.834902049581995
ENSG00000075223.13	NA	NA	1.75824948008398e-13	0.914004714157762
ENSG00000147100.10	NA	NA	3.89715800172288e-13	-0.925369666175148
ENSG00000197614.10	NA	NA	3.18082891855129e-12	0.792737844583077
ENSG00000169439.11	NA	NA	1.86302206568428e-11	0.849923860893997
ENSG00000112893.9	NA	NA	2.38976778891957e-11	0.811504086461805
ENSG00000182054.9	NA	NA	3.6321142599138e-11	-0.844549955784001
ENSG00000134531.9	NA	NA	6.93297315954195e-11	0.777119202804671
ENSG00000188042.7	NA	NA	2.29025716675201e-10	0.920592274630818
ENSG00000230630.4	NA	NA	2.46769059150136e-10	0.877978344064513
ENSG00000129675.15	NA	NA	7.44574863140925e-10	0.847647510347471
ENSG00000112186.11	NA	NA	1.72219202689094e-09	-0.95416119937568
ENSG00000233608.3	NA	NA	1.72219202689094e-09	-0.838468116604351
ENSG00000152952.11	NA	NA	9.38011264442069e-09	0.698771037424806
ENSG00000173530.5	NA	NA	9.93037749834531e-09	0.695338089887035
ENSG00000213626.11	NA	NA	2.05299273968015e-08	-0.817657927985705
ENSG00000104447.12	NA	NA	2.69427632498917e-08	0.748807079401847
ENSG00000146648.17	NA	NA	6.839012529528e-08	-0.728729144659773
ENSG00000166780.10	NA	NA	9.56560217165419e-08	0.823875906113003
ENSG00000142669.14	NA	NA	1.24051216286426e-07	-0.634612236654192
ENSG00000110492.15	NA	NA	1.33364245000165e-07	0.796268959658814
ENSG00000260916.7	NA	NA	1.82267503326955e-07	0.660415046521468
ENSG00000133639.4	NA	NA	2.90067020256234e-07	0.764178681886342
ENSG00000259768.5	NA	NA	3.45247368814202e-07	-0.853744793951186
ENSG00000103187.7	NA	NA	3.95566446643499e-07	-0.628909097610339
ENSG00000058668.14	NA	NA	4.3444423754927e-07	-0.614313990261512
ENSG00000177363.4	NA	NA	6.80930760313922e-07	0.689654626386176
ENSG00000169760.17	NA	NA	8.43670038925673e-07	0.905101532044215
ENSG00000267519.5	NA	NA	1.72837207455823e-06	0.857349224940952
ENSG00000130224.14	NA	NA	2.2417160560909e-06	-0.795252270236941
ENSG00000136114.15	NA	NA	2.46873322581098e-06	0.93774386592331
ENSG00000051523.10	NA	NA	3.21807696497505e-06	-0.763385119071528
ENSG00000125148.6	NA	NA	5.40440323850597e-06	-0.801802522791342
ENSG00000137965.10	NA	NA	5.40440323850597e-06	0.933199641635789
ENSG00000122042.9	NA	NA	6.49447943056589e-06	0.559822514809507
ENSG00000132429.9	NA	NA	8.42579627900543e-06	0.888898688266265
ENSG00000139874.5	NA	NA	1.00293473633424e-05	-0.64411726706445
ENSG00000162433.14	NA	NA	1.11855892579092e-05	0.984602738301558
ENSG00000198786.2	NA	NA	1.17352784988288e-05	-0.549867491471847
ENSG00000128641.18	NA	NA	1.37541754120212e-05	0.553613865728016
ENSG00000117122.13	NA	NA	1.48958881992824e-05	0.568120216487447
ENSG00000082482.13	NA	NA	1.55467366461086e-05	0.556502188712934
ENSG00000115415.18	NA	NA	1.8508850993933e-05	0.53580753248974
ENSG00000057019.15	NA	NA	1.91561473045931e-05	0.696196351498768
ENSG00000196155.12	NA	NA	2.04325651667953e-05	0.933979201662486
ENSG00000256043.2	NA	NA	2.18674325823531e-05	0.608537382397246
ENSG00000197746.13	NA	NA	2.59950089595767e-05	0.555428564771885
ENSG00000136261.14	NA	NA	2.684486966445e-05	-0.578204435645539
ENSG00000198743.6	NA	NA	2.74025135417864e-05	0.927590552053946
ENSG00000125354.22	NA	NA	2.81346802025483e-05	-0.720531646040312
ENSG00000182492.15	NA	NA	2.81346802025483e-05	-0.555026785149049
ENSG00000115841.19	NA	NA	3.26916049928783e-05	0.785309722645168
ENSG00000122359.17	NA	NA	3.55734522495648e-05	-0.58666087176948
ENSG00000181467.4	NA	NA	3.56932841251626e-05	-0.539968675372453
ENSG00000196562.14	NA	NA	4.11683778011565e-05	0.663819859891238
ENSG00000172201.11	NA	NA	4.4411097388044e-05	0.80140890818917
ENSG00000137070.17	NA	NA	4.61716792725563e-05	0.762256103415693
ENSG00000173706.12	NA	NA	4.80238702387946e-05	-0.597581589639883
ENSG00000135111.15	NA	NA	5.64236854467186e-05	-0.809682681657167
ENSG00000106392.10	NA	NA	5.68798432387564e-05	0.662872295249996
ENSG00000138193.15	NA	NA	5.75278524099605e-05	-0.774160440679701
ENSG00000263873.1	NA	NA	7.10249687119662e-05	-0.627726854237947
ENSG00000167900.11	NA	NA	7.71122045166258e-05	-0.996967292098573
ENSG00000140937.13	NA	NA	8.17262371916599e-05	0.657103184166631
ENSG00000198886.2	NA	NA	0.000106063768976547	-0.500716949832213
ENSG00000107249.21	NA	NA	0.000110154370092392	-0.804107366419687
ENSG00000183688.4	NA	NA	0.000110154370092392	0.504686224986139
ENSG00000171408.13	NA	NA	0.000110154370092392	0.720099346440048
ENSG00000205542.10	NA	NA	0.000113031744929449	0.614017748979245
ENSG00000111206.12	NA	NA	0.00012121055750242	-0.802110618158011
ENSG00000142949.16	NA	NA	0.000130797170986587	-0.660355035210077
ENSG00000048052.21	NA	NA	0.000143146140254974	0.802467767971578
ENSG00000109576.13	NA	NA	0.000144777905572868	0.98198897376762
ENSG00000225614.2	NA	NA	0.00014693571686884	-0.681008762436794
ENSG00000138134.11	NA	NA	0.000147822153014098	-0.694496078467808
ENSG00000090776.5	NA	NA	0.000167272811552011	0.914102315757026
ENSG00000104870.12	NA	NA	0.000172316828346655	0.584448847035607
ENSG00000263426.2	NA	NA	0.0001760003803954	0.66583416235676
ENSG00000164611.12	NA	NA	0.000191786824054864	-0.688337117194675
ENSG00000138814.16	NA	NA	0.000194373743794516	-0.567874363174612
ENSG00000139508.14	NA	NA	0.000226529449524443	0.861400136923219
ENSG00000153292.15	NA	NA	0.000226529449524443	0.990002366243994
ENSG00000185585.19	NA	NA	0.000228017426861577	0.62506868359657
ENSG00000136542.8	NA	NA	0.00024099695519036	0.644216250909418
ENSG00000091986.15	NA	NA	0.000267410922551574	0.473982523475347
ENSG00000089472.16	NA	NA	0.000267410922551574	0.950182351970143
ENSG00000144369.12	NA	NA	0.000293307194299358	0.510261224457691
ENSG00000203811.1	NA	NA	0.000294630965779542	-0.673943834761348
ENSG00000203852.3	NA	NA	0.000294630965779542	-0.673943834761348
ENSG00000077942.18	NA	NA	0.000296720838963675	-0.471964476093958
ENSG00000213614.9	NA	NA	0.000297381714736806	0.477658216804439
ENSG00000278828.1	NA	NA	0.000344456585361365	-0.645559211460624
ENSG00000261786.1	NA	NA	0.000346461370373805	-0.85053038144575
ENSG00000150347.14	NA	NA	0.000363687583365065	-0.46983963031807
ENSG00000165617.14	NA	NA	0.000372612798032453	-0.668853060480527
ENSG00000151617.15	NA	NA	0.000373497685919259	0.971618287324663
ENSG00000088325.15	NA	NA	0.000373623042838836	-0.527226350686708
ENSG00000111859.16	NA	NA	0.000446881206219047	0.860660256415418
ENSG00000162631.18	NA	NA	0.00045507556205207	0.858956397187617
ENSG00000112715.21	NA	NA	0.000498811118877057	0.538121734039545
ENSG00000136235.15	NA	NA	0.000554042070556928	0.470943959861634
ENSG00000023171.16	NA	NA	0.000569652731074165	-0.79883885029359
ENSG00000110427.14	NA	NA	0.000573672829654246	-0.615645251127776
ENSG00000109743.10	NA	NA	0.00057416144962707	0.590981086627357
ENSG00000240972.1	NA	NA	0.000586018835378562	-0.486185733741091
ENSG00000111981.4	NA	NA	0.000593824347793194	0.687296768903035
ENSG00000120437.8	NA	NA	0.000633981006120002	-0.784503478351047
ENSG00000198363.17	NA	NA	0.000659482901854916	-0.450702048546349
ENSG00000175110.11	NA	NA	0.000679373732574475	-0.530933639351089
ENSG00000134057.14	NA	NA	0.000716993315809565	-0.656179461883873
ENSG00000198431.15	NA	NA	0.000771565838902829	-0.454190835475678
ENSG00000141905.18	NA	NA	0.000826254650218872	-0.666531056356084
ENSG00000065833.8	NA	NA	0.000826254650218872	-0.492610542312381
ENSG00000101825.7	NA	NA	0.000919159839317631	0.446084930719912
ENSG00000258818.3	NA	NA	0.000946632403997466	0.616032511885801
ENSG00000142156.14	NA	NA	0.000968005924205391	0.443802603115564
ENSG00000099875.14	NA	NA	0.000990549191072029	-0.531554454841397
ENSG00000178031.16	NA	NA	0.00101975619428825	0.763392847368819
ENSG00000163637.12	NA	NA	0.00104531075143437	-0.557546599494163
ENSG00000198053.11	NA	NA	0.00105262383960489	-0.487553369870472
ENSG00000130429.12	NA	NA	0.00105421483928301	-0.487481077996756
ENSG00000137834.14	NA	NA	0.00108094613418366	-0.818150803800521
ENSG00000196611.4	NA	NA	0.00110077312176692	-0.762636734158864
ENSG00000220785.7	NA	NA	0.00119135006787712	-0.685036271047822
ENSG00000103490.13	NA	NA	0.00119631665767787	-0.729128364698074
ENSG00000109107.13	NA	NA	0.00125180974312862	-0.904623797245945
ENSG00000205181.5	NA	NA	0.00133194353241982	0.867641091930122
ENSG00000117399.13	NA	NA	0.00139887606303733	-0.858324451612515
ENSG00000163545.8	NA	NA	0.00153116940379188	-0.748361815671294
ENSG00000173166.17	NA	NA	0.00157159178793261	0.634025504342031
ENSG00000128016.5	NA	NA	0.00169608116356959	0.472821178211897
ENSG00000173210.19	NA	NA	0.00180690626778831	-0.65914073195615
ENSG00000006468.13	NA	NA	0.00180690626778831	0.770481958308681
ENSG00000172757.12	NA	NA	0.00183326594582089	-0.42980587676302
ENSG00000085662.13	NA	NA	0.00185128134355746	-0.488262195633512
ENSG00000254535.3	NA	NA	0.00195432230814247	0.730235568401651
ENSG00000012171.19	NA	NA	0.00198514469037086	-0.656214561384193
ENSG00000138028.15	NA	NA	0.00214212528606624	-0.962683601415593
ENSG00000138413.13	NA	NA	0.00216778215588502	-0.444136344226706
ENSG00000170425.3	NA	NA	0.00230329187364036	-0.883829901178628
ENSG00000117984.13	NA	NA	0.00236702817027367	0.418506251314922
ENSG00000147065.16	NA	NA	0.00247835806434494	-0.450981552706485
ENSG00000112984.11	NA	NA	0.00270000531891266	-0.762968215169092
ENSG00000204852.15	NA	NA	0.0027714427125234	0.546043710499179
ENSG00000163602.10	NA	NA	0.00285622545758326	0.435355400092086
ENSG00000141837.19	NA	NA	0.00285792302103748	-0.982705515687273
ENSG00000121060.16	NA	NA	0.00291103962451912	-0.856229137069222
ENSG00000101400.5	NA	NA	0.00291103962451912	-0.543598075267284
ENSG00000152049.6	NA	NA	0.00291103962451912	0.508622812956999
ENSG00000164938.13	NA	NA	0.0029823889896173	0.533083149384513
ENSG00000170160.17	NA	NA	0.00300240455779602	0.955656283597016
ENSG00000230989.6	NA	NA	0.00306015783766749	0.44012509860321
ENSG00000081760.16	NA	NA	0.00310038142271385	-0.594889359748182
ENSG00000123131.12	NA	NA	0.00311904428468697	0.413326780725467
ENSG00000005893.15	NA	NA	0.00313166637146023	0.410390511938636
ENSG00000172348.14	NA	NA	0.00316231477934088	0.511357041546522
ENSG00000166341.7	NA	NA	0.00319727903541888	0.657188450547019
ENSG00000109610.5	NA	NA	0.00321122327433102	-0.956707177453928
ENSG00000114861.18	NA	NA	0.00324580873898195	-0.567146332225934
ENSG00000105223.19	NA	NA	0.0032527533494838	0.432232052909183
ENSG00000149782.11	NA	NA	0.00336647899339219	-0.471149776562979
ENSG00000138639.17	NA	NA	0.00336647899339219	0.579268475626169
ENSG00000251493.4	NA	NA	0.00339703688050833	0.631047317848043
ENSG00000145386.9	NA	NA	0.00342416935833411	-0.498915495334382
ENSG00000174080.10	NA	NA	0.00345651559981051	0.586909865478687
ENSG00000173482.16	NA	NA	0.00353507361303835	0.521902996403305
ENSG00000197153.4	NA	NA	0.00358821393713799	-0.816658995756182
ENSG00000206262.8	NA	NA	0.00359742350649142	-0.981419347079112
ENSG00000143384.12	NA	NA	0.00373216023634709	0.412370914165057
ENSG00000168234.12	NA	NA	0.00381467734589273	-0.558818957436774
ENSG00000144724.19	NA	NA	0.00394983911611915	0.423715716915727
ENSG00000145555.14	NA	NA	0.00396456749928864	-0.579054644693169
ENSG00000162702.7	NA	NA	0.0040117868012676	-0.424399326381476
ENSG00000143387.12	NA	NA	0.0042146423560589	0.39963402985737
ENSG00000175166.16	NA	NA	0.00450802907923311	-0.441937605704689
ENSG00000111678.10	NA	NA	0.00454090965156323	0.4185332852428
ENSG00000198542.13	NA	NA	0.00457061725390084	0.86725633938284
ENSG00000166825.13	NA	NA	0.00489966820008751	-0.499791030018152
ENSG00000134363.11	NA	NA	0.00506624250080372	0.447966345582871
ENSG00000239672.7	NA	NA	0.00525358660687112	-0.418950500513785
ENSG00000118257.16	NA	NA	0.00525358660687112	0.717251824892115
ENSG00000228223.3	NA	NA	0.00542224285750574	0.460477448572906
ENSG00000131473.16	NA	NA	0.00558597706234995	-0.3996544064558
ENSG00000100075.9	NA	NA	0.00561145036937948	-0.423180738098387
ENSG00000105355.8	NA	NA	0.00561145036937948	-0.397354533832782
ENSG00000146411.5	NA	NA	0.00564888625735395	-0.74726538992042
ENSG00000166803.11	NA	NA	0.00567646752665075	-0.737798093262389
ENSG00000273983.1	NA	NA	0.00590952003193218	-0.586968913926415
ENSG00000134202.10	NA	NA	0.00591192161841454	0.435850398433124
ENSG00000261556.9	NA	NA	0.00592616559097149	0.608518773466553
ENSG00000095380.10	NA	NA	0.00602883089228999	-0.448246995822514
ENSG00000144455.13	NA	NA	0.00602883089228999	0.424504391499427
ENSG00000238741.1	NA	NA	0.00603307364896464	0.39133088638042
ENSG00000235162.8	NA	NA	0.00614834260932934	0.390608254231722
ENSG00000112837.16	NA	NA	0.00638337962351344	0.505758347461993
ENSG00000168090.9	NA	NA	0.00649605114450853	-0.476369683023612
ENSG00000119771.14	NA	NA	0.00652987467381746	-0.59492157742299
ENSG00000171492.14	NA	NA	0.00694998118448859	-0.62852567559669
ENSG00000164330.16	NA	NA	0.00744071913492644	0.770595626733574
ENSG00000144283.21	NA	NA	0.00770374438972253	0.539870997211833
ENSG00000175137.10	NA	NA	0.00806735437681285	-0.465586658212778
ENSG00000148175.12	NA	NA	0.00827022297945179	0.38708370508879
ENSG00000168938.5	NA	NA	0.00846166533930206	0.40459971747896
ENSG00000182718.16	NA	NA	0.00868356633025885	-0.420151833160409
ENSG00000139263.11	NA	NA	0.00874135090766632	0.505731012302033
ENSG00000118523.5	NA	NA	0.0100202045565593	0.647424313257477
ENSG00000174437.16	NA	NA	0.0100561242138298	-0.393326171862519
ENSG00000102359.6	NA	NA	0.0103584161470271	0.553645864405931
ENSG00000138316.10	NA	NA	0.0103584161470271	0.616680168828476
ENSG00000081307.12	NA	NA	0.0103584161470271	0.651713802608568
ENSG00000125968.8	NA	NA	0.0105395189978869	-0.427088257759494
ENSG00000223891.5	NA	NA	0.010591119875775	0.689963165733876
ENSG00000135480.15	NA	NA	0.0110254294655665	-0.769032601445089
ENSG00000183856.10	NA	NA	0.0110684289544292	-0.728593058496519
ENSG00000075651.15	NA	NA	0.0112925839528609	0.707176665507169
ENSG00000225648.5	NA	NA	0.0112982104245145	0.460658251177505
ENSG00000214078.12	NA	NA	0.0116386650511377	-0.435865290880404
ENSG00000167601.11	NA	NA	0.011692445698121	-0.5900186578349
ENSG00000108840.15	NA	NA	0.011692445698121	-0.500203724509483
ENSG00000189159.15	NA	NA	0.011692445698121	-0.474153303507262
ENSG00000145730.20	NA	NA	0.0121649557416056	0.371655657244766
ENSG00000205795.4	NA	NA	0.0123595992119936	0.972055318738179
ENSG00000130638.16	NA	NA	0.0127029265764638	-0.433003079957999
ENSG00000278893.1	NA	NA	0.0127029265764638	0.764504642731662
ENSG00000078098.13	NA	NA	0.0130126703874421	0.376702522813895
ENSG00000183023.18	NA	NA	0.0137692660588149	0.552525624151028
ENSG00000154134.14	NA	NA	0.0138920255310242	-0.938794620983757
ENSG00000204843.12	NA	NA	0.0141037858813341	-0.446980112369672
ENSG00000173221.13	NA	NA	0.0141797125732849	-0.654621063754153
ENSG00000116133.11	NA	NA	0.0143617764154101	-0.949368321048896
ENSG00000024422.11	NA	NA	0.0143617764154101	-0.414483924738406
ENSG00000157227.12	NA	NA	0.0144674158087206	0.380732982071618
ENSG00000162337.11	NA	NA	0.0148739017871399	0.943614529723085
ENSG00000051620.10	NA	NA	0.0154261152393084	-0.48269655820037
ENSG00000106348.16	NA	NA	0.0156028393549922	-0.42139269443577
ENSG00000177663.13	NA	NA	0.015671116475807	-0.615972416284049
ENSG00000117859.18	NA	NA	0.0157642986992138	-0.444615041832595
ENSG00000154096.13	NA	NA	0.0162988006959421	-0.639316374948869
ENSG00000113269.13	NA	NA	0.0164113444409116	0.442349322842215
ENSG00000123975.4	NA	NA	0.0172841136770033	-0.493667292721524
ENSG00000187372.11	NA	NA	0.0177200023662836	0.887101632314067
ENSG00000153714.5	NA	NA	0.0182228654107658	0.531707842944513
ENSG00000228716.6	NA	NA	0.0184181126946867	-0.55404859474387
ENSG00000076513.16	NA	NA	0.0194244267468054	-0.377181489787905
ENSG00000135506.15	NA	NA	0.0196283739493792	0.358778816685016
ENSG00000180346.3	NA	NA	0.0200951097206166	-0.637553063390566
ENSG00000127314.17	NA	NA	0.0201734027231756	0.361823893974683
ENSG00000142892.14	NA	NA	0.0201734027231756	0.39352554804083
ENSG00000147883.10	NA	NA	0.0204293976590639	0.658304659794669
ENSG00000137193.13	NA	NA	0.0207483821938372	0.534242277647188
ENSG00000105810.9	NA	NA	0.0211734772764357	0.490786268402835
ENSG00000137936.16	NA	NA	0.0214869457654505	-0.449669847633055
ENSG00000130985.16	NA	NA	0.0214869457654505	-0.368035665682476
ENSG00000144152.12	NA	NA	0.0214869457654505	0.770027099546574
ENSG00000104763.18	NA	NA	0.0216231336466987	0.377862277075614
ENSG00000102034.16	NA	NA	0.0216781927814566	-0.433906293983781
ENSG00000143549.19	NA	NA	0.0221488840649385	-0.360095076105895
ENSG00000187676.7	NA	NA	0.0223643109192094	0.528838814619771
ENSG00000053371.12	NA	NA	0.0223909504160359	-0.428365559978831
ENSG00000008513.14	NA	NA	0.0224725451938802	-0.623156181158106
ENSG00000170340.10	NA	NA	0.0228143652730245	0.454523818166618
ENSG00000099256.18	NA	NA	0.0229567674178132	-0.620558658167737
ENSG00000166949.15	NA	NA	0.0229882723162189	-0.583984548935371
ENSG00000112208.11	NA	NA	0.0233095892353057	-0.436481717879479
ENSG00000176393.10	NA	NA	0.0234503175450289	-0.450275000609321
ENSG00000152402.10	NA	NA	0.0234503175450289	0.686958887550272
ENSG00000238622.1	NA	NA	0.0234503175450289	0.944113363846959
ENSG00000160209.18	NA	NA	0.0244914157223903	-0.425675806407535
ENSG00000221869.4	NA	NA	0.0245869492750293	-0.37908997848633
ENSG00000108518.7	NA	NA	0.0246290497743206	-0.421972099053682
ENSG00000166833.19	NA	NA	0.024725698788578	-0.593897841596681
ENSG00000150977.10	NA	NA	0.024725698788578	-0.457236618856777
ENSG00000031081.10	NA	NA	0.0249154506926858	0.562422581215542
ENSG00000278272.1	NA	NA	0.025140637063384	-0.563190356237397
ENSG00000172935.8	NA	NA	0.0256038881126795	-0.591574698238299
ENSG00000184205.14	NA	NA	0.0264448012876957	0.517198833450872
ENSG00000157456.7	NA	NA	0.026463090389155	-0.588963688376752
ENSG00000197841.14	NA	NA	0.026463090389155	0.506576263302911
ENSG00000258399.7	NA	NA	0.0268510590278429	-0.440279822885126
ENSG00000170955.9	NA	NA	0.0272134633592942	-0.359691227970006
ENSG00000122176.10	NA	NA	0.0273681347128805	0.583117116459144
ENSG00000102452.15	NA	NA	0.0273707666184775	0.803298325498718
ENSG00000197043.13	NA	NA	0.0278977096438438	-0.342399533596555
ENSG00000109738.10	NA	NA	0.0279446150979857	0.747152623405251
ENSG00000280071.3	NA	NA	0.0284639955439815	-0.477306455646884
ENSG00000136717.14	NA	NA	0.0287776153264485	-0.39188844765392
ENSG00000198727.2	NA	NA	0.0296407460665538	-0.344376468593357
ENSG00000249669.9	NA	NA	0.0299339613642251	-0.452176586184838
ENSG00000112406.4	NA	NA	0.0299339613642251	0.360324772910872
ENSG00000153048.10	NA	NA	0.0306074762096856	-0.403448081173815
ENSG00000128050.8	NA	NA	0.0306074762096856	-0.385643392515603
ENSG00000263740.2	NA	NA	0.0306074762096856	0.380209031578218
ENSG00000149289.10	NA	NA	0.0306074762096856	0.439175545889108
ENSG00000105426.16	NA	NA	0.0310893703661141	-0.391163528007725
ENSG00000080986.12	NA	NA	0.03185032070472	-0.83136467380977
ENSG00000104356.10	NA	NA	0.032383117809918	-0.657060313030216
ENSG00000102699.5	NA	NA	0.0329109771635477	-0.437101040061651
ENSG00000177697.17	NA	NA	0.0330479577404605	-0.334479266214062
ENSG00000196517.11	NA	NA	0.033512868402651	-0.454422023692187
ENSG00000177694.15	NA	NA	0.033512868402651	0.537285676622073
ENSG00000171451.13	NA	NA	0.0336486183254112	0.341585328212669
ENSG00000102780.16	NA	NA	0.0338394615558573	-0.615490512649341
ENSG00000128591.15	NA	NA	0.0339628703674478	-0.635775944131073
ENSG00000173846.12	NA	NA	0.034806480066499	0.513582217931433
ENSG00000090097.21	NA	NA	0.0349839309171123	-0.411234802163193
ENSG00000156103.15	NA	NA	0.0351025956285846	0.862368732942604
ENSG00000106992.17	NA	NA	0.036674395905945	0.439380674528779
ENSG00000067225.17	NA	NA	0.0370585167586476	-0.35517778365791
ENSG00000165476.13	NA	NA	0.0374436415697034	0.354908190651362
ENSG00000134222.16	NA	NA	0.0377577314568885	-0.705484107434672
ENSG00000205413.7	NA	NA	0.0379924444870048	0.355766751687991
ENSG00000124570.17	NA	NA	0.0382127197033422	-0.343288156987713
ENSG00000139625.12	NA	NA	0.0382436579920442	0.650466157638656
ENSG00000101439.8	NA	NA	0.0385988133296549	0.335616858647888
ENSG00000198680.4	NA	NA	0.0385988133296549	0.514059699074158
ENSG00000129116.17	NA	NA	0.0386269529328098	-0.380903586311189
ENSG00000157637.12	NA	NA	0.0393181829472152	0.408768308456528
ENSG00000169047.5	NA	NA	0.0397395328138843	-0.389706875741645
ENSG00000137962.12	NA	NA	0.0397395328138843	-0.330807126297015
ENSG00000252835.1	NA	NA	0.0397395328138843	0.44215520449472
ENSG00000279204.1	NA	NA	0.0397395328138843	0.979062650015545
ENSG00000189058.8	NA	NA	0.0398733805196196	-0.711398630306822
ENSG00000112773.15	NA	NA	0.0398733805196196	0.43198790105095
ENSG00000276216.1	NA	NA	0.0401312605724726	-0.496576480933021
ENSG00000135596.17	NA	NA	0.0406306147835041	-0.36432533514237
ENSG00000005243.9	NA	NA	0.0406643382128301	0.349733062539487
ENSG00000172493.20	NA	NA	0.0411024662696106	-0.569942111543529
ENSG00000245694.9	NA	NA	0.0416022978790645	0.415576611995186
ENSG00000140391.14	NA	NA	0.0416056807181005	0.331518446679713
ENSG00000132561.13	NA	NA	0.0428597103076924	-0.90421074827124
ENSG00000251348.1	NA	NA	0.0431416425435225	-0.586759521280334
ENSG00000113758.13	NA	NA	0.0431906885051468	-0.367731009378076
ENSG00000257702.3	NA	NA	0.0437132008333784	0.984801800766327
ENSG00000173275.12	NA	NA	0.0437794266478144	0.420682690091966
ENSG00000163531.15	NA	NA	0.0445851710873432	-0.628867823786396
ENSG00000125505.16	NA	NA	0.0447162755520802	-0.555466216463189
ENSG00000145147.19	NA	NA	0.0447288653772094	-0.470179553914334
ENSG00000087086.14	NA	NA	0.0454410512235441	0.416657253746787
ENSG00000161203.13	NA	NA	0.0461721520263688	-0.325883802890638
ENSG00000134352.19	NA	NA	0.0469035466857711	-0.479832884916548
ENSG00000100280.16	NA	NA	0.0474273967264737	-0.384236642465026
ENSG00000139278.9	NA	NA	0.0474273967264737	-0.367247651789154
ENSG00000162852.13	NA	NA	0.0480725305507377	0.371153392675643
ENSG00000136448.11	NA	NA	0.0483489649839561	-0.47888153274051
ENSG00000111275.12	NA	NA	0.0488273841287306	-0.440415849171577
ENSG00000185697.16	NA	NA	0.049275601979997	0.701106579007753
ENSG00000184357.4	NA	NA	0.0493200063676594	-0.57055600210341
ENSG00000117394.20	NA	NA	0.0495670031340929	-0.454261335563476
ENSG00000144815.15	NA	NA	0.0497047977070062	-0.437501596703513
ENSG00000072571.19	NA	NA	0.0498420767841394	-0.702616688336927
ENSG00000105552.14	NA	NA	0.0500204571359034	-0.452738321733166
ENSG00000092969.11	NA	NA	0.0500204571359034	1.43814914573333
ENSG00000114529.12	NA	NA	0.0503968962262519	-1.1417852841978
ENSG00000226992.1	NA	NA	0.0505171282520837	-1.39043634182977
ENSG00000165030.3	NA	NA	0.0505171282520837	-0.365596468680903
ENSG00000135744.7	NA	NA	0.0521023519825471	1.44645202285146
ENSG00000166770.10	NA	NA	0.0521448494433368	0.643668759278058
ENSG00000125730.16	NA	NA	0.0526065214313749	-1.26847152125579
ENSG00000077312.8	NA	NA	0.0526603168599458	-0.532080352882169
ENSG00000210082.2	NA	NA	0.0526603168599458	1.11054302096572
ENSG00000131737.5	NA	NA	0.0527426549495303	-1.83929219851556
ENSG00000184292.6	NA	NA	0.0527426549495303	1.7915164340475
ENSG00000100842.12	NA	NA	0.0528638432177089	0.4144450034656
ENSG00000026297.15	NA	NA	0.0530197477103829	0.471026267235955
ENSG00000013288.8	NA	NA	0.0530833234133991	0.340956968113199
ENSG00000131236.16	NA	NA	0.0534415148290706	-0.32250816500307
ENSG00000111665.11	NA	NA	0.0534594027419068	-0.70750339165091
ENSG00000170113.15	NA	NA	0.0540449847674427	-0.61086143421909
ENSG00000253661.1	NA	NA	0.0544144460811087	-2.09303185856961
ENSG00000154429.10	NA	NA	0.0544171830564464	0.426825741394992
ENSG00000163710.7	NA	NA	0.0545738298355503	-1.9682463667981
ENSG00000160211.15	NA	NA	0.0549841904796032	-0.385355952201786
ENSG00000197467.13	NA	NA	0.0554199198359459	-0.679817862077989
ENSG00000200959.1	NA	NA	0.0560549303436111	0.698046377354846
ENSG00000122121.10	NA	NA	0.0563591032341683	0.98623817865673
ENSG00000134470.20	NA	NA	0.0566401338673831	-1.67182513456489
ENSG00000183779.6	NA	NA	0.0566401338673831	-0.650882405398721
ENSG00000011426.10	NA	NA	0.0566401338673831	-0.490041090852443
ENSG00000172594.12	NA	NA	0.0566401338673831	-0.410409885495357
ENSG00000162434.11	NA	NA	0.0566401338673831	-0.345893369910937
ENSG00000111669.14	NA	NA	0.0566401338673831	-0.317536028495831
ENSG00000106785.14	NA	NA	0.0568616158572917	-0.939725352183707
ENSG00000158555.14	NA	NA	0.0578603984885635	-0.929667852085391
ENSG00000265735.2	NA	NA	0.0578603984885635	0.512614310076394
ENSG00000130787.13	NA	NA	0.0581943828183251	-0.885450469227734
ENSG00000205572.9	NA	NA	0.0584220735352713	0.52059723301627
ENSG00000196436.8	NA	NA	0.0589305523503471	-1.92320574533927
ENSG00000201998.1	NA	NA	0.0589305523503471	0.530017733949287
ENSG00000130751.9	NA	NA	0.0589305523503471	1.08412756640511
ENSG00000215105.4	NA	NA	0.0597669332531754	0.57056288706338
ENSG00000119699.7	NA	NA	0.0598644245903142	0.804259476790464
ENSG00000259649.4	NA	NA	0.0599602137591561	-0.633098250596507
ENSG00000119986.6	NA	NA	0.0599823852033502	-0.435714989392609
ENSG00000008083.13	NA	NA	0.0605943985049704	-0.588103169979434
ENSG00000160285.14	NA	NA	0.0605943985049704	-0.367561921776616
ENSG00000120324.8	NA	NA	0.0605943985049704	1.21894031035893
ENSG00000186310.9	NA	NA	0.0605943985049704	2.04006660833084
ENSG00000125753.13	NA	NA	0.0611083109609984	-0.489661251403624
ENSG00000233901.5	NA	NA	0.0614320743764319	0.647053491444295
ENSG00000019549.9	NA	NA	0.0615320843601829	0.326830464845646
ENSG00000158417.10	NA	NA	0.0615625962919334	-0.441321307973629
ENSG00000111907.20	NA	NA	0.062988102988489	0.93964363522496
ENSG00000062716.12	NA	NA	0.0635068546844118	0.363519677568131
ENSG00000068489.12	NA	NA	0.0641706117006115	-0.687366884386614
ENSG00000184307.14	NA	NA	0.0641943934923177	-0.794103595628943
ENSG00000224577.1	NA	NA	0.0644052330319801	1.32759018469302
ENSG00000102554.13	NA	NA	0.0644052330319801	1.79335844779835
ENSG00000182261.3	NA	NA	0.0648038995240672	1.13442360107037
ENSG00000169379.15	NA	NA	0.0650299526915136	0.477459853357412
ENSG00000272622.1	NA	NA	0.0653415893470406	-1.41918726684007
ENSG00000163815.5	NA	NA	0.0659615045055382	0.973051524399798
ENSG00000280200.1	NA	NA	0.0668880082229322	-1.67982744599304
ENSG00000148344.10	NA	NA	0.0674426185295042	0.755214335309858
ENSG00000005379.15	NA	NA	0.0686239172120187	1.03866597746003
ENSG00000090376.10	NA	NA	0.0690192338539122	-1.42406559638891
ENSG00000135931.17	NA	NA	0.0691493210642756	-0.957019393349316
ENSG00000135698.9	NA	NA	0.0694960151158705	-0.518857978842541
ENSG00000146416.17	NA	NA	0.0694960151158705	0.396860231308001
ENSG00000271361.1	NA	NA	0.0694960151158705	1.47418142379921
ENSG00000147180.16	NA	NA	0.0697781421873487	2.35305625097714
ENSG00000185565.11	NA	NA	0.0701509067389562	-1.00404215454008
ENSG00000226622.5	NA	NA	0.070314616548134	1.7988728303677
ENSG00000183486.12	NA	NA	0.070645821672069	-0.715313216532231
ENSG00000198901.13	NA	NA	0.0710633185636879	-0.481527394061276
ENSG00000101846.6	NA	NA	0.0710633185636879	-0.334260081134094
ENSG00000063245.14	NA	NA	0.071675953829669	-0.473560787563821
ENSG00000136295.14	NA	NA	0.0723475959826766	-0.494893845225102
ENSG00000126787.12	NA	NA	0.072352301780035	-0.640566887043406
ENSG00000118193.11	NA	NA	0.0727163780792631	-0.471491960187516
ENSG00000173511.9	NA	NA	0.0728498669997185	0.538144382248737
ENSG00000124942.13	NA	NA	0.073469332488187	-0.303100556396972
ENSG00000136279.20	NA	NA	0.0744965289242311	-0.324879360497478
ENSG00000262587.2	NA	NA	0.0744965289242311	1.65992522499816
ENSG00000109685.17	NA	NA	0.0748896976364666	-0.385237851881685
ENSG00000179242.15	NA	NA	0.0749073775410494	-0.856383974275684
ENSG00000213719.8	NA	NA	0.0752226998210388	-0.306982721621701
ENSG00000196189.12	NA	NA	0.0755666449846776	1.15506122321567
ENSG00000104213.12	NA	NA	0.0757857362115324	-0.568193630654527
ENSG00000066279.17	NA	NA	0.0757857362115324	-0.358895914568341
ENSG00000108654.13	NA	NA	0.0757897740319099	0.310254496284422
ENSG00000163739.4	NA	NA	0.0760054791393473	0.785939957820142
ENSG00000100526.19	NA	NA	0.0763312525883359	-0.592439075847678
ENSG00000156515.21	NA	NA	0.0764060550397874	-0.400473401135016
ENSG00000158528.11	NA	NA	0.0764060550397874	1.38945376731507
ENSG00000229637.3	NA	NA	0.0764353840017074	-1.63108830222279
ENSG00000203805.10	NA	NA	0.0764353840017074	-1.0955395691182
ENSG00000184232.8	NA	NA	0.0764353840017074	-0.469562407523692
ENSG00000131171.12	NA	NA	0.0764353840017074	0.318993780580658
ENSG00000133661.15	NA	NA	0.0767824451512083	-1.69538766895087
ENSG00000140105.17	NA	NA	0.0767824451512083	-0.469964891690304
ENSG00000073711.10	NA	NA	0.0767824451512083	-0.377376959830944
ENSG00000136868.10	NA	NA	0.0767824451512083	-0.358716642040222
ENSG00000187735.13	NA	NA	0.0767824451512083	0.322249209804791
ENSG00000061337.15	NA	NA	0.0770874950324797	0.768448076346702
ENSG00000099817.11	NA	NA	0.0778513843957494	-0.35518479927583
ENSG00000276410.3	NA	NA	0.0780047643412757	-0.522028145125648
ENSG00000197785.13	NA	NA	0.0780047643412757	-0.419180914422462
ENSG00000284240.1	NA	NA	0.0780047643412757	1.90988267394198
ENSG00000164096.12	NA	NA	0.0784175746443652	0.453676239441447
ENSG00000104435.13	NA	NA	0.0784831473841729	-3.93663839086567
ENSG00000121764.11	NA	NA	0.0784831473841729	-1.81969729597666
ENSG00000023191.16	NA	NA	0.0784831473841729	-0.491856124691715
ENSG00000065882.15	NA	NA	0.0784831473841729	-0.465457273970249
ENSG00000137642.12	NA	NA	0.0786601896258007	-1.18682592212601
ENSG00000172667.10	NA	NA	0.0786601896258007	0.313026475631551
ENSG00000158710.14	NA	NA	0.0787223754904825	-0.308112844189085
ENSG00000168542.14	NA	NA	0.0791639506837793	0.335258056304293
ENSG00000229751.1	NA	NA	0.0793709227080013	1.73661434081835
ENSG00000172590.18	NA	NA	0.0800328860420096	-0.412099674460716
ENSG00000075711.20	NA	NA	0.0803957632347331	0.363381873254342
ENSG00000124120.10	NA	NA	0.0808282357798946	-0.366553215208674
ENSG00000227496.1	NA	NA	0.0808282357798946	1.87879486155778
ENSG00000253947.1	NA	NA	0.0809350300459327	1.7711545925282
ENSG00000204262.11	NA	NA	0.081077533624453	0.365932095453768
ENSG00000196932.11	NA	NA	0.081077533624453	1.60755834982003
ENSG00000109861.15	NA	NA	0.0816522457897879	-1.22650094539429
ENSG00000146966.12	NA	NA	0.0830486511497603	-1.90925786480431
ENSG00000152527.13	NA	NA	0.0831546455714266	0.832076449973349
ENSG00000174332.5	NA	NA	0.0834055556094197	0.637336556173012
ENSG00000274641.1	NA	NA	0.0838354209642521	-0.522473250667786
ENSG00000113361.12	NA	NA	0.0838405281778218	-1.92615963660793
ENSG00000072506.12	NA	NA	0.0838405281778218	-0.403615009409275
ENSG00000046651.14	NA	NA	0.0845550592637233	0.405249176472079
ENSG00000160145.15	NA	NA	0.0845550592637233	0.831629520626133
ENSG00000165409.16	NA	NA	0.0847484619673255	1.7992626069301
ENSG00000140511.11	NA	NA	0.0867132659054507	0.555448383956191
ENSG00000118985.15	NA	NA	0.0873260971522619	-0.337806596675098
ENSG00000197826.11	NA	NA	0.0873260971522619	0.79397860879853
ENSG00000127920.5	NA	NA	0.0874490956629573	-0.311752809743096
ENSG00000230373.8	NA	NA	0.0874490956629573	0.734532353281731
ENSG00000124479.8	NA	NA	0.0874490956629573	1.625997942859
ENSG00000279993.1	NA	NA	0.0881682535566513	-1.72879966483747
ENSG00000157483.8	NA	NA	0.0881682535566513	0.365033662905287
ENSG00000110422.11	NA	NA	0.0894874298262173	0.308569449293379
ENSG00000099957.16	NA	NA	0.0900041875111269	1.31212894243743
ENSG00000104689.9	NA	NA	0.090175485508761	-1.02443516952634
ENSG00000197122.11	NA	NA	0.090175485508761	-0.580478544597525
ENSG00000126562.16	NA	NA	0.090213734562178	-1.5065111557287
ENSG00000108679.12	NA	NA	0.090213734562178	-0.36754529624628
ENSG00000074590.13	NA	NA	0.090213734562178	0.678246685610094
ENSG00000112137.17	NA	NA	0.0905696442582678	-1.32400074892499
ENSG00000121440.14	NA	NA	0.0909521612503934	0.362565029382464
ENSG00000167191.11	NA	NA	0.0910374986510967	-1.38789746752383
ENSG00000125249.6	NA	NA	0.0910374986510967	0.337312614078443
ENSG00000144802.11	NA	NA	0.0910374986510967	0.358340072229221
ENSG00000165072.9	NA	NA	0.0910374986510967	0.625270310671284
ENSG00000224189.6	NA	NA	0.0914605693617481	1.3641490829613
ENSG00000247993.2	NA	NA	0.0915001268994373	0.842272112683575
ENSG00000163659.12	NA	NA	0.0916235291917031	-0.308740944697257
ENSG00000175746.6	NA	NA	0.0926108292655375	1.17667844935685
ENSG00000139211.6	NA	NA	0.0935955005489766	-1.42327495882788
ENSG00000260230.2	NA	NA	0.0937167165768572	0.817867838213428
ENSG00000269983.1	NA	NA	0.0937438995858482	0.66466946426847
ENSG00000281453.1	NA	NA	0.0944926135805866	2.96871557042627
ENSG00000076770.14	NA	NA	0.0947071428264301	0.892560619752202
ENSG00000130021.13	NA	NA	0.0949318428931435	-0.639236792067544
ENSG00000162522.10	NA	NA	0.0949318428931435	-0.523422944627878
ENSG00000135929.8	NA	NA	0.0949318428931435	0.592369478164634
ENSG00000156466.9	NA	NA	0.0949318428931435	1.51343738342033
ENSG00000109689.15	NA	NA	0.0951869744231808	-0.516425449688728
ENSG00000035664.11	NA	NA	0.0954093140276879	-1.03866181608201
ENSG00000151388.10	NA	NA	0.0955687262088779	-0.364410406715191
ENSG00000184661.13	NA	NA	0.0957481154703538	-0.608090800137949
ENSG00000113368.11	NA	NA	0.0957968999158912	-0.534370027071482
ENSG00000042445.13	NA	NA	0.0972279541647277	-0.341069371235801
ENSG00000108829.9	NA	NA	0.0972279541647277	-0.297795011359049
ENSG00000241684.5	NA	NA	0.0972279541647277	0.879641516490988
ENSG00000261740.6	NA	NA	0.0980384494303135	-0.421342167316207
ENSG00000251349.3	NA	NA	0.0980558217880879	0.450170667074088
ENSG00000253811.1	NA	NA	0.0980558217880879	1.11335280259508
ENSG00000054118.13	NA	NA	0.0982519947830204	-0.319365635235483
ENSG00000059378.12	NA	NA	0.0984453106419788	-0.878705829763883
ENSG00000168490.13	NA	NA	0.0985765281600204	-1.45955812453676
ENSG00000100266.18	NA	NA	0.0985765281600204	-0.414373165028279
ENSG00000130150.11	NA	NA	0.0985765281600204	-0.370595690878973
ENSG00000204387.12	NA	NA	0.0985765281600204	0.296248886538075
ENSG00000157514.16	NA	NA	0.0985765281600204	0.495900116687498
ENSG00000234263.1	NA	NA	0.0985765281600204	1.98396426838566
ENSG00000143126.7	NA	NA	0.0993346647460488	-2.03263565269717
ENSG00000164066.12	NA	NA	0.0993346647460488	0.681450823944055
ENSG00000129250.11	NA	NA	0.0994196920981207	-0.493486864107825
ENSG00000124762.13	NA	NA	0.0996352275903804	0.296367524473442
ENSG00000126803.9	NA	NA	0.100039423873656	0.486041045890226
ENSG00000099341.11	NA	NA	0.100242846013703	-0.305794242204938
ENSG00000185432.11	NA	NA	0.100934117799272	-0.629899856062828
ENSG00000200312.1	NA	NA	0.100934117799272	1.43474579213536
ENSG00000179750.15	NA	NA	0.101212033273428	-1.29718744371471
ENSG00000050628.20	NA	NA	0.102446783109703	0.560356689698735
ENSG00000149925.17	NA	NA	0.102526079137328	-0.299391940084489
ENSG00000085382.11	NA	NA	0.102526079137328	0.395162237552036
ENSG00000166147.13	NA	NA	0.102791198736257	0.316011747341776
ENSG00000073060.15	NA	NA	0.102985179778778	-0.648683815615251
ENSG00000247903.1	NA	NA	0.103342462623244	-0.641000947128089
ENSG00000049449.8	NA	NA	0.103342904232792	0.290590649495735
ENSG00000180233.10	NA	NA	0.10361218999804	0.533102508868801
ENSG00000142173.14	NA	NA	0.10435777924693	0.351323490358929
ENSG00000055208.18	NA	NA	0.104420254411085	-0.329582019119942
ENSG00000171763.18	NA	NA	0.104476841361971	-0.653189690188149
ENSG00000119042.16	NA	NA	0.104747386973116	0.507853777892361
ENSG00000270722.1	NA	NA	0.104791269759438	-0.844964741610349
ENSG00000154721.14	NA	NA	0.104791269759438	1.05789331775857
ENSG00000081923.11	NA	NA	0.10560441608578	-0.415674079003778
ENSG00000092010.14	NA	NA	0.106186655435635	-0.299413666437348
ENSG00000197584.11	NA	NA	0.107774462518543	-1.57972629968963
ENSG00000175130.6	NA	NA	0.107774462518543	-0.543874295086312
ENSG00000106211.8	NA	NA	0.107774462518543	-0.297799306187145
ENSG00000155366.16	NA	NA	0.107774462518543	-0.291869448413119
ENSG00000164924.17	NA	NA	0.107774462518543	-0.289962168801428
ENSG00000197885.10	NA	NA	0.107774462518543	0.386704005575446
ENSG00000122729.18	NA	NA	0.107931934907494	-0.292336885339225
ENSG00000139641.12	NA	NA	0.108769966423829	-0.399868423952058
ENSG00000089327.14	NA	NA	0.109442160741595	-0.500485589797855
ENSG00000240393.1	NA	NA	0.109695211673424	-1.48404189919728
ENSG00000137449.15	NA	NA	0.109695211673424	0.392845753800728
ENSG00000143867.6	NA	NA	0.109695211673424	0.877527202511195
ENSG00000111799.20	NA	NA	0.110640654487465	0.863070354914007
ENSG00000214944.9	NA	NA	0.111032249045408	-0.566829381322687
ENSG00000198826.10	NA	NA	0.111781448409805	-0.4368013632131
ENSG00000105202.8	NA	NA	0.111781448409805	-0.372975366173367
ENSG00000088247.17	NA	NA	0.111842289493622	-0.360799511311889
ENSG00000265185.5	NA	NA	0.111867632075876	-0.62449953056014
ENSG00000139292.12	NA	NA	0.112054815136833	4.19504724845418
ENSG00000272695.1	NA	NA	0.112119776122678	0.485201948626631
ENSG00000119943.12	NA	NA	0.112296385968325	-0.662887078858357
ENSG00000209582.1	NA	NA	0.112296385968325	0.551689529304993
ENSG00000145391.13	NA	NA	0.112816783886278	0.303790061647149
ENSG00000278974.1	NA	NA	0.112858891536305	2.68645642774444
ENSG00000101935.9	NA	NA	0.112990467320302	-0.400469124985428
ENSG00000198756.10	NA	NA	0.114122398074886	-1.09649015827508
ENSG00000162946.21	NA	NA	0.114298193677173	1.00908952103936
ENSG00000272273.1	NA	NA	0.114298193677173	1.98262916898093
ENSG00000157613.10	NA	NA	0.115112777524115	-0.430073931136377
ENSG00000128311.13	NA	NA	0.115452945404525	-0.403942683445316
ENSG00000116675.15	NA	NA	0.115452945404525	1.05543658249282
ENSG00000103888.16	NA	NA	0.115652351831749	-0.855131766992171
ENSG00000149633.11	NA	NA	0.115771224692374	-1.4389661079118
ENSG00000066322.14	NA	NA	0.116133317646229	-0.331224613994364
ENSG00000120314.18	NA	NA	0.116413270455285	-0.32732274311911
ENSG00000206053.12	NA	NA	0.116611449011564	-0.467208630478668
ENSG00000176845.12	NA	NA	0.116650612092301	-0.411239751527479
ENSG00000128487.16	NA	NA	0.116923738079306	-0.800991536270641
ENSG00000145685.13	NA	NA	0.116923738079306	0.428559980204822
ENSG00000185043.10	NA	NA	0.119831370417653	-0.346692527541615
ENSG00000134369.15	NA	NA	0.120697546344311	-0.33499330777095
ENSG00000279713.1	NA	NA	0.121040117185836	-0.54752404192823
ENSG00000154864.11	NA	NA	0.121494579980649	1.88818935192603
ENSG00000013293.5	NA	NA	0.121709276703059	-0.66644429172471
ENSG00000166275.15	NA	NA	0.121709276703059	0.796874069233435
ENSG00000132002.7	NA	NA	0.121771821231061	0.369971249643097
ENSG00000137942.16	NA	NA	0.122362619822684	0.340524973362277
ENSG00000049246.14	NA	NA	0.122519798355079	0.497959372365694
ENSG00000259969.1	NA	NA	0.122519798355079	1.53768778576214
ENSG00000110047.17	NA	NA	0.122803231917566	-0.386546055133299
ENSG00000162959.13	NA	NA	0.122803231917566	-0.331553644385502
ENSG00000243927.5	NA	NA	0.123210610772615	0.63195960002563
ENSG00000110104.11	NA	NA	0.123765737649839	-0.581978674385329
ENSG00000134627.11	NA	NA	0.123765737649839	0.741975215566615
ENSG00000103018.16	NA	NA	0.123837207212738	-0.317690802399909
ENSG00000181019.12	NA	NA	0.123946825140495	-0.498820746787251
ENSG00000244509.3	NA	NA	0.124473287471214	-0.356838146284326
ENSG00000141562.17	NA	NA	0.124473287471214	0.454197395445246
ENSG00000164024.11	NA	NA	0.124476325525454	-0.410797113516204
ENSG00000178764.7	NA	NA	0.124478833692851	-0.876330509526218
ENSG00000164342.12	NA	NA	0.124478833692851	-0.868526927227452
ENSG00000149177.12	NA	NA	0.124478833692851	-0.500151159965172
ENSG00000123989.13	NA	NA	0.124546765214982	0.859152578532665
ENSG00000170634.12	NA	NA	0.12528952865858	0.461269959019293
ENSG00000242550.5	NA	NA	0.125480031748972	-1.55474793281633
ENSG00000283907.1	NA	NA	0.125564022667515	1.10082871524661
ENSG00000256235.1	NA	NA	0.126260205307333	0.462742302077423
ENSG00000060718.20	NA	NA	0.126812598473994	1.11883752029639
ENSG00000075213.10	NA	NA	0.128370636778617	-0.506555788192745
ENSG00000132507.17	NA	NA	0.128559286087935	-0.282859782680638
ENSG00000116833.13	NA	NA	0.129848213006206	-1.14548967429173
ENSG00000234616.8	NA	NA	0.129848213006206	-0.581405624958006
ENSG00000169129.14	NA	NA	0.129848213006206	1.63121016854557
ENSG00000110906.12	NA	NA	0.130585778600739	-0.346354576639626
ENSG00000184702.18	NA	NA	0.130760815635278	0.805476525332096
ENSG00000253508.1	NA	NA	0.13085125458979	-1.67699561961497
ENSG00000173085.13	NA	NA	0.13085125458979	-0.441033760066254
ENSG00000100916.13	NA	NA	0.130872225480268	0.572857889433979
ENSG00000070882.12	NA	NA	0.13092703018543	-0.376804293517456
ENSG00000152684.10	NA	NA	0.131661745635606	0.357565306590664
ENSG00000173406.15	NA	NA	0.133853173705034	-1.97748005418748
ENSG00000177576.11	NA	NA	0.133853173705034	0.376310926282304
ENSG00000226124.6	NA	NA	0.134454007574299	-1.662310996479
ENSG00000025434.18	NA	NA	0.134454007574299	-0.680960363809352
ENSG00000172531.14	NA	NA	0.134454007574299	-0.308160099167352
ENSG00000234171.2	NA	NA	0.134454007574299	0.664440078417518
ENSG00000150594.6	NA	NA	0.134587220868373	1.16022662490991
ENSG00000114450.9	NA	NA	0.135409726665788	0.333212235081215
ENSG00000180354.15	NA	NA	0.135784023727193	0.369471026712472
ENSG00000174740.7	NA	NA	0.135784023727193	0.794608373196964
ENSG00000144959.9	NA	NA	0.136095710526129	-0.44437555927413
ENSG00000225783.6	NA	NA	0.136292563941251	-1.20685913957449
ENSG00000227145.1	NA	NA	0.13652184292328	-2.58828794540145
ENSG00000144118.13	NA	NA	0.13661495766827	-0.337544689649507
ENSG00000089335.20	NA	NA	0.13661495766827	0.333396948986813
ENSG00000138180.15	NA	NA	0.136942336269509	-0.559833658770185
ENSG00000137573.13	NA	NA	0.136942336269509	0.520922994271626
ENSG00000102144.13	NA	NA	0.137241458337776	-0.285491136048391
ENSG00000182742.5	NA	NA	0.137252386131566	3.25291923238804
ENSG00000168300.13	NA	NA	0.137274567292957	0.298544826603824
ENSG00000012983.11	NA	NA	0.137274567292957	0.352611549824139
ENSG00000101162.3	NA	NA	0.140326665752645	-1.41929653003818
ENSG00000224389.8	NA	NA	0.140326665752645	-1.22861053317738
ENSG00000231588.1	NA	NA	0.140326665752645	2.35653420393739
ENSG00000197977.3	NA	NA	0.140326665752645	2.37581724793403
ENSG00000035862.12	NA	NA	0.140857187960265	0.295561769685299
ENSG00000086696.10	NA	NA	0.141057259041836	-0.883861356538296
ENSG00000152518.7	NA	NA	0.141057259041836	-0.553993155280759
ENSG00000136158.11	NA	NA	0.141469965082619	0.428899254732936
ENSG00000165084.15	NA	NA	0.141949593515618	0.664805526784605
ENSG00000140479.16	NA	NA	0.14234394868117	-1.19410073799529
ENSG00000119383.19	NA	NA	0.14234394868117	-0.313912381531166
ENSG00000127083.7	NA	NA	0.142838383573575	1.9619321333479
ENSG00000102218.5	NA	NA	0.142988275670139	0.312154456123481
ENSG00000100558.8	NA	NA	0.143565279587994	-1.3315243603337
ENSG00000151229.12	NA	NA	0.143565279587994	0.52408046456534
ENSG00000111640.14	NA	NA	0.143717282583276	-0.346434471943474
ENSG00000258410.1	NA	NA	0.144601888700547	1.29124266437914
ENSG00000198483.12	NA	NA	0.14559613079883	-0.792775088865397
ENSG00000043143.20	NA	NA	0.145889070222087	-0.446864361773863
ENSG00000255165.1	NA	NA	0.146468535736118	1.40847936657248
ENSG00000258659.6	NA	NA	0.147427671257121	-0.505731684310271
ENSG00000261136.1	NA	NA	0.147427671257121	1.22823309240609
ENSG00000104805.15	NA	NA	0.147807680657303	0.300471909601136
ENSG00000105974.11	NA	NA	0.14810234963707	-0.33424039763032
ENSG00000170035.15	NA	NA	0.14810234963707	0.327151778509288
ENSG00000212443.1	NA	NA	0.148759986048322	0.770392154054354
ENSG00000197586.12	NA	NA	0.148847931559633	-0.377484928507155
ENSG00000176485.11	NA	NA	0.148847931559633	1.22856013995386
ENSG00000170365.9	NA	NA	0.150332263899697	0.586164071502714
ENSG00000205517.12	NA	NA	0.150439678066943	-1.67033544848873
ENSG00000188342.11	NA	NA	0.150439678066943	0.348927600722906
ENSG00000137273.3	NA	NA	0.150480068315675	-1.61978773131716
ENSG00000253958.1	NA	NA	0.150480068315675	-1.49730278191176
ENSG00000171729.13	NA	NA	0.150480068315675	-1.38517294507876
ENSG00000110031.12	NA	NA	0.150480068315675	-1.16114153486422
ENSG00000145247.11	NA	NA	0.150480068315675	-0.769430313751398
ENSG00000173744.17	NA	NA	0.150480068315675	-0.321298748688361
ENSG00000049192.14	NA	NA	0.150480068315675	0.317098018738641
ENSG00000099860.8	NA	NA	0.150480068315675	0.374162382501748
ENSG00000177606.6	NA	NA	0.150480068315675	0.644901667128399
ENSG00000064042.17	NA	NA	0.151563450014587	-0.744809547387249
ENSG00000074410.13	NA	NA	0.151740372708176	-0.370097458503776
ENSG00000157150.4	NA	NA	0.152330468293753	-1.31441331278615
ENSG00000172428.10	NA	NA	0.152694542222631	0.299507938070754
ENSG00000076382.16	NA	NA	0.153586920602494	-0.733879146522782
ENSG00000116209.11	NA	NA	0.15403965508097	0.282772124125417
ENSG00000196961.12	NA	NA	0.154631878487407	-0.291368488262212
ENSG00000251660.1	NA	NA	0.154912181202908	2.48880333624621
ENSG00000075618.17	NA	NA	0.155117457556152	-0.303243646099448
ENSG00000135047.14	NA	NA	0.155117457556152	0.655392679711289
ENSG00000251555.1	NA	NA	0.155117457556152	1.0949443208728
ENSG00000275185.1	NA	NA	0.155117457556152	2.58690572040788
ENSG00000126524.9	NA	NA	0.156204409693185	0.280198806645571
ENSG00000106546.12	NA	NA	0.15700877570515	0.617346210358096
ENSG00000264057.1	NA	NA	0.15722969180786	1.19706322128949
ENSG00000267374.1	NA	NA	0.157440537030582	-1.48384208954848
ENSG00000108604.15	NA	NA	0.157720017099343	-0.356909242776033
ENSG00000164188.8	NA	NA	0.157720017099343	1.58484699157833
ENSG00000261105.5	NA	NA	0.157924649038456	1.56681657801868
ENSG00000255219.1	NA	NA	0.158258515209773	-1.58143900342646
ENSG00000254122.2	NA	NA	0.158258515209773	-0.377690682180844
ENSG00000099219.13	NA	NA	0.158258515209773	-0.367323230649982
ENSG00000259291.2	NA	NA	0.159202697161966	-0.727270478738606
ENSG00000163453.11	NA	NA	0.160023206828834	0.899533505414682
ENSG00000198909.7	NA	NA	0.160293293844944	0.344103951241465
ENSG00000079308.16	NA	NA	0.160414081858389	-0.309540178651678
ENSG00000163291.14	NA	NA	0.160558567660228	0.426884641279445
ENSG00000200320.1	NA	NA	0.160694819483294	1.0021752267726
ENSG00000160633.12	NA	NA	0.161421184999484	-0.373163558653335
ENSG00000115896.15	NA	NA	0.162369564290301	1.2472367783462
ENSG00000075624.13	NA	NA	0.162797533766192	-0.318313196484932
ENSG00000127884.4	NA	NA	0.162954482066736	-0.28462830104913
ENSG00000117724.12	NA	NA	0.16317402937034	-0.520617356000558
ENSG00000163281.11	NA	NA	0.163209230453901	0.342939046653721
ENSG00000170677.5	NA	NA	0.163436355021953	-0.299462364276202
ENSG00000110200.8	NA	NA	0.163776810169921	-0.415841823506905
ENSG00000060138.12	NA	NA	0.164991476561107	0.303735268167784
ENSG00000174791.10	NA	NA	0.166145110447681	-0.39213288388929
ENSG00000153094.22	NA	NA	0.166229174403735	0.86328220143401
ENSG00000261051.1	NA	NA	0.166301137911433	0.922997091815727
ENSG00000051128.18	NA	NA	0.166901135150999	-0.354247099153444
ENSG00000184343.10	NA	NA	0.166936069268125	-1.40691959936933
ENSG00000109511.11	NA	NA	0.167758433213312	-1.83054878576205
ENSG00000236283.4	NA	NA	0.170129042066502	-2.12831871396332
ENSG00000279400.1	NA	NA	0.170129042066502	1.20279158324261
ENSG00000170439.6	NA	NA	0.170196094096002	-1.75448591656377
ENSG00000140332.15	NA	NA	0.170702525740825	-0.530023996060658
ENSG00000033170.16	NA	NA	0.170702525740825	-0.331040778664799
ENSG00000167986.13	NA	NA	0.170702525740825	-0.275662929625282
ENSG00000185164.14	NA	NA	0.170702525740825	0.289977547450802
ENSG00000177034.14	NA	NA	0.170702525740825	0.312564470228829
ENSG00000113108.19	NA	NA	0.170702525740825	0.560525244564311
ENSG00000139613.11	NA	NA	0.171716454729471	-0.401655352981339
ENSG00000177888.7	NA	NA	0.171716454729471	0.287099030682684
ENSG00000196666.4	NA	NA	0.172327722246432	1.52374181867904
ENSG00000177556.11	NA	NA	0.172342447341029	-0.310658721107855
ENSG00000128602.9	NA	NA	0.172342447341029	0.867022948925103
ENSG00000231711.2	NA	NA	0.172342447341029	0.871822007776201
ENSG00000196352.14	NA	NA	0.172624331175123	0.28895116856594
ENSG00000176896.8	NA	NA	0.173608498114654	0.576243944593434
ENSG00000202538.1	NA	NA	0.173608498114654	0.765537292276558
ENSG00000081692.12	NA	NA	0.173729727839019	-0.382353110668576
ENSG00000141401.11	NA	NA	0.173852952480563	-0.605804902804994
ENSG00000138468.15	NA	NA	0.174538924223999	0.343518601435099
ENSG00000130584.10	NA	NA	0.175308175643042	-1.27335089362032
ENSG00000138135.6	NA	NA	0.175512527420254	2.03354215793566
ENSG00000138061.11	NA	NA	0.175570430326734	1.12533765265344
ENSG00000280351.2	NA	NA	0.176229818319875	0.646010684351866
ENSG00000170558.8	NA	NA	0.17668693839044	-1.01563271068984
ENSG00000149554.12	NA	NA	0.176732505158228	-0.40724228971497
ENSG00000175550.7	NA	NA	0.177293463895018	-0.288697742181173
ENSG00000154175.16	NA	NA	0.17737779362976	1.11208619950497
ENSG00000164105.3	NA	NA	0.177996616336043	0.428019902764333
ENSG00000221826.9	NA	NA	0.178357888900889	-0.6702253970721
ENSG00000126709.14	NA	NA	0.178357888900889	0.476385795748116
ENSG00000259481.1	NA	NA	0.178642879285259	1.23488822913939
ENSG00000225210.9	NA	NA	0.17993664166734	0.729563343509146
ENSG00000073146.15	NA	NA	0.180127384530764	-0.88925183555817
ENSG00000152767.16	NA	NA	0.180164184225045	0.332192667130998
ENSG00000089159.16	NA	NA	0.18034869076956	-0.421291291634639
ENSG00000183775.10	NA	NA	0.181654694650306	-0.595017778257732
ENSG00000276223.1	NA	NA	0.181874573580473	1.39296040336585
ENSG00000144285.18	NA	NA	0.181932646231607	-1.84716717075969
ENSG00000171988.18	NA	NA	0.181932646231607	0.321351753080847
ENSG00000185561.9	NA	NA	0.181932646231607	0.326207761530019
ENSG00000001036.13	NA	NA	0.182052655821019	-0.31229489101528
ENSG00000107968.9	NA	NA	0.182172272089389	-0.444113150755721
ENSG00000168264.10	NA	NA	0.182172272089389	0.290819554393309
ENSG00000105220.14	NA	NA	0.182189355028954	-0.301047941258993
ENSG00000203804.4	NA	NA	0.182189355028954	0.553653870782612
ENSG00000178919.8	NA	NA	0.182189355028954	2.788926552373
ENSG00000128284.19	NA	NA	0.18223250244786	-0.704628470162895
ENSG00000172354.9	NA	NA	0.182710140767175	-0.276377544430824
ENSG00000197442.9	NA	NA	0.182710140767175	0.838931638096912
ENSG00000137804.12	NA	NA	0.184005890476378	-0.455055603844826
ENSG00000163788.13	NA	NA	0.184005890476378	-0.350920130659341
ENSG00000074800.13	NA	NA	0.184005890476378	-0.267885026466125
ENSG00000137714.2	NA	NA	0.184005890476378	0.338625759995911
ENSG00000251614.1	NA	NA	0.184306254813762	1.43676397659861
ENSG00000125124.11	NA	NA	0.184921170772894	0.416424988797334
ENSG00000112419.14	NA	NA	0.185767157137827	-0.337759940776705
ENSG00000099290.15	NA	NA	0.186608977063238	-0.298473008659578
ENSG00000176978.13	NA	NA	0.186608977063238	0.320795253095588
ENSG00000230148.8	NA	NA	0.186814651448018	1.20671480015824
ENSG00000167779.7	NA	NA	0.18684143013124	-0.553214961024566
ENSG00000164100.8	NA	NA	0.18788942346008	1.45615357465502
ENSG00000128805.14	NA	NA	0.188321621585495	0.325103520685803
ENSG00000276077.4	NA	NA	0.190138113306414	-0.947558342834254
ENSG00000108846.15	NA	NA	0.190795532193266	-0.846731040023916
ENSG00000160201.11	NA	NA	0.190795532193266	-0.619594817564781
ENSG00000010256.10	NA	NA	0.190795532193266	-0.324091922245991
ENSG00000172292.14	NA	NA	0.190963088152846	0.382580039106334
ENSG00000136379.11	NA	NA	0.191287917422752	-0.364546034862018
ENSG00000168297.15	NA	NA	0.192141041841349	0.538509102339426
ENSG00000115353.10	NA	NA	0.192148300613915	-1.65842842465042
ENSG00000113231.13	NA	NA	0.192148300613915	-1.09828792270792
ENSG00000064490.13	NA	NA	0.192148300613915	-0.357849936930482
ENSG00000104964.14	NA	NA	0.192148300613915	-0.277746116153708
ENSG00000196968.10	NA	NA	0.192148300613915	0.284797997116651
ENSG00000122884.12	NA	NA	0.192148300613915	0.384962376168348
ENSG00000199270.1	NA	NA	0.192148300613915	0.857017606412811
ENSG00000199334.1	NA	NA	0.192148300613915	0.857017606412811
ENSG00000199337.1	NA	NA	0.192148300613915	0.857017606412811
ENSG00000199352.1	NA	NA	0.192148300613915	0.857017606412811
ENSG00000199396.1	NA	NA	0.192148300613915	0.857017606412811
ENSG00000199910.1	NA	NA	0.192148300613915	0.857017606412811
ENSG00000200343.1	NA	NA	0.192148300613915	0.857017606412811
ENSG00000200370.1	NA	NA	0.192148300613915	0.857017606412811
ENSG00000200381.1	NA	NA	0.192148300613915	0.857017606412811
ENSG00000200624.1	NA	NA	0.192148300613915	0.857017606412811
ENSG00000201355.1	NA	NA	0.192148300613915	0.857017606412811
ENSG00000201588.1	NA	NA	0.192148300613915	0.857017606412811
ENSG00000201925.1	NA	NA	0.192148300613915	0.857017606412811
ENSG00000202257.1	NA	NA	0.192148300613915	0.857017606412811
ENSG00000202521.1	NA	NA	0.192148300613915	0.857017606412811
ENSG00000202526.1	NA	NA	0.192148300613915	0.857017606412811
ENSG00000280372.1	NA	NA	0.192148300613915	1.0440531421211
ENSG00000237088.1	NA	NA	0.192970396654969	-1.52775206503061
ENSG00000091656.15	NA	NA	0.193445937335065	-0.891035801644359
ENSG00000157193.15	NA	NA	0.193460448062168	-0.766486479583455
ENSG00000164687.10	NA	NA	0.193587338969429	-0.65259216494335
ENSG00000167397.14	NA	NA	0.193587338969429	0.267978539436218
ENSG00000263528.7	NA	NA	0.194138796889832	-0.455156023752427
ENSG00000262096.2	NA	NA	0.194138796889832	1.40143639359057
ENSG00000246273.6	NA	NA	0.19435365348516	-0.972202127925285
ENSG00000087586.17	NA	NA	0.19435365348516	-0.483895075039465
ENSG00000077549.17	NA	NA	0.194532478653489	-0.377004598914248
ENSG00000146376.10	NA	NA	0.195026880124013	-0.514861345355355
ENSG00000138160.5	NA	NA	0.195026880124013	-0.453444275259939
ENSG00000163827.12	NA	NA	0.195026880124013	0.588620787927929
ENSG00000146001.5	NA	NA	0.195026880124013	1.36051278820284
ENSG00000276107.1	NA	NA	0.195134847248035	0.272769656113333
ENSG00000176293.19	NA	NA	0.19535146996859	0.429968782706724
ENSG00000141968.7	NA	NA	0.19535146996859	1.52562363273031
ENSG00000125845.6	NA	NA	0.195992920593224	-1.66715783017955
ENSG00000124224.16	NA	NA	0.196476946526956	-0.508023327635413
ENSG00000139832.4	NA	NA	0.196906939602701	-0.997344833894061
ENSG00000052850.5	NA	NA	0.198518949234134	2.22925103772497
ENSG00000119977.20	NA	NA	0.198608253327289	0.306101664876032
ENSG00000196924.14	NA	NA	0.20019970264618	-0.388379046867885
ENSG00000110076.18	NA	NA	0.20019970264618	2.83512265708199
ENSG00000162104.9	NA	NA	0.200828047743112	-0.52737804287239
ENSG00000169592.14	NA	NA	0.200906015806244	-0.389156885108826
ENSG00000160746.12	NA	NA	0.200968022697572	-0.369022148583696
ENSG00000284713.1	NA	NA	0.201614806167628	1.57975988540175
ENSG00000188171.15	NA	NA	0.201640321832822	0.412254832244841
ENSG00000072110.13	NA	NA	0.202280547833412	-0.384484748763489
ENSG00000126860.11	NA	NA	0.202841779633434	0.708111465008949
ENSG00000160216.18	NA	NA	0.203064673033308	-0.356992079948315
ENSG00000251442.5	NA	NA	0.203244300507418	1.04539740261866
ENSG00000150667.6	NA	NA	0.203334746129167	1.16825272902845
ENSG00000154447.14	NA	NA	0.203799176723436	0.322781669573856
ENSG00000187605.15	NA	NA	0.204057251385316	-0.485399079462191
ENSG00000172661.17	NA	NA	0.204123291839501	-0.288468011086507
ENSG00000259209.3	NA	NA	0.204898707133415	1.18385682325991
ENSG00000105696.8	NA	NA	0.205345659978167	1.11083655946111
ENSG00000174989.12	NA	NA	0.205586313746791	-0.340477937231339
ENSG00000284669.1	NA	NA	0.205894849525162	0.936291729080128
ENSG00000255203.1	NA	NA	0.206201331678403	1.34816100265184
ENSG00000176641.10	NA	NA	0.206348688135423	-0.629326168132197
ENSG00000106682.14	NA	NA	0.206348688135423	-0.259931811275351
ENSG00000175756.13	NA	NA	0.206685747653768	-0.303228909369847
ENSG00000120708.16	NA	NA	0.206685747653768	1.24810391457495
ENSG00000279489.1	NA	NA	0.206829735909195	1.91211918811779
ENSG00000257108.1	NA	NA	0.207573949423277	1.3606123482177
ENSG00000122877.15	NA	NA	0.207573949423277	1.49936752362541
ENSG00000274428.1	NA	NA	0.207759147133515	-1.71225305512068
ENSG00000008394.12	NA	NA	0.207759147133515	-0.273819301348761
ENSG00000029153.14	NA	NA	0.210241057594591	-0.477336406775312
ENSG00000097021.19	NA	NA	0.210241057594591	-0.391776606957276
ENSG00000196843.15	NA	NA	0.210241057594591	-0.388466325428188
ENSG00000083857.13	NA	NA	0.210970690068814	0.268726659795128
ENSG00000185652.11	NA	NA	0.210970690068814	0.546981753584793
ENSG00000198740.8	NA	NA	0.211755069292217	0.321629319577199
ENSG00000152256.13	NA	NA	0.212071951928989	-0.570320691620891
ENSG00000096433.10	NA	NA	0.212071951928989	-0.554471540588708
ENSG00000123473.15	NA	NA	0.212495193478589	-0.456827628816882
ENSG00000121957.12	NA	NA	0.212495193478589	-0.39625410599417
ENSG00000197837.3	NA	NA	0.212495193478589	-0.337776771771862
ENSG00000176788.8	NA	NA	0.213757445663259	-0.712265610092168
ENSG00000011465.16	NA	NA	0.213819739711236	0.589580326973691
ENSG00000264741.1	NA	NA	0.21418374658589	1.63843177696825
ENSG00000125398.5	NA	NA	0.214235343918726	-1.08643411775554
ENSG00000120337.8	NA	NA	0.214267339602535	5.12286599028443
ENSG00000114353.16	NA	NA	0.215478162803057	-0.25673946130981
ENSG00000168268.10	NA	NA	0.216033456165192	-0.318049731849505
ENSG00000122641.10	NA	NA	0.216043570476409	1.56457334685305
ENSG00000092841.18	NA	NA	0.216744848745585	-0.27542196076362
ENSG00000161960.14	NA	NA	0.217316323050483	-0.321371452612069
ENSG00000165283.15	NA	NA	0.217316323050483	-0.275155671290717
ENSG00000104490.17	NA	NA	0.217316323050483	0.617687639947731
ENSG00000186174.12	NA	NA	0.218807550932385	-0.544058270745777
ENSG00000140682.18	NA	NA	0.218807550932385	-0.434223584836422
ENSG00000281005.1	NA	NA	0.218807550932385	1.33480934413284
ENSG00000179715.12	NA	NA	0.219861385569887	-1.17760090415814
ENSG00000021645.18	NA	NA	0.219861385569887	1.53306722560865
ENSG00000125740.13	NA	NA	0.220284964758645	1.34047410932788
ENSG00000267058.1	NA	NA	0.220793838759655	1.01607703140215
ENSG00000110719.9	NA	NA	0.220925601553617	-0.3471067481091
ENSG00000169306.9	NA	NA	0.220925601553617	1.36736353191156
ENSG00000198563.13	NA	NA	0.221957860697462	-0.311666593177725
ENSG00000150753.11	NA	NA	0.221957860697462	-0.25991518108485
ENSG00000147894.14	NA	NA	0.221957860697462	0.606942430260637
ENSG00000167642.12	NA	NA	0.221957860697462	1.5188384875339
ENSG00000133243.8	NA	NA	0.22236917041873	-0.324267497296041
ENSG00000281383.1	NA	NA	0.222937069794406	1.59706913529213
ENSG00000137266.14	NA	NA	0.223919892448946	0.586339515538909
ENSG00000175063.16	NA	NA	0.225499059501292	-0.477214478865156
ENSG00000111666.10	NA	NA	0.22554862313322	0.312125940942889
ENSG00000158296.13	NA	NA	0.225688181012978	-1.33632673983547
ENSG00000180530.10	NA	NA	0.225688181012978	-0.359867203940827
ENSG00000142507.9	NA	NA	0.225688181012978	-0.27450906417018
ENSG00000174282.11	NA	NA	0.225688181012978	-0.255591209661501
ENSG00000272316.1	NA	NA	0.225688181012978	0.562551040312585
ENSG00000075218.18	NA	NA	0.226499307756178	-0.661263309296874
ENSG00000128482.15	NA	NA	0.226536896160476	1.14694190912964
ENSG00000140264.19	NA	NA	0.226826041439003	0.258688854263307
ENSG00000177173.5	NA	NA	0.227305143554117	-1.4131261501694
ENSG00000127241.16	NA	NA	0.227583034056411	-1.97948024963136
ENSG00000134874.17	NA	NA	0.227851670044621	0.278822128255429
ENSG00000128573.24	NA	NA	0.22807210208028	-1.04059824031255
ENSG00000179532.12	NA	NA	0.22807210208028	-0.505432375895987
ENSG00000151575.14	NA	NA	0.228269737072363	0.484764938707518
ENSG00000114126.17	NA	NA	0.228646548253952	0.436720098992334
ENSG00000155975.9	NA	NA	0.229093560297852	-0.335227348074518
ENSG00000167085.11	NA	NA	0.229093560297852	-0.29877904081851
ENSG00000223496.2	NA	NA	0.229215542222418	0.307683738240252
ENSG00000053747.15	NA	NA	0.22948114474212	-1.14282590749661
ENSG00000186354.10	NA	NA	0.229760751673999	-1.2094753055421
ENSG00000138668.18	NA	NA	0.229760751673999	-0.335332059290591
ENSG00000130066.16	NA	NA	0.229760751673999	0.356539801613577
ENSG00000167815.11	NA	NA	0.22994191300036	-0.274966897527062
ENSG00000155962.12	NA	NA	0.23098341684698	0.895766876294836
ENSG00000072310.16	NA	NA	0.231143815816235	-0.387656585538881
ENSG00000274589.1	NA	NA	0.231241589008448	1.46529398337445
ENSG00000138758.11	NA	NA	0.231647200247054	0.250487035118346
ENSG00000177283.7	NA	NA	0.231647200247054	0.509995107500524
ENSG00000080031.9	NA	NA	0.231885562097692	-1.23145423271146
ENSG00000254141.1	NA	NA	0.232025664925237	-1.9720019701939
ENSG00000240563.1	NA	NA	0.232025664925237	-1.94690660923728
ENSG00000138678.10	NA	NA	0.232025664925237	-1.3175900700198
ENSG00000084070.11	NA	NA	0.232025664925237	-0.383562199057839
ENSG00000145907.14	NA	NA	0.232025664925237	-0.27047100470826
ENSG00000197714.8	NA	NA	0.232025664925237	0.276911104220165
ENSG00000090238.11	NA	NA	0.232025664925237	0.451271732277108
ENSG00000247982.6	NA	NA	0.232025664925237	1.00074577138309
ENSG00000243696.4	NA	NA	0.232025664925237	1.2540680370538
ENSG00000253190.3	NA	NA	0.232284573140018	0.461250499430299
ENSG00000222937.1	NA	NA	0.232778217232401	1.26523479043965
ENSG00000232855.6	NA	NA	0.233393352787553	-0.881643573243522
ENSG00000229689.3	NA	NA	0.234733514925698	-0.593909654022526
ENSG00000111885.6	NA	NA	0.234733514925698	-0.250669339557713
ENSG00000113296.14	NA	NA	0.235065224910507	1.27411306208685
ENSG00000203724.10	NA	NA	0.235076747052552	0.869637541861436
ENSG00000219200.11	NA	NA	0.2354445449962	0.269744801590651
ENSG00000142583.17	NA	NA	0.235530087128786	-1.27099200356877
ENSG00000127481.14	NA	NA	0.235530087128786	-0.34892674225588
ENSG00000149600.11	NA	NA	0.235530087128786	-0.301735657802617
ENSG00000102401.19	NA	NA	0.235530087128786	0.268371274889761
ENSG00000100003.17	NA	NA	0.235898457544591	-0.597810780072481
ENSG00000238271.2	NA	NA	0.235898457544591	-0.581331269375443
ENSG00000131467.10	NA	NA	0.236423692591951	-0.305919142933021
ENSG00000105669.13	NA	NA	0.236423692591951	-0.273456837143176
ENSG00000277758.4	NA	NA	0.236574715929599	-1.26756005388599
ENSG00000274419.6	NA	NA	0.237605462750072	-1.66864420365452
ENSG00000163013.11	NA	NA	0.237887163629756	-1.26546986667897
ENSG00000226950.6	NA	NA	0.237887163629756	-0.40567065415658
ENSG00000260368.1	NA	NA	0.238053044768867	1.19032204870551
ENSG00000132589.15	NA	NA	0.239811101708353	-0.374992573567304
ENSG00000072736.18	NA	NA	0.240727803788063	0.312260685087513
ENSG00000087074.7	NA	NA	0.241720478388448	0.253465731234278
ENSG00000099377.13	NA	NA	0.242052972566186	-0.729591909198777
ENSG00000125821.11	NA	NA	0.242052972566186	-0.292674095138486
ENSG00000272512.1	NA	NA	0.242246033499169	1.54414735964742
ENSG00000177508.11	NA	NA	0.243055444101206	0.536629550812072
ENSG00000101255.10	NA	NA	0.243055444101206	0.562122101816043
ENSG00000262814.7	NA	NA	0.243505635867498	-0.367982211222653
ENSG00000006042.11	NA	NA	0.243673866309316	0.275135373078065
ENSG00000261625.1	NA	NA	0.244291215154213	-0.764423663538072
ENSG00000187678.8	NA	NA	0.244291215154213	0.656147829188803
ENSG00000277586.2	NA	NA	0.244727134745816	-2.09304705499753
ENSG00000215193.12	NA	NA	0.244727134745816	-0.302505234125215
ENSG00000133112.16	NA	NA	0.244727134745816	0.301356125585544
ENSG00000133048.12	NA	NA	0.244727134745816	1.2445299436607
ENSG00000143641.9	NA	NA	0.245632904700283	-0.267833315066944
ENSG00000055211.12	NA	NA	0.245831822010745	0.263405458779823
ENSG00000154914.16	NA	NA	0.245931954669642	-2.90335708845069
ENSG00000101096.19	NA	NA	0.246072191803971	0.928381183063782
ENSG00000115339.13	NA	NA	0.246094631853879	-2.32963565855411
ENSG00000106538.9	NA	NA	0.246094631853879	-0.914338055490594
ENSG00000176903.4	NA	NA	0.247245472179851	0.274943648794918
ENSG00000142794.18	NA	NA	0.248600242131112	-0.725642617310289
ENSG00000261379.1	NA	NA	0.248703732086875	-1.33991752841539
ENSG00000248869.5	NA	NA	0.249028113907315	1.11302992211604
ENSG00000145982.11	NA	NA	0.249053329060462	0.383523332715061
ENSG00000159184.7	NA	NA	0.249384148198414	-0.927078353204595
ENSG00000103485.17	NA	NA	0.249924533797394	-0.384430839424502
ENSG00000255057.1	NA	NA	0.250080072631741	-1.64123771447147
ENSG00000166888.11	NA	NA	0.250415587631247	-0.416374440106969
ENSG00000121900.18	NA	NA	0.250922930976906	-0.480403849103382
ENSG00000137845.14	NA	NA	0.250983807498706	-0.274027583331601
ENSG00000113070.7	NA	NA	0.251759389905236	0.924143214020699
ENSG00000010292.12	NA	NA	0.252893148380763	-0.501176154282509
ENSG00000083544.13	NA	NA	0.252893148380763	0.314541030519667
ENSG00000207496.1	NA	NA	0.25385989016373	1.18214159005457
ENSG00000154978.12	NA	NA	0.254041441645745	-0.29364153147541
ENSG00000117592.8	NA	NA	0.254041441645745	0.484655405726299
ENSG00000253456.1	NA	NA	0.254278874398687	0.888481859781867
ENSG00000213221.4	NA	NA	0.254312045053707	0.409912262019551
ENSG00000153879.8	NA	NA	0.254540130039496	0.319090514718242
ENSG00000108828.15	NA	NA	0.255033119866344	-0.486012255600177
ENSG00000105379.9	NA	NA	0.255033119866344	-0.277745499436902
ENSG00000174501.14	NA	NA	0.255033119866344	0.280454095084198
ENSG00000189043.9	NA	NA	0.256031483454712	0.292312272364224
ENSG00000138378.17	NA	NA	0.256031483454712	0.886602978843255
ENSG00000267234.1	NA	NA	0.256031483454712	1.44170178383212
ENSG00000159228.12	NA	NA	0.256046495356749	-0.271396047022993
ENSG00000234741.7	NA	NA	0.256046495356749	0.246011276446164
ENSG00000100097.11	NA	NA	0.257001558424873	-0.283686484027573
ENSG00000013364.18	NA	NA	0.257927551681059	-0.271830612101212
ENSG00000242259.8	NA	NA	0.258207357878236	0.347603350298795
ENSG00000164236.11	NA	NA	0.258332887700001	-0.516490165279958
ENSG00000117151.12	NA	NA	0.258332887700001	0.285027950816874
ENSG00000169692.12	NA	NA	0.258416980476496	-0.32362571396338
ENSG00000188229.5	NA	NA	0.258416980476496	-0.264993816566442
ENSG00000276903.1	NA	NA	0.258965551698263	-0.524660858832824
ENSG00000273703.1	NA	NA	0.260012570470992	-0.602432067486085
ENSG00000013441.15	NA	NA	0.26038454672569	0.28286106377494
ENSG00000266094.7	NA	NA	0.260532742686303	-0.628055897727699
ENSG00000188906.14	NA	NA	0.260532742686303	-0.561941149995609
ENSG00000276045.2	NA	NA	0.260532742686303	-0.468612231777939
ENSG00000126947.12	NA	NA	0.260532742686303	0.261165753530608
ENSG00000103512.14	NA	NA	0.260532742686303	0.277684871279942
ENSG00000279541.1	NA	NA	0.260532742686303	0.326800814362752
ENSG00000250479.8	NA	NA	0.260532742686303	0.434143529312719
ENSG00000124126.13	NA	NA	0.260532742686303	0.722806259934546
ENSG00000131747.14	NA	NA	0.260600520023424	-0.415774214802987
ENSG00000051596.9	NA	NA	0.261562011802454	-0.527963288398425
ENSG00000142634.12	NA	NA	0.261717290436406	-0.433005273027698
ENSG00000205352.10	NA	NA	0.262553471330158	-0.282885137531602
ENSG00000164070.11	NA	NA	0.262808634692822	0.390611111946062
ENSG00000183386.9	NA	NA	0.263884008615168	-0.46117010562196
ENSG00000177410.12	NA	NA	0.263884008615168	0.251715363283835
ENSG00000175147.11	NA	NA	0.263942359413598	1.54397534871456
ENSG00000120327.6	NA	NA	0.264269286611612	0.876400359969463
ENSG00000204634.12	NA	NA	0.264428617854383	-0.546829058281347
ENSG00000167641.10	NA	NA	0.265798579549652	1.43054230820735
ENSG00000182220.14	NA	NA	0.265816080112894	0.24361174455047
ENSG00000067221.13	NA	NA	0.265816080112894	0.375990643025345
ENSG00000233115.4	NA	NA	0.265816080112894	1.45672004493388
ENSG00000121064.12	NA	NA	0.266813241938184	0.294146039758821
ENSG00000081041.8	NA	NA	0.266831742059616	1.08631713411105
ENSG00000244187.7	NA	NA	0.267580779129923	-0.353125257833639
ENSG00000141027.20	NA	NA	0.267794941081766	-0.309676432548724
ENSG00000124151.18	NA	NA	0.267794941081766	0.272703803647311
ENSG00000207166.1	NA	NA	0.267794941081766	0.840665540249397
ENSG00000157765.11	NA	NA	0.268386043049856	1.23271018028356
ENSG00000112297.14	NA	NA	0.268856890674559	0.568585494059016
ENSG00000172346.14	NA	NA	0.270005510445234	-0.901258389176934
ENSG00000165752.16	NA	NA	0.270005510445234	-0.43841240665498
ENSG00000205562.2	NA	NA	0.270256330076055	0.890795372672943
ENSG00000183048.11	NA	NA	0.270378367336721	-0.822992008159945
ENSG00000134569.9	NA	NA	0.270428283595139	1.03110686346199
ENSG00000180422.3	NA	NA	0.271863188037239	1.29573424566429
ENSG00000224259.6	NA	NA	0.272487814194784	-0.475341917268247
ENSG00000244306.10	NA	NA	0.272647081320491	0.555491948755474
ENSG00000268205.1	NA	NA	0.272889157610536	0.271557065945587
ENSG00000187838.16	NA	NA	0.273022552611134	-0.458711220983206
ENSG00000020181.17	NA	NA	0.273022552611134	-0.244475628877245
ENSG00000166278.14	NA	NA	0.273022552611134	0.702704708350426
ENSG00000171817.16	NA	NA	0.273022552611134	0.895677977750713
ENSG00000140450.8	NA	NA	0.273409733374448	0.250330974648078
ENSG00000075702.16	NA	NA	0.274083688310069	-0.958546126981626
ENSG00000101447.14	NA	NA	0.274083688310069	-0.425862643444904
ENSG00000162636.15	NA	NA	0.274083688310069	0.268886389790442
ENSG00000176887.6	NA	NA	0.274083688310069	1.03917730260791
ENSG00000224093.5	NA	NA	0.274414058423068	-0.80283250479765
ENSG00000249437.7	NA	NA	0.275363829908978	0.474699324261094
ENSG00000167671.11	NA	NA	0.276922327943941	-0.262109307820566
ENSG00000156711.16	NA	NA	0.27713784408378	-0.815617602932898
ENSG00000111641.11	NA	NA	0.277355646869207	-0.446857158603207
ENSG00000140598.13	NA	NA	0.27786385808927	0.554734054378409
ENSG00000184995.7	NA	NA	0.28065223396019	-0.736427014184742
ENSG00000124788.17	NA	NA	0.28065223396019	-0.303090688859287
ENSG00000237645.1	NA	NA	0.28065223396019	1.30383299285308
ENSG00000182585.9	NA	NA	0.280991656468065	1.77666162903845
ENSG00000158079.14	NA	NA	0.282028053719591	0.352676198045291
ENSG00000030419.16	NA	NA	0.282028053719591	0.380501430899695
ENSG00000078487.17	NA	NA	0.282028053719591	0.674033500832436
ENSG00000283041.1	NA	NA	0.282028053719591	1.39796970755631
ENSG00000080573.6	NA	NA	0.282109169922448	0.988191669565571
ENSG00000170390.15	NA	NA	0.28243722116867	-0.980326714267083
ENSG00000169679.14	NA	NA	0.282749553771525	-0.540424746469299
ENSG00000140905.10	NA	NA	0.284110549745862	-0.368482506967413
ENSG00000143995.19	NA	NA	0.284432980110593	-0.729495839248123
ENSG00000155465.18	NA	NA	0.284559765943063	0.817432590930634
ENSG00000197747.8	NA	NA	0.286415804785586	0.242721069604198
ENSG00000131015.4	NA	NA	0.286415804785586	0.676189900780246
ENSG00000161888.11	NA	NA	0.286656509369322	-0.566880835839205
ENSG00000132357.13	NA	NA	0.286656509369322	-0.500388400890388
ENSG00000125733.17	NA	NA	0.286656509369322	-0.352668690173935
ENSG00000136810.12	NA	NA	0.286656509369322	-0.240245286537519
ENSG00000183496.5	NA	NA	0.286656509369322	0.50613458425379
ENSG00000248458.2	NA	NA	0.286656509369322	0.712345642733179
ENSG00000183617.4	NA	NA	0.287771087740916	-0.331507388970675
ENSG00000213625.8	NA	NA	0.287910465558887	0.314384895061654
ENSG00000148484.17	NA	NA	0.288389528061452	-0.339143347189531
ENSG00000162302.12	NA	NA	0.288389528061452	-0.336239735577816
ENSG00000150403.17	NA	NA	0.288389528061452	0.324201359855871
ENSG00000092820.17	NA	NA	0.288984957328914	-0.672163944276455
ENSG00000248905.8	NA	NA	0.28914473392774	-0.47123074247443
ENSG00000102265.11	NA	NA	0.289271475579611	-0.242395781471111
ENSG00000166734.18	NA	NA	0.289494475825014	0.434623898559347
ENSG00000111913.17	NA	NA	0.289533519341226	-0.441946014729582
ENSG00000026103.21	NA	NA	0.289533519341226	0.269796182211554
ENSG00000136436.14	NA	NA	0.291325915449029	-0.288435996763459
ENSG00000163069.12	NA	NA	0.291325915449029	0.326849456207006
ENSG00000187229.3	NA	NA	0.291325915449029	0.910205572192998
ENSG00000165995.18	NA	NA	0.29133268734211	-1.27850164637245
ENSG00000126522.16	NA	NA	0.29133268734211	-0.331633489897353
ENSG00000137801.10	NA	NA	0.29133268734211	0.343650351399759
ENSG00000091622.15	NA	NA	0.29133268734211	0.661257750453437
ENSG00000105401.8	NA	NA	0.292259514966629	-0.254783449365785
ENSG00000264462.1	NA	NA	0.293600626029097	-0.488927389328945
ENSG00000275708.1	NA	NA	0.293600626029097	-0.488927389328945
ENSG00000109452.12	NA	NA	0.29360477608817	-0.594734927637475
ENSG00000241973.10	NA	NA	0.29360477608817	-0.473221422591817
ENSG00000068912.13	NA	NA	0.29360477608817	0.24207853220301
ENSG00000150630.3	NA	NA	0.29360477608817	0.259750500062795
ENSG00000184716.13	NA	NA	0.294665433313417	1.63218115732401
ENSG00000278266.1	NA	NA	0.295624703015982	-1.54361427389678
ENSG00000072062.13	NA	NA	0.295624703015982	-0.360051868488927
ENSG00000065060.16	NA	NA	0.295624703015982	-0.272669650054373
ENSG00000113248.5	NA	NA	0.295624703015982	0.94084437816959
ENSG00000258517.1	NA	NA	0.295624703015982	1.4678857076003
ENSG00000230918.1	NA	NA	0.296131896133065	-2.16155956991543
ENSG00000154310.16	NA	NA	0.296131896133065	-1.35851751196888
ENSG00000154040.20	NA	NA	0.296131896133065	-0.614800361077014
ENSG00000198763.3	NA	NA	0.296131896133065	-0.273833840041081
ENSG00000138085.16	NA	NA	0.296131896133065	0.24606952419962
ENSG00000167740.9	NA	NA	0.296131896133065	0.340205129773052
ENSG00000169507.9	NA	NA	0.297329945854507	-3.20366116914119
ENSG00000117298.14	NA	NA	0.297329945854507	-0.709475076275708
ENSG00000160446.18	NA	NA	0.297857779619321	-0.366588450028754
ENSG00000283101.1	NA	NA	0.297875994970895	-1.37539886508427
ENSG00000163131.10	NA	NA	0.297875994970895	1.05987211904508
ENSG00000175287.18	NA	NA	0.2994401729411	-0.608423168749208
ENSG00000137819.13	NA	NA	0.2994401729411	-0.571926997492364
ENSG00000178038.16	NA	NA	0.2994401729411	0.680629085553184
ENSG00000109684.14	NA	NA	0.2994401729411	1.31333583771355
ENSG00000259605.3	NA	NA	0.30131861813749	-0.954955780416083
ENSG00000221817.9	NA	NA	0.30131861813749	-0.595125863241658
ENSG00000259820.1	NA	NA	0.30131861813749	-0.495308560314602
ENSG00000054967.12	NA	NA	0.30131861813749	0.752921664639329
ENSG00000176971.3	NA	NA	0.30131861813749	0.776039669838081
ENSG00000109084.13	NA	NA	0.301660272220815	-0.754482957752755
ENSG00000278133.1	NA	NA	0.301660272220815	0.564436403190372
ENSG00000128596.16	NA	NA	0.301888202165147	-0.566735654516774
ENSG00000137563.11	NA	NA	0.301975967438999	-0.378335095293648
ENSG00000106799.12	NA	NA	0.302317417252768	0.318824696162311
ENSG00000173376.13	NA	NA	0.304496416938791	3.84050842857944
ENSG00000033011.11	NA	NA	0.304666852212691	-0.307882378265315
ENSG00000132205.10	NA	NA	0.304666852212691	-0.307662895322918
ENSG00000161513.11	NA	NA	0.304666852212691	-0.302217902661378
ENSG00000171385.9	NA	NA	0.304666852212691	0.803082478616058
ENSG00000164647.8	NA	NA	0.305195742589475	-0.798074337525471
ENSG00000142065.13	NA	NA	0.305550300274194	0.451937513134544
ENSG00000237476.1	NA	NA	0.305601317001816	-1.54197524894732
ENSG00000240801.1	NA	NA	0.305601317001816	0.907365622923937
ENSG00000205726.14	NA	NA	0.306385685381634	-0.322911288376576
ENSG00000184588.17	NA	NA	0.30655044377979	0.622783465767825
ENSG00000253284.2	NA	NA	0.306802592247996	-0.540075548882957
ENSG00000024526.16	NA	NA	0.306802592247996	-0.466062411170308
ENSG00000123213.22	NA	NA	0.306802592247996	-0.301982684191842
ENSG00000100347.14	NA	NA	0.306802592247996	-0.284898757493676
ENSG00000160014.16	NA	NA	0.306802592247996	-0.248828236322218
ENSG00000137941.16	NA	NA	0.306802592247996	0.406155364237015
ENSG00000223930.5	NA	NA	0.306802592247996	1.24636017912783
ENSG00000140950.15	NA	NA	0.306860071665659	-0.364619870022431
ENSG00000006062.14	NA	NA	0.307233399072066	-0.445995234243122
ENSG00000011304.19	NA	NA	0.307233399072066	-0.294569045175039
ENSG00000221852.4	NA	NA	0.30793228862628	-0.552053546076559
ENSG00000122778.9	NA	NA	0.30793228862628	-0.414431340674185
ENSG00000120093.11	NA	NA	0.30929937786794	2.98712914606715
ENSG00000163485.16	NA	NA	0.309573033421894	-1.15803004492746
ENSG00000099624.7	NA	NA	0.309683291815702	-0.31792640159867
ENSG00000268154.2	NA	NA	0.310248412765341	1.10256681044898
ENSG00000110841.13	NA	NA	0.310279727021509	0.270396302760944
ENSG00000088832.16	NA	NA	0.310370315122906	-0.409644111049563
ENSG00000112365.4	NA	NA	0.310370315122906	-0.278037721143944
ENSG00000138623.9	NA	NA	0.311285386234929	-0.291901759993541
ENSG00000178187.7	NA	NA	0.311285386234929	0.984854794182633
ENSG00000034713.7	NA	NA	0.311565140897754	0.260292473016673
ENSG00000034510.5	NA	NA	0.311657224839255	-0.259615306967368
ENSG00000158292.6	NA	NA	0.311864891787087	-0.353489809722205
ENSG00000269190.5	NA	NA	0.311908020867637	0.345276772053629
ENSG00000082269.16	NA	NA	0.312224401144959	0.422811031983536
ENSG00000256667.6	NA	NA	0.312224401144959	0.627692425531696
ENSG00000085871.8	NA	NA	0.313073733377411	0.786567731975015
ENSG00000227170.1	NA	NA	0.313085993633974	0.735401611637955
ENSG00000126457.21	NA	NA	0.313217764282727	-0.254746161565652
ENSG00000270171.1	NA	NA	0.313217764282727	1.2523086270977
ENSG00000224413.1	NA	NA	0.313217764282727	1.53334480012175
ENSG00000001617.11	NA	NA	0.315128840871596	-0.715511617303601
ENSG00000163577.7	NA	NA	0.315128840871596	-0.617154007704231
ENSG00000152582.13	NA	NA	0.315128840871596	0.422287709677154
ENSG00000156172.5	NA	NA	0.315128840871596	0.490717014428091
ENSG00000138663.8	NA	NA	0.315279549944872	-0.281184952112688
ENSG00000275342.4	NA	NA	0.315727580742437	-1.21806438965582
ENSG00000270533.2	NA	NA	0.315751809893525	1.02527437009874
ENSG00000224401.2	NA	NA	0.317455581143416	1.25412564639806
ENSG00000129595.12	NA	NA	0.318351368007594	-1.25597575777693
ENSG00000166887.15	NA	NA	0.318351368007594	-0.329635220562119
ENSG00000100504.16	NA	NA	0.318351368007594	-0.261574178133456
ENSG00000146278.10	NA	NA	0.318351368007594	0.278978073768611
ENSG00000259116.1	NA	NA	0.318351368007594	1.10708529074771
ENSG00000280022.1	NA	NA	0.318351368007594	1.26337705901169
ENSG00000089685.14	NA	NA	0.319350374745713	-0.479444094053161
ENSG00000259474.1	NA	NA	0.319350374745713	1.58354804457817
ENSG00000216819.1	NA	NA	0.319836824916386	1.39650284189426
ENSG00000123892.11	NA	NA	0.320569083807179	-1.2429683180537
ENSG00000163931.15	NA	NA	0.320569083807179	-0.514853874558904
ENSG00000122970.15	NA	NA	0.320569083807179	-0.343673602180008
ENSG00000198888.2	NA	NA	0.320569083807179	-0.266342268095527
ENSG00000164619.8	NA	NA	0.320569083807179	0.357132954907062
ENSG00000078725.12	NA	NA	0.320742231802142	-1.66701828373911
ENSG00000280435.1	NA	NA	0.321257431647683	-0.735811208407362
ENSG00000138336.8	NA	NA	0.321262228565273	0.289916829504864
ENSG00000197093.10	NA	NA	0.32212987414903	-0.49096926132832
ENSG00000176454.13	NA	NA	0.322419603216869	-0.475952635305403
ENSG00000067057.16	NA	NA	0.322419603216869	-0.313515618647769
ENSG00000160410.14	NA	NA	0.323060657473565	-0.629898151356124
ENSG00000108352.11	NA	NA	0.323864770468164	-0.953274617589446
ENSG00000245904.3	NA	NA	0.324335727750942	1.60569653717673
ENSG00000169499.14	NA	NA	0.325629661758017	-0.445731523667554
ENSG00000151117.8	NA	NA	0.325629661758017	1.29504976360548
ENSG00000149557.12	NA	NA	0.325767412165738	-0.309919879050082
ENSG00000049540.16	NA	NA	0.325805398287155	0.76295744953708
ENSG00000147224.10	NA	NA	0.326539352145329	-0.369849252134448
ENSG00000225484.6	NA	NA	0.326647125858604	0.380740890847764
ENSG00000164830.18	NA	NA	0.326955872910519	0.266755267423914
ENSG00000138363.14	NA	NA	0.327167202167054	-0.423691367789848
ENSG00000154027.18	NA	NA	0.327167202167054	0.511754915123043
ENSG00000132199.18	NA	NA	0.328078407666344	-0.34768482354957
ENSG00000048828.16	NA	NA	0.328138458470728	-0.236389373089777
ENSG00000159423.16	NA	NA	0.331118734551899	-0.495198479325786
ENSG00000170638.9	NA	NA	0.331133836750436	-0.319674371312253
ENSG00000120539.14	NA	NA	0.33125754181747	-0.326753914797714
ENSG00000267534.2	NA	NA	0.331622364725449	-0.256108167479179
ENSG00000183117.18	NA	NA	0.331622364725449	1.30528880349252
ENSG00000228213.5	NA	NA	0.331815372562531	0.690126222457319
ENSG00000284095.1	NA	NA	0.331815372562531	1.37886191865488
ENSG00000154997.8	NA	NA	0.332046268415718	0.810826722425751
ENSG00000137871.19	NA	NA	0.3322438969307	0.277583359780503
ENSG00000121152.9	NA	NA	0.3338798438015	-0.635281007327921
ENSG00000145375.7	NA	NA	0.334240168209754	0.271574909637487
ENSG00000165338.16	NA	NA	0.334284849527151	0.266254369581814
ENSG00000127948.15	NA	NA	0.334851986472363	-0.388798787791012
ENSG00000280832.1	NA	NA	0.335363807116303	-0.567009790187946
ENSG00000149923.13	NA	NA	0.335363807116303	-0.271503835300512
ENSG00000184220.11	NA	NA	0.335363807116303	0.401471727721303
ENSG00000124243.17	NA	NA	0.335675203956062	-0.448987014408186
ENSG00000125652.7	NA	NA	0.335675203956062	0.345678084211587
ENSG00000154589.6	NA	NA	0.335675203956062	0.397360914514076
ENSG00000254901.7	NA	NA	0.337603723034879	-0.466586125922229
ENSG00000232542.1	NA	NA	0.337603723034879	1.34535824825447
ENSG00000144218.18	NA	NA	0.337603723034879	1.69564840214271
ENSG00000143178.12	NA	NA	0.337734412488081	-0.723992015275482
ENSG00000138031.14	NA	NA	0.337922270013194	-0.374036970652201
ENSG00000117597.17	NA	NA	0.337922270013194	-0.257425412836591
ENSG00000014641.17	NA	NA	0.337922270013194	-0.245226452839689
ENSG00000162458.12	NA	NA	0.337939990905912	-0.692261076867208
ENSG00000119392.14	NA	NA	0.337939990905912	-0.276177550143687
ENSG00000196083.9	NA	NA	0.337939990905912	0.34834493144373
ENSG00000236304.1	NA	NA	0.337939990905912	1.1298062503757
ENSG00000159399.9	NA	NA	0.338988491398632	-0.487133255175872
ENSG00000164929.16	NA	NA	0.338988491398632	0.45807016541559
ENSG00000187531.13	NA	NA	0.340725783604695	-0.659542275868135
ENSG00000221968.8	NA	NA	0.340725783604695	-0.32012419911693
ENSG00000151012.13	NA	NA	0.341502541695066	0.724610886391106
ENSG00000164087.7	NA	NA	0.342683195099926	-0.49501872793992
ENSG00000107863.17	NA	NA	0.342683195099926	-0.306506254939071
ENSG00000277443.2	NA	NA	0.342683195099926	0.236394158754842
ENSG00000183723.12	NA	NA	0.342683195099926	0.37351649629854
ENSG00000255243.1	NA	NA	0.342683195099926	1.6826737918766
ENSG00000124882.3	NA	NA	0.342717381331102	-1.54215185827115
ENSG00000178980.14	NA	NA	0.342992664568	0.247193276876176
ENSG00000250722.5	NA	NA	0.342992664568	0.414790919352473
ENSG00000259345.5	NA	NA	0.345369572754903	0.419326038258325
ENSG00000156873.15	NA	NA	0.345784776107874	-0.386686609357941
ENSG00000281508.1	NA	NA	0.345784776107874	1.32962831047072
ENSG00000158796.16	NA	NA	0.347442565066147	-0.348904823225103
ENSG00000164291.16	NA	NA	0.34751227107679	-0.347571098937426
ENSG00000279208.1	NA	NA	0.347538445567293	1.23108843727781
ENSG00000164949.7	NA	NA	0.348242483217622	0.824788747549997
ENSG00000084734.8	NA	NA	0.348242483217622	1.24141385571991
ENSG00000182272.11	NA	NA	0.348885267120298	-1.23814735395514
ENSG00000100109.16	NA	NA	0.348885267120298	-0.409710532898207
ENSG00000148120.16	NA	NA	0.348885267120298	0.561748643373153
ENSG00000178952.10	NA	NA	0.349731447377281	-0.254760631952941
ENSG00000170370.11	NA	NA	0.349943153241434	1.2368657656298
ENSG00000123689.5	NA	NA	0.350356603174593	-1.26659146638797
ENSG00000112514.15	NA	NA	0.350356603174593	-0.243968123752359
ENSG00000143321.18	NA	NA	0.350356603174593	-0.229899830783389
ENSG00000158270.11	NA	NA	0.350356603174593	-0.227956776341848
ENSG00000123096.11	NA	NA	0.350473874592688	0.418023086476093
ENSG00000177854.7	NA	NA	0.350753493125062	0.911408602221242
ENSG00000134882.15	NA	NA	0.350878991183865	0.417743405258876
ENSG00000125877.12	NA	NA	0.351207140725002	-0.295592735155096
ENSG00000206597.1	NA	NA	0.351207140725002	2.36335043779975
ENSG00000109625.18	NA	NA	0.351269040259312	-0.641023960405825
ENSG00000164761.8	NA	NA	0.352563288766483	-0.8152838814481
ENSG00000155368.16	NA	NA	0.352563288766483	-0.235295408881582
ENSG00000267322.2	NA	NA	0.352563288766483	0.278402226716205
ENSG00000223482.7	NA	NA	0.352563288766483	0.390977387669724
ENSG00000278886.1	NA	NA	0.352563288766483	1.34170998774577
ENSG00000228536.2	NA	NA	0.352563288766483	1.35462567379132
ENSG00000233327.10	NA	NA	0.353387682306982	-0.958926636843211
ENSG00000186654.20	NA	NA	0.353387682306982	-0.348954817419183
ENSG00000084676.15	NA	NA	0.353387682306982	0.299676841367702
ENSG00000256223.5	NA	NA	0.353631940523353	0.622457060914251
ENSG00000157214.13	NA	NA	0.354309943626778	-0.663038749066159
ENSG00000091127.13	NA	NA	0.354309943626778	-0.391608588773585
ENSG00000116574.5	NA	NA	0.355100123902433	-0.315617162661463
ENSG00000260461.1	NA	NA	0.355862412557072	1.1187797199444
ENSG00000184497.12	NA	NA	0.355952269633334	-0.860709379085068
ENSG00000136531.15	NA	NA	0.355964225882	-0.463168203120313
ENSG00000280118.1	NA	NA	0.355997689177986	1.31107035285322
ENSG00000180834.7	NA	NA	0.356207275376908	-0.979528521031223
ENSG00000101160.13	NA	NA	0.356322716591426	0.229140262333151
ENSG00000138759.18	NA	NA	0.356322716591426	0.996768117109315
ENSG00000138092.10	NA	NA	0.357067999414138	-0.54735200589276
ENSG00000129566.12	NA	NA	0.35710606525723	-0.345165927147429
ENSG00000086232.12	NA	NA	0.357331591652909	-0.339335505358145
ENSG00000181885.18	NA	NA	0.35783575441632	-1.09615092167344
ENSG00000237263.1	NA	NA	0.358482616728107	-1.214996830785
ENSG00000272321.1	NA	NA	0.358707612997488	-1.1420333453283
ENSG00000152076.18	NA	NA	0.358707612997488	0.870308104788243
ENSG00000106688.11	NA	NA	0.359419671973915	-1.70470630075325
ENSG00000125826.20	NA	NA	0.359419671973915	-0.478165421348943
ENSG00000240350.2	NA	NA	0.359419671973915	0.605337540501132
ENSG00000151327.12	NA	NA	0.35969573658187	0.268607993417227
ENSG00000148341.17	NA	NA	0.360625458354527	-0.29153448691088
ENSG00000252481.1	NA	NA	0.360832922990009	0.452737030272269
ENSG00000078618.21	NA	NA	0.3608871962411	-0.240995813920841
ENSG00000166532.15	NA	NA	0.36163863889167	0.360971074892251
ENSG00000146574.15	NA	NA	0.362064147152874	0.399604521293237
ENSG00000259367.1	NA	NA	0.362064147152874	0.597395546224532
ENSG00000064932.15	NA	NA	0.363307932804198	-0.319752010387028
ENSG00000146233.7	NA	NA	0.363347256546213	-1.39638479991733
ENSG00000184117.11	NA	NA	0.363347256546213	-0.337103821706772
ENSG00000171517.5	NA	NA	0.363994868744384	-1.33989756277357
ENSG00000129657.14	NA	NA	0.363994868744384	-0.392875954413447
ENSG00000119865.8	NA	NA	0.364108523717672	-0.344583544774144
ENSG00000265972.5	NA	NA	0.364930057867391	0.443574922649163
ENSG00000275160.1	NA	NA	0.365007113038191	1.25908721668356
ENSG00000272181.1	NA	NA	0.365007113038191	2.06009746656977
ENSG00000230133.1	NA	NA	0.365037161876148	-1.46391742114256
ENSG00000171241.8	NA	NA	0.365686670069709	-0.697767955791987
ENSG00000148158.16	NA	NA	0.366007397068999	-0.266528628787447
ENSG00000197930.12	NA	NA	0.366853289241823	-0.277088136705724
ENSG00000128346.10	NA	NA	0.367017885668212	0.635329357968577
ENSG00000174446.12	NA	NA	0.370436844322045	0.378866451588809
ENSG00000101000.5	NA	NA	0.370710272862467	-0.371058614523312
ENSG00000059691.11	NA	NA	0.371199116809641	-0.383482525420304
ENSG00000158987.20	NA	NA	0.371199116809641	-0.334563536601265
ENSG00000100664.10	NA	NA	0.371199116809641	-0.246278772720831
ENSG00000219607.3	NA	NA	0.371898799191611	0.497361578304116
ENSG00000167117.8	NA	NA	0.372150408453737	1.20020818607039
ENSG00000153395.9	NA	NA	0.373089885714197	-0.324460698636664
ENSG00000165516.10	NA	NA	0.373089885714197	0.265736878399132
ENSG00000113657.12	NA	NA	0.373710193472192	-0.369804124977117
ENSG00000214160.9	NA	NA	0.374518415641996	-0.379314816115136
ENSG00000162430.16	NA	NA	0.374518415641996	-0.272230008213622
ENSG00000183955.12	NA	NA	0.375289611317352	-0.294475585216521
ENSG00000147872.9	NA	NA	0.375289611317352	-0.243569734520299
ENSG00000135679.22	NA	NA	0.375289611317352	0.232179060050529
ENSG00000112964.13	NA	NA	0.375289611317352	0.472860923101835
ENSG00000236609.3	NA	NA	0.375289611317352	1.12122209993927
ENSG00000236824.2	NA	NA	0.376039298657754	-0.62363289368574
ENSG00000177106.14	NA	NA	0.376039298657754	-0.557919535141109
ENSG00000092621.12	NA	NA	0.376039298657754	-0.233936026964436
ENSG00000135052.16	NA	NA	0.376039298657754	0.368468474762175
ENSG00000120915.13	NA	NA	0.376676713329447	-0.744450393167013
ENSG00000258701.1	NA	NA	0.376973678757067	1.05029149840464
ENSG00000237523.1	NA	NA	0.37702923018046	-0.754095348168548
ENSG00000135835.11	NA	NA	0.377087970842771	-0.557149183224893
ENSG00000198598.6	NA	NA	0.377087970842771	0.549060449156857
ENSG00000182481.8	NA	NA	0.377374723977823	-0.276894191418249
ENSG00000183421.11	NA	NA	0.377542111422731	2.03525193194935
ENSG00000011454.16	NA	NA	0.37782163017371	0.292329246473928
ENSG00000224020.1	NA	NA	0.381063422886483	0.900859471969311
ENSG00000198900.5	NA	NA	0.381339967928927	-0.241208040600145
ENSG00000112290.12	NA	NA	0.381463378469774	-0.341025386641386
ENSG00000176463.13	NA	NA	0.38249993958695	-0.658792162275479
ENSG00000167657.13	NA	NA	0.38249993958695	-0.279222105650661
ENSG00000122966.15	NA	NA	0.382921217615896	-0.900237921796531
ENSG00000162520.14	NA	NA	0.382921217615896	-0.247516928430407
ENSG00000253738.1	NA	NA	0.382921217615896	0.266673642169375
ENSG00000110318.13	NA	NA	0.383503894664389	0.395609818270634
ENSG00000157111.12	NA	NA	0.383503894664389	0.459015184132428
ENSG00000212232.1	NA	NA	0.383533241137653	0.483323088730911
ENSG00000128203.6	NA	NA	0.384848123635841	-0.515052197456174
ENSG00000132718.8	NA	NA	0.384848123635841	0.226989830852448
ENSG00000181191.11	NA	NA	0.384913293125508	0.296417291999714
ENSG00000135315.11	NA	NA	0.385455171743581	0.353864477025479
ENSG00000196388.8	NA	NA	0.385913383009762	-0.678185184979019
ENSG00000110171.19	NA	NA	0.385913383009762	0.415431606121482
ENSG00000272114.1	NA	NA	0.38605263286272	1.45773525999013
ENSG00000158290.16	NA	NA	0.386104670618606	0.325209398464411
ENSG00000143751.9	NA	NA	0.390024961683023	0.255816623759617
ENSG00000215472.10	NA	NA	0.390791808631026	1.9430377655292
ENSG00000109501.13	NA	NA	0.392002503371044	-0.333361598306978
ENSG00000229867.1	NA	NA	0.392002503371044	1.26094044324073
ENSG00000138080.13	NA	NA	0.392128538641878	0.220088614343785
ENSG00000115183.14	NA	NA	0.392128538641878	0.381412899146016
ENSG00000184182.18	NA	NA	0.39263849569064	-0.265953062384644
ENSG00000050426.15	NA	NA	0.393030413882777	0.301805014786779
ENSG00000213842.2	NA	NA	0.393030413882777	1.40434938220409
ENSG00000162894.11	NA	NA	0.393054641422684	-1.32175785951347
ENSG00000143368.9	NA	NA	0.393054641422684	-0.327893253325576
ENSG00000182372.9	NA	NA	0.393054641422684	0.439124026380469
ENSG00000213920.8	NA	NA	0.393738062209196	0.460880008927566
ENSG00000198759.11	NA	NA	0.394170902642658	-0.909815519712907
ENSG00000225663.7	NA	NA	0.394170902642658	0.243002519312787
ENSG00000150787.7	NA	NA	0.394170902642658	0.286196703552774
ENSG00000204311.12	NA	NA	0.394490392545886	1.12898798425886
ENSG00000132669.12	NA	NA	0.39485220348044	-0.293393886709548
ENSG00000143353.11	NA	NA	0.39485220348044	0.279884619460856
ENSG00000235033.7	NA	NA	0.397481370719556	0.958443007465445
ENSG00000116667.12	NA	NA	0.397776021628214	-0.618202588304546
ENSG00000065361.14	NA	NA	0.397881351139294	-0.9878475928024
ENSG00000280378.1	NA	NA	0.397881351139294	-0.702931936041737
ENSG00000173456.4	NA	NA	0.397881351139294	-0.289267385435257
ENSG00000223547.9	NA	NA	0.397881351139294	0.390263741960072
ENSG00000114784.3	NA	NA	0.397881351139294	0.510165896540027
ENSG00000118971.7	NA	NA	0.397881351139294	1.56336110749006
ENSG00000165891.15	NA	NA	0.398243352324477	-0.657091068472485
ENSG00000178999.12	NA	NA	0.398929740589743	-0.616880816138663
ENSG00000141349.8	NA	NA	0.399412432542873	-0.288883617500142
ENSG00000225422.4	NA	NA	0.401331073684979	-1.40253763210254
ENSG00000137807.13	NA	NA	0.401375216040883	-0.334261662191561
ENSG00000140043.11	NA	NA	0.402717788881317	0.399423069536148
ENSG00000092931.11	NA	NA	0.402877757854101	0.334225607152849
ENSG00000072952.18	NA	NA	0.403260204643984	-1.35185907385443
ENSG00000146701.11	NA	NA	0.403423871378215	-0.274155424782979
ENSG00000151491.12	NA	NA	0.403890566931419	0.258057735016292
ENSG00000213699.8	NA	NA	0.404470636823058	-0.348709520799226
ENSG00000184840.11	NA	NA	0.404470636823058	-0.225125685108512
ENSG00000006534.15	NA	NA	0.404817397111009	-0.272276035936553
ENSG00000253729.7	NA	NA	0.404986211061304	-0.299230565382973
ENSG00000162604.12	NA	NA	0.405466515660758	0.256096222767271
ENSG00000066084.12	NA	NA	0.405557097337454	-0.272379291484056
ENSG00000153132.12	NA	NA	0.407561256636788	-1.63244052144325
ENSG00000258056.2	NA	NA	0.408986412617352	0.448633227934669
ENSG00000198721.12	NA	NA	0.409223755651383	-0.231084020337173
ENSG00000138138.13	NA	NA	0.409223755651383	0.255923188361425
ENSG00000240065.7	NA	NA	0.409515418510719	-0.555179630063726
ENSG00000178234.12	NA	NA	0.409756144115618	0.318204335876434
ENSG00000165102.14	NA	NA	0.410584732451245	0.301138287904534
ENSG00000100342.20	NA	NA	0.410796298506359	-1.67244982170098
ENSG00000140848.16	NA	NA	0.410796298506359	-0.322610567695646
ENSG00000264112.1	NA	NA	0.410796298506359	-0.304572114614401
ENSG00000177889.9	NA	NA	0.410796298506359	-0.264277748890485
ENSG00000233369.7	NA	NA	0.410796298506359	0.229462040810781
ENSG00000106624.10	NA	NA	0.410796298506359	0.23836881837825
ENSG00000135976.17	NA	NA	0.410796298506359	0.25990287718773
ENSG00000119004.15	NA	NA	0.410796298506359	0.268246224212806
ENSG00000134480.13	NA	NA	0.410796298506359	0.272944053493509
ENSG00000205571.13	NA	NA	0.410796298506359	0.67229723277172
ENSG00000118922.17	NA	NA	0.411051471673697	0.318787759841971
ENSG00000141503.15	NA	NA	0.411328819483335	-0.328141460340175
ENSG00000163734.4	NA	NA	0.412108550471269	1.07300724372252
ENSG00000124541.6	NA	NA	0.413128790506118	-0.251852105558412
ENSG00000135643.4	NA	NA	0.413128790506118	1.38354627928182
ENSG00000164615.4	NA	NA	0.413948573728234	0.341944113839467
ENSG00000171992.12	NA	NA	0.414073736343341	-0.504507459626605
ENSG00000163162.8	NA	NA	0.414073736343341	0.278597668535579
ENSG00000261308.2	NA	NA	0.414269766536815	1.24440615570927
ENSG00000185608.8	NA	NA	0.415195670890447	-0.271205242523107
ENSG00000117906.13	NA	NA	0.415231277026327	0.224610124171025
ENSG00000123219.12	NA	NA	0.416810813291446	-0.458956566306146
ENSG00000160886.13	NA	NA	0.417117793360647	-1.20837537821132
ENSG00000006210.6	NA	NA	0.417141949328828	-1.32734525317076
ENSG00000132207.17	NA	NA	0.417141949328828	-0.554420050585667
ENSG00000164253.13	NA	NA	0.417141949328828	-0.263114705175041
ENSG00000151338.18	NA	NA	0.417141949328828	0.372706331730644
ENSG00000100983.9	NA	NA	0.417161343745021	-0.244674386450548
ENSG00000071127.16	NA	NA	0.418323269733099	-0.314372870235337
ENSG00000089486.16	NA	NA	0.418499864265368	-0.485351279723946
ENSG00000182253.14	NA	NA	0.419336756519246	-0.359578015445431
ENSG00000258667.1	NA	NA	0.420060307862164	0.490414822486492
ENSG00000183751.14	NA	NA	0.420916775869424	-0.393649215748201
ENSG00000103319.11	NA	NA	0.420916775869424	-0.311769298820687
ENSG00000179152.19	NA	NA	0.420916775869424	-0.293896122945533
ENSG00000136813.14	NA	NA	0.420955724507643	-0.23392233443871
ENSG00000131370.15	NA	NA	0.422168833365465	0.295826507964274
ENSG00000158352.15	NA	NA	0.422168833365465	1.16744343140497
ENSG00000164983.7	NA	NA	0.422612620173814	-0.333126204982132
ENSG00000214113.10	NA	NA	0.422784687297699	0.322369501934041
ENSG00000120458.10	NA	NA	0.422784687297699	0.436491097002712
ENSG00000166441.12	NA	NA	0.423118128097433	0.22698449368025
ENSG00000129422.14	NA	NA	0.424030839239272	-0.890083548050379
ENSG00000114346.13	NA	NA	0.424030839239272	-0.327703449541593
ENSG00000278931.1	NA	NA	0.424030839239272	1.06328885377506
ENSG00000105928.13	NA	NA	0.424342692642607	-0.291016081070527
ENSG00000114023.15	NA	NA	0.424342692642607	-0.271247368929393
ENSG00000204130.12	NA	NA	0.424538892304941	0.267666527834637
ENSG00000100299.17	NA	NA	0.425223801135812	0.267298652365414
ENSG00000135677.10	NA	NA	0.426227981127409	0.213456061005284
ENSG00000241839.9	NA	NA	0.426380922982336	-0.23329935740089
ENSG00000136003.15	NA	NA	0.426380922982336	0.220017469607612
ENSG00000116525.13	NA	NA	0.426592730448432	-1.34728089351207
ENSG00000260404.3	NA	NA	0.426592730448432	-1.00090642626973
ENSG00000065000.15	NA	NA	0.426592730448432	-0.269329987825301
ENSG00000283029.1	NA	NA	0.426592730448432	0.634923707503549
ENSG00000120322.3	NA	NA	0.426592730448432	1.41586888714303
ENSG00000164051.13	NA	NA	0.42735513174966	-0.329326258314254
ENSG00000270823.1	NA	NA	0.42735513174966	0.770494756396903
ENSG00000147127.8	NA	NA	0.42735513174966	1.08162107789181
ENSG00000236776.1	NA	NA	0.427789026765337	0.642642337915862
ENSG00000124155.17	NA	NA	0.428535543366265	0.222266157949242
ENSG00000243279.3	NA	NA	0.429543777964958	-0.464956625094221
ENSG00000260549.1	NA	NA	0.42970104208673	-0.817216316788712
ENSG00000067365.14	NA	NA	0.42970104208673	-0.407846248299048
ENSG00000169715.14	NA	NA	0.42970104208673	-0.279085261368416
ENSG00000186638.16	NA	NA	0.430161169467889	-0.51069337511501
ENSG00000138741.10	NA	NA	0.430895214807434	-3.21467615139996
ENSG00000164543.5	NA	NA	0.430922670681949	0.241303537670818
ENSG00000164062.12	NA	NA	0.431002931557724	-0.284359442997572
ENSG00000224032.6	NA	NA	0.431002931557724	0.283364659867728
ENSG00000184319.15	NA	NA	0.431121496140178	0.276137831651798
ENSG00000214026.10	NA	NA	0.433206284074994	-0.271015512964544
ENSG00000270231.3	NA	NA	0.433221039891797	-0.239245311095659
ENSG00000269994.1	NA	NA	0.433221039891797	1.14620659186186
ENSG00000167920.8	NA	NA	0.433625366035031	0.393773595602733
ENSG00000205189.11	NA	NA	0.433662597750845	0.473622292692926
ENSG00000229563.6	NA	NA	0.434143372240396	-0.581227540966056
ENSG00000198814.12	NA	NA	0.434413712585304	-0.722204232320777
ENSG00000184838.14	NA	NA	0.434413712585304	0.542497027493276
ENSG00000066379.14	NA	NA	0.435502509626949	-0.32356057799944
ENSG00000143630.9	NA	NA	0.435533749691948	0.776570640801474
ENSG00000275714.1	NA	NA	0.43685612349165	-0.366033694350043
ENSG00000197608.11	NA	NA	0.43685612349165	0.302583255901886
ENSG00000101493.10	NA	NA	0.437111211850221	-0.612476278773064
ENSG00000143799.12	NA	NA	0.437111211850221	-0.347833527317096
ENSG00000110395.6	NA	NA	0.437344402341433	-0.290078584816454
ENSG00000172469.15	NA	NA	0.437378595984414	0.3825831378034
ENSG00000264548.1	NA	NA	0.437378595984414	1.34492264823839
ENSG00000136160.14	NA	NA	0.437865078082574	-3.04593958404436
ENSG00000116478.11	NA	NA	0.437865078082574	-0.315826591119141
ENSG00000256164.1	NA	NA	0.437865078082574	1.88274155257366
ENSG00000111261.13	NA	NA	0.438116049732498	-0.523511571177248
ENSG00000136052.9	NA	NA	0.438502163101372	0.446246519818075
ENSG00000139974.15	NA	NA	0.439068927219966	0.297088029757752
ENSG00000272888.5	NA	NA	0.439277342760141	0.228175901766926
ENSG00000272410.5	NA	NA	0.440295700924904	-1.61409203659017
ENSG00000259347.6	NA	NA	0.440295700924904	-1.53159828433168
ENSG00000269289.5	NA	NA	0.440295700924904	-1.40645106282761
ENSG00000213585.10	NA	NA	0.440295700924904	-0.212023629083521
ENSG00000279180.1	NA	NA	0.440295700924904	1.26735273259698
ENSG00000170265.11	NA	NA	0.440481181255287	-0.57432312843453
ENSG00000184792.15	NA	NA	0.440756253419729	0.674721337143725
ENSG00000188177.13	NA	NA	0.440982522426767	0.384286446017578
ENSG00000108344.14	NA	NA	0.442609690092425	-0.251929362083589
ENSG00000259172.1	NA	NA	0.442700911620816	-1.14486970104694
ENSG00000259030.6	NA	NA	0.442700911620816	1.5734394737541
ENSG00000169231.13	NA	NA	0.445166653927755	0.234277788391971
ENSG00000057757.9	NA	NA	0.445678435423695	0.262515237300486
ENSG00000141179.13	NA	NA	0.445902184369825	-0.341329470389894
ENSG00000130939.18	NA	NA	0.445902184369825	-0.30632388067962
ENSG00000168026.18	NA	NA	0.445902184369825	0.635177549244724
ENSG00000269226.7	NA	NA	0.445902184369825	0.66591209814636
ENSG00000118515.11	NA	NA	0.446165890478927	-0.318022210778789
ENSG00000100612.13	NA	NA	0.44621667541824	-0.265174030994883
ENSG00000260552.1	NA	NA	0.446451277505458	-0.689400190174185
ENSG00000103222.18	NA	NA	0.446451277505458	-0.399707367850601
ENSG00000112667.12	NA	NA	0.446451277505458	-0.317329175371293
ENSG00000157538.13	NA	NA	0.446451277505458	-0.25291427618242
ENSG00000112096.16	NA	NA	0.446451277505458	0.248957841065145
ENSG00000123836.14	NA	NA	0.446451277505458	0.679419800328366
ENSG00000272140.2	NA	NA	0.446451277505458	1.11910667601103
ENSG00000105866.13	NA	NA	0.44670118756652	0.574292896669278
ENSG00000117691.9	NA	NA	0.447880704162361	0.231112286257622
ENSG00000010803.16	NA	NA	0.447880704162361	0.299377668489462
ENSG00000230606.10	NA	NA	0.448289113425438	0.323894897401808
ENSG00000131738.10	NA	NA	0.448361349246192	-1.2166197648577
ENSG00000177674.15	NA	NA	0.448435123859037	-0.288387187042068
ENSG00000185630.18	NA	NA	0.449784199019204	-0.723695858042637
ENSG00000279390.1	NA	NA	0.449816760176486	-0.486990225673876
ENSG00000278249.1	NA	NA	0.4499109166913	0.225984749245457
ENSG00000202444.1	NA	NA	0.449962837733462	-1.06003633167687
ENSG00000224114.1	NA	NA	0.449962837733462	1.23675786518729
ENSG00000102678.6	NA	NA	0.450223238563835	-1.87651004873769
ENSG00000088340.15	NA	NA	0.450371517053711	-0.653874267744242
ENSG00000099821.13	NA	NA	0.450833009442278	-0.482575306767335
ENSG00000188641.12	NA	NA	0.451255484879087	0.33328061952102
ENSG00000115008.5	NA	NA	0.451658057897367	-1.32860565019784
ENSG00000221288.1	NA	NA	0.451658057897367	-0.455919592913135
ENSG00000101871.14	NA	NA	0.451658057897367	-0.441470076000895
ENSG00000116171.17	NA	NA	0.451658057897367	-0.215886271967076
ENSG00000180769.8	NA	NA	0.451658057897367	0.508746651724461
ENSG00000158769.17	NA	NA	0.452999941641233	-1.07696770248972
ENSG00000279780.1	NA	NA	0.452999941641233	1.10634960657155
ENSG00000147465.11	NA	NA	0.45325056806752	-1.63082964891272
ENSG00000178401.14	NA	NA	0.45325056806752	-1.09744622501441
ENSG00000135074.15	NA	NA	0.45325056806752	-0.742087369073303
ENSG00000261040.6	NA	NA	0.45325056806752	-0.6045529506889
ENSG00000143367.15	NA	NA	0.45325056806752	0.286390534664777
ENSG00000196220.15	NA	NA	0.45325056806752	0.599027621689751
ENSG00000004142.11	NA	NA	0.453749171649596	-0.237313294903183
ENSG00000275832.4	NA	NA	0.453749171649596	0.38023911553616
ENSG00000250041.2	NA	NA	0.455620919205522	-1.16388800641662
ENSG00000139436.20	NA	NA	0.455620919205522	-0.243667906788931
ENSG00000259659.1	NA	NA	0.456210327193674	1.19026749453074
ENSG00000283239.1	NA	NA	0.456210327193674	2.61613109302006
ENSG00000105472.12	NA	NA	0.456425759571542	0.231590569057187
ENSG00000247081.7	NA	NA	0.456425759571542	0.640341219622661
ENSG00000154767.14	NA	NA	0.456559307919614	-0.251176669589758
ENSG00000071967.11	NA	NA	0.456559307919614	0.395400718123806
ENSG00000269110.1	NA	NA	0.456559307919614	1.66251540246295
ENSG00000124785.8	NA	NA	0.456559307919614	3.32943110481236
ENSG00000136514.2	NA	NA	0.456824558109881	-1.24792613921782
ENSG00000168237.17	NA	NA	0.45702160873476	-0.51251098664766
ENSG00000121964.14	NA	NA	0.45702160873476	0.35222593590494
ENSG00000139324.11	NA	NA	0.4571181824382	0.248775092152934
ENSG00000150394.13	NA	NA	0.4571181824382	1.19923206757063
ENSG00000104324.15	NA	NA	0.457166906699256	0.446628085284979
ENSG00000110063.8	NA	NA	0.45720125695391	-0.468359345699816
ENSG00000117226.11	NA	NA	0.45720125695391	-0.312199690012738
ENSG00000103769.9	NA	NA	0.457426211875121	-0.228956064832186
ENSG00000159761.14	NA	NA	0.457426211875121	0.701373347333182
ENSG00000144028.14	NA	NA	0.457451828395354	-0.227517376650586
ENSG00000186314.11	NA	NA	0.457479338048282	-0.540041774630898
ENSG00000089063.14	NA	NA	0.457479338048282	0.210142724481874
ENSG00000280416.1	NA	NA	0.457479338048282	2.27437955737137
ENSG00000196569.11	NA	NA	0.458155218150681	0.221448746390076
ENSG00000144031.11	NA	NA	0.458437740054442	0.987198266354888
ENSG00000146197.8	NA	NA	0.458493655890734	1.52959724965493
ENSG00000129195.15	NA	NA	0.459559517387512	-0.501889111991656
ENSG00000198911.11	NA	NA	0.459559517387512	-0.308657204678632
ENSG00000064692.18	NA	NA	0.45971513536299	-1.01756104908596
ENSG00000100462.15	NA	NA	0.45971513536299	-0.362082174088791
ENSG00000102466.15	NA	NA	0.45971513536299	0.645851692846647
ENSG00000227811.2	NA	NA	0.45971513536299	1.59298920582721
ENSG00000196747.4	NA	NA	0.459767884284717	-0.580755455189601
ENSG00000168785.7	NA	NA	0.459767884284717	-0.270924549289238
ENSG00000159210.9	NA	NA	0.459767884284717	-0.248268834505205
ENSG00000151414.14	NA	NA	0.459767884284717	0.208494950097133
ENSG00000169740.13	NA	NA	0.459767884284717	0.253233229617598
ENSG00000178950.16	NA	NA	0.46109100840645	-0.358471787484244
ENSG00000100300.17	NA	NA	0.46109100840645	-0.208731434718347
ENSG00000228082.1	NA	NA	0.461486175546259	-1.00926528743922
ENSG00000144668.11	NA	NA	0.462478771429452	1.13663066497221
ENSG00000085117.11	NA	NA	0.462688763182902	0.553598544713495
ENSG00000135018.13	NA	NA	0.46276110756223	-0.223847616299309
ENSG00000079215.13	NA	NA	0.46276110756223	1.13266000700467
ENSG00000182950.2	NA	NA	0.462791463960105	1.67791130949744
ENSG00000143248.12	NA	NA	0.463214793674121	-0.865775066297258
ENSG00000129636.12	NA	NA	0.463214793674121	0.227007914558284
ENSG00000283392.1	NA	NA	0.46371016678364	-1.4103191778038
ENSG00000236449.1	NA	NA	0.46371016678364	0.554975910915358
ENSG00000204909.7	NA	NA	0.46371016678364	1.11107441191821
ENSG00000131126.18	NA	NA	0.46371016678364	1.12337279250792
ENSG00000160877.5	NA	NA	0.463907206540928	-0.423508740184801
ENSG00000170915.8	NA	NA	0.464756139185682	-0.328186136400037
ENSG00000125818.17	NA	NA	0.466132039066939	-0.311149439244457
ENSG00000117016.9	NA	NA	0.466132039066939	0.939500859608652
ENSG00000132361.16	NA	NA	0.467039062659235	-0.519362712365892
ENSG00000232653.8	NA	NA	0.467322775172075	0.469092984600958
ENSG00000279050.1	NA	NA	0.467393143694148	1.19858188540543
ENSG00000185896.10	NA	NA	0.468260779437952	0.207343825756842
ENSG00000134825.15	NA	NA	0.468260779437952	0.219055723933967
ENSG00000178021.10	NA	NA	0.468260779437952	1.75408364425993
ENSG00000180198.15	NA	NA	0.468262049664025	-0.316862911695298
ENSG00000115993.12	NA	NA	0.469486715882635	0.269179688483511
ENSG00000226935.6	NA	NA	0.469880420055313	-0.982731292209071
ENSG00000214447.4	NA	NA	0.469880420055313	-0.688310688269442
ENSG00000133216.16	NA	NA	0.469880420055313	-0.666512023714427
ENSG00000067829.18	NA	NA	0.469880420055313	-0.28597683644625
ENSG00000131828.13	NA	NA	0.469880420055313	-0.253219902582968
ENSG00000160789.19	NA	NA	0.469880420055313	-0.20679552000809
ENSG00000161791.13	NA	NA	0.469880420055313	0.315821318874718
ENSG00000088881.20	NA	NA	0.469880420055313	1.14685723540862
ENSG00000257178.5	NA	NA	0.469880420055313	2.50976207848082
ENSG00000151014.5	NA	NA	0.469881511452526	-0.375668018275137
ENSG00000224914.3	NA	NA	0.470120274805397	0.343371041611336
ENSG00000186193.8	NA	NA	0.470490903851539	-0.511413446694054
ENSG00000162772.16	NA	NA	0.470669972758326	1.57644120674858
ENSG00000208892.1	NA	NA	0.471446233705032	0.783085469534554
ENSG00000177459.10	NA	NA	0.472486922096745	-1.05578028207845
ENSG00000168679.17	NA	NA	0.473170741395945	-0.408927238251883
ENSG00000203880.11	NA	NA	0.473358039252785	0.294574202214889
ENSG00000228429.1	NA	NA	0.473425938538619	-1.36229831143454
ENSG00000122952.16	NA	NA	0.47365397617865	-0.356455532260531
ENSG00000196683.10	NA	NA	0.474239659254338	0.380210817449972
ENSG00000237187.8	NA	NA	0.474424321540375	-0.298597300037188
ENSG00000130520.10	NA	NA	0.474424321540375	-0.233579454791425
ENSG00000188612.11	NA	NA	0.474424321540375	0.214261360907296
ENSG00000271601.3	NA	NA	0.475282048199056	-0.219556055468276
ENSG00000275180.1	NA	NA	0.475720777495379	0.444816583597563
ENSG00000135454.13	NA	NA	0.476016002999928	0.842173091628167
ENSG00000270607.1	NA	NA	0.476067196866094	-0.786811942067309
ENSG00000154370.15	NA	NA	0.476067196866094	-0.362701382605397
ENSG00000152404.15	NA	NA	0.476067196866094	0.283507268583028
ENSG00000197928.10	NA	NA	0.476067196866094	0.515789910967674
ENSG00000107175.11	NA	NA	0.476203410582167	-0.21942535224442
ENSG00000253660.1	NA	NA	0.476227596995114	1.24640715514179
ENSG00000239305.6	NA	NA	0.476560469229973	0.264052494587705
ENSG00000103034.14	NA	NA	0.477478782717421	1.3216602023612
ENSG00000138756.17	NA	NA	0.477654813302017	0.707459053055155
ENSG00000225364.1	NA	NA	0.477657200219787	1.07450741228472
ENSG00000168476.11	NA	NA	0.47781344060812	-0.482505475720614
[truncated: 20,307 more rows]
