# Supplementary material for: SAMMY-seq reveals early alteration of heterochromatin and deregulation of bivalent genes in Hutchinson-Gilford Progeria Syndrome
Source: Nat Commun. 2020 Dec 8;11:6274. doi: 10.1038/s41467-020-20048-9 (PMC7722762; doi:10.1038/s41467-020-20048-9)
Supplement: Supplementary file 4 — Source Data [file 41467_2020_20048_MOESM4_ESM.zip › SebestyenMarullo_etal_SourceDataFile3/Supplementary Figure 7c.txt]

patient_id	ensembl_id	region_position	tpm
CTRL002	ENSG00000237763.9|AMY1A	SU	0
CTRL004	ENSG00000237763.9|AMY1A	SU	0.0295804
CTRL013	ENSG00000237763.9|AMY1A	SU	0
HGPS167	ENSG00000237763.9|AMY1A	SU	0
HGPS169	ENSG00000237763.9|AMY1A	SU	0
HGPS188	ENSG00000237763.9|AMY1A	SU	0
CTRL002	ENSG00000174876.16|AMY1B	SU	0
CTRL004	ENSG00000174876.16|AMY1B	SU	0
CTRL013	ENSG00000174876.16|AMY1B	SU	0
HGPS167	ENSG00000174876.16|AMY1B	SU	0
HGPS169	ENSG00000174876.16|AMY1B	SU	0
HGPS188	ENSG00000174876.16|AMY1B	SU	0
CTRL002	ENSG00000116996.9|ZP4	SU	0
CTRL004	ENSG00000116996.9|ZP4	SU	0
CTRL013	ENSG00000116996.9|ZP4	SU	0.0245128
HGPS167	ENSG00000116996.9|ZP4	SU	0
HGPS169	ENSG00000116996.9|ZP4	SU	0
HGPS188	ENSG00000116996.9|ZP4	SU	0
CTRL002	ENSG00000185736.15|ADARB2	SU	0.0319977
CTRL004	ENSG00000185736.15|ADARB2	SU	0.00396421
CTRL013	ENSG00000185736.15|ADARB2	SU	0
HGPS167	ENSG00000185736.15|ADARB2	SU	0.00531792
HGPS169	ENSG00000185736.15|ADARB2	SU	0
HGPS188	ENSG00000185736.15|ADARB2	SU	0.0143056
CTRL002	ENSG00000120594.16|PLXDC2	SU	0.345689
CTRL004	ENSG00000120594.16|PLXDC2	SU	0.0247512
CTRL013	ENSG00000120594.16|PLXDC2	SU	0.1648925
HGPS167	ENSG00000120594.16|PLXDC2	SU	0.1069650426281
HGPS169	ENSG00000120594.16|PLXDC2	SU	0.0911974
HGPS188	ENSG00000120594.16|PLXDC2	SU	0.0287477
CTRL002	ENSG00000108018.15|SORCS1	SU	0.2190682
CTRL004	ENSG00000108018.15|SORCS1	SU	0.0113525
CTRL013	ENSG00000108018.15|SORCS1	SU	0.00674312
HGPS167	ENSG00000108018.15|SORCS1	SU	0.00849632
HGPS169	ENSG00000108018.15|SORCS1	SU	0
HGPS188	ENSG00000108018.15|SORCS1	SU	0.00663077
CTRL002	ENSG00000108010.11|GLRX3	SU	35.160901
CTRL004	ENSG00000108010.11|GLRX3	SU	29.680214
CTRL013	ENSG00000108010.11|GLRX3	SU	23.721739
HGPS167	ENSG00000108010.11|GLRX3	SU	22.024997
HGPS169	ENSG00000108010.11|GLRX3	SU	19.261628
HGPS188	ENSG00000108010.11|GLRX3	SU	27.103034
CTRL002	ENSG00000165970.11|SLC6A5	SU	0
CTRL004	ENSG00000165970.11|SLC6A5	SU	0
CTRL013	ENSG00000165970.11|SLC6A5	SU	0
HGPS167	ENSG00000165970.11|SLC6A5	SU	0
HGPS169	ENSG00000165970.11|SLC6A5	SU	0
HGPS188	ENSG00000165970.11|SLC6A5	SU	0
CTRL002	ENSG00000110172.11|CHORDC1	SU	15.076473
CTRL004	ENSG00000110172.11|CHORDC1	SU	10.429142
CTRL013	ENSG00000110172.11|CHORDC1	SU	8.156092
HGPS167	ENSG00000110172.11|CHORDC1	SU	7.487694
HGPS169	ENSG00000110172.11|CHORDC1	SU	7.538743
HGPS188	ENSG00000110172.11|CHORDC1	SU	12.588736
CTRL002	ENSG00000077616.10|NAALAD2	SU	1.60510732
CTRL004	ENSG00000077616.10|NAALAD2	SU	0.2623349
CTRL013	ENSG00000077616.10|NAALAD2	SU	0.086881
HGPS167	ENSG00000077616.10|NAALAD2	SU	0.1500538
HGPS169	ENSG00000077616.10|NAALAD2	SU	0.1300333
HGPS188	ENSG00000077616.10|NAALAD2	SU	0.3301807
CTRL002	ENSG00000149231.11|CCDC82	SU	15.203537
CTRL004	ENSG00000149231.11|CCDC82	SU	8.278717
CTRL013	ENSG00000149231.11|CCDC82	SU	9.042882
HGPS167	ENSG00000149231.11|CCDC82	SU	6.595557
HGPS169	ENSG00000149231.11|CCDC82	SU	6.031792
HGPS188	ENSG00000149231.11|CCDC82	SU	14.513246
CTRL002	ENSG00000184384.13|MAML2	SU	8.3675779
CTRL004	ENSG00000184384.13|MAML2	SU	2.156343
CTRL013	ENSG00000184384.13|MAML2	SU	2.02127
HGPS167	ENSG00000184384.13|MAML2	SU	1.766196
HGPS169	ENSG00000184384.13|MAML2	SU	2.36685
HGPS188	ENSG00000184384.13|MAML2	SU	6.318576
CTRL002	ENSG00000048540.14|LMO3	SU	0.8148346
CTRL004	ENSG00000048540.14|LMO3	SU	0.27632958
CTRL013	ENSG00000048540.14|LMO3	SU	0.50171272
HGPS167	ENSG00000048540.14|LMO3	SU	0.05623347
HGPS169	ENSG00000048540.14|LMO3	SU	0.3659922
HGPS188	ENSG00000048540.14|LMO3	SU	0.72907476
CTRL002	ENSG00000008394.12|MGST1	SU	83.80436400191
CTRL004	ENSG00000008394.12|MGST1	SU	53.8998587
CTRL013	ENSG00000008394.12|MGST1	SU	87.466661
HGPS167	ENSG00000008394.12|MGST1	SU	37.9884956
HGPS169	ENSG00000008394.12|MGST1	SU	50.916546
HGPS188	ENSG00000008394.12|MGST1	SU	50.2302856
CTRL002	ENSG00000087470.17|DNM1L	SU	36.859852896302
CTRL004	ENSG00000087470.17|DNM1L	SU	18.7789981
CTRL013	ENSG00000087470.17|DNM1L	SU	15.4117377
HGPS167	ENSG00000087470.17|DNM1L	SU	13.8078546
HGPS169	ENSG00000087470.17|DNM1L	SU	16.9122951
HGPS188	ENSG00000087470.17|DNM1L	SU	27.874082008656
CTRL002	ENSG00000139131.12|YARS2	SU	11.52245
CTRL004	ENSG00000139131.12|YARS2	SU	4.80664
CTRL013	ENSG00000139131.12|YARS2	SU	2.93382
HGPS167	ENSG00000139131.12|YARS2	SU	3.5134658
HGPS169	ENSG00000139131.12|YARS2	SU	4.65567
HGPS188	ENSG00000139131.12|YARS2	SU	8.23146
CTRL002	ENSG00000175548.8|ALG10B	SU	2.188088
CTRL004	ENSG00000175548.8|ALG10B	SU	0.8279607
CTRL013	ENSG00000175548.8|ALG10B	SU	0.7430201
HGPS167	ENSG00000175548.8|ALG10B	SU	1.0334065
HGPS169	ENSG00000175548.8|ALG10B	SU	1.07093
HGPS188	ENSG00000175548.8|ALG10B	SU	2.1925009
CTRL002	ENSG00000072657.8|TRHDE	SU	32.17948
CTRL004	ENSG00000072657.8|TRHDE	SU	9.131197
CTRL013	ENSG00000072657.8|TRHDE	SU	0.1419764
HGPS167	ENSG00000072657.8|TRHDE	SU	0.0443979
HGPS169	ENSG00000072657.8|TRHDE	SU	0.445826
HGPS188	ENSG00000072657.8|TRHDE	SU	12.3473
CTRL002	ENSG00000139370.11|SLC15A4	SU	8.258458
CTRL004	ENSG00000139370.11|SLC15A4	SU	4.314619
CTRL013	ENSG00000139370.11|SLC15A4	SU	4.5912653
HGPS167	ENSG00000139370.11|SLC15A4	SU	3.7870408
HGPS169	ENSG00000139370.11|SLC15A4	SU	3.855421
HGPS188	ENSG00000139370.11|SLC15A4	SU	5.619428
CTRL002	ENSG00000102837.6|OLFM4	SU	0.908598
CTRL004	ENSG00000102837.6|OLFM4	SU	0.0922369
CTRL013	ENSG00000102837.6|OLFM4	SU	0
HGPS167	ENSG00000102837.6|OLFM4	SU	0
HGPS169	ENSG00000102837.6|OLFM4	SU	0
HGPS188	ENSG00000102837.6|OLFM4	SU	0
CTRL002	ENSG00000083544.13|TDRD3	SU	11.877694
CTRL004	ENSG00000083544.13|TDRD3	SU	3.7824278
CTRL013	ENSG00000083544.13|TDRD3	SU	3.4853303
HGPS167	ENSG00000083544.13|TDRD3	SU	4.167696278039
HGPS169	ENSG00000083544.13|TDRD3	SU	5.773599
HGPS188	ENSG00000083544.13|TDRD3	SU	9.5233689
CTRL002	ENSG00000125255.6|SLC10A2	SU	0
CTRL004	ENSG00000125255.6|SLC10A2	SU	0.00219181
CTRL013	ENSG00000125255.6|SLC10A2	SU	0.0130264
HGPS167	ENSG00000125255.6|SLC10A2	SU	0.00544624
HGPS169	ENSG00000125255.6|SLC10A2	SU	0.0104497
HGPS188	ENSG00000125255.6|SLC10A2	SU	0
CTRL002	ENSG00000204442.3|FAM155A	SU	0.0615034
CTRL004	ENSG00000204442.3|FAM155A	SU	0.0360028
CTRL013	ENSG00000204442.3|FAM155A	SU	0.126998
HGPS167	ENSG00000204442.3|FAM155A	SU	0.0360132
HGPS169	ENSG00000204442.3|FAM155A	SU	0.104529
HGPS188	ENSG00000204442.3|FAM155A	SU	0.0177438
CTRL002	ENSG00000165355.7|FBXO33	SU	5.518547
CTRL004	ENSG00000165355.7|FBXO33	SU	2.611026
CTRL013	ENSG00000165355.7|FBXO33	SU	2.07253
HGPS167	ENSG00000165355.7|FBXO33	SU	2.459656
HGPS169	ENSG00000165355.7|FBXO33	SU	2.149652
HGPS188	ENSG00000165355.7|FBXO33	SU	3.47621
CTRL002	ENSG00000129534.13|MIS18BP1	SU	14.2706445
CTRL004	ENSG00000129534.13|MIS18BP1	SU	8.3435146
CTRL013	ENSG00000129534.13|MIS18BP1	SU	6.020744
HGPS167	ENSG00000129534.13|MIS18BP1	SU	6.4660914
HGPS169	ENSG00000129534.13|MIS18BP1	SU	3.631131
HGPS188	ENSG00000129534.13|MIS18BP1	SU	11.517038
CTRL002	ENSG00000230031.10|POTEB2	SU	0
CTRL004	ENSG00000230031.10|POTEB2	SU	0
CTRL013	ENSG00000230031.10|POTEB2	SU	0
HGPS167	ENSG00000230031.10|POTEB2	SU	0
HGPS169	ENSG00000230031.10|POTEB2	SU	0
HGPS188	ENSG00000230031.10|POTEB2	SU	0
CTRL002	ENSG00000174450.11|GOLGA6L2	SU	0
CTRL004	ENSG00000174450.11|GOLGA6L2	SU	0
CTRL013	ENSG00000174450.11|GOLGA6L2	SU	0
HGPS167	ENSG00000174450.11|GOLGA6L2	SU	0
HGPS169	ENSG00000174450.11|GOLGA6L2	SU	0
HGPS188	ENSG00000174450.11|GOLGA6L2	SU	0
CTRL002	ENSG00000169856.8|ONECUT1	SU	0.167339
CTRL004	ENSG00000169856.8|ONECUT1	SU	0
CTRL013	ENSG00000169856.8|ONECUT1	SU	0
HGPS167	ENSG00000169856.8|ONECUT1	SU	0.02230122
HGPS169	ENSG00000169856.8|ONECUT1	SU	0.102468
HGPS188	ENSG00000169856.8|ONECUT1	SU	0.0399562
CTRL002	ENSG00000103375.10|AQP8	SU	0
CTRL004	ENSG00000103375.10|AQP8	SU	0
CTRL013	ENSG00000103375.10|AQP8	SU	0
HGPS167	ENSG00000103375.10|AQP8	SU	0
HGPS169	ENSG00000103375.10|AQP8	SU	0
HGPS188	ENSG00000103375.10|AQP8	SU	0
CTRL002	ENSG00000155592.15|ZKSCAN2	SU	1.553124
CTRL004	ENSG00000155592.15|ZKSCAN2	SU	0.731781
CTRL013	ENSG00000155592.15|ZKSCAN2	SU	0.627533
HGPS167	ENSG00000155592.15|ZKSCAN2	SU	0.5823796
HGPS169	ENSG00000155592.15|ZKSCAN2	SU	0.5981458
HGPS188	ENSG00000155592.15|ZKSCAN2	SU	1.1066329
CTRL002	ENSG00000283755.1|AC009122.1	SU	0.0545142
CTRL004	ENSG00000283755.1|AC009122.1	SU	0.0286197
CTRL013	ENSG00000283755.1|AC009122.1	SU	0
HGPS167	ENSG00000283755.1|AC009122.1	SU	0.0120198
HGPS169	ENSG00000283755.1|AC009122.1	SU	0
HGPS188	ENSG00000283755.1|AC009122.1	SU	0
CTRL002	ENSG00000282757.3|DUXB	SU	0
CTRL004	ENSG00000282757.3|DUXB	SU	0.0272698
CTRL013	ENSG00000282757.3|DUXB	SU	0
HGPS167	ENSG00000282757.3|DUXB	SU	0.0305512
HGPS169	ENSG00000282757.3|DUXB	SU	0
HGPS188	ENSG00000282757.3|DUXB	SU	0.0495033
CTRL002	ENSG00000166848.5|TERF2IP	SU	15.953318
CTRL004	ENSG00000166848.5|TERF2IP	SU	10.71697
CTRL013	ENSG00000166848.5|TERF2IP	SU	8.1298144
HGPS167	ENSG00000166848.5|TERF2IP	SU	8.397672
HGPS169	ENSG00000166848.5|TERF2IP	SU	9.923924
HGPS188	ENSG00000166848.5|TERF2IP	SU	12.7860324
CTRL002	ENSG00000263429.3|LINC00675	SU	0
CTRL004	ENSG00000263429.3|LINC00675	SU	0.0107381
CTRL013	ENSG00000263429.3|LINC00675	SU	0.0314889
HGPS167	ENSG00000263429.3|LINC00675	SU	0.00449286
HGPS169	ENSG00000263429.3|LINC00675	SU	0.0255085
HGPS188	ENSG00000263429.3|LINC00675	SU	0
CTRL002	ENSG00000233670.6|PIRT	SU	0.0297957
CTRL004	ENSG00000233670.6|PIRT	SU	0.00185034
CTRL013	ENSG00000233670.6|PIRT	SU	0
HGPS167	ENSG00000233670.6|PIRT	SU	0
HGPS169	ENSG00000233670.6|PIRT	SU	0
HGPS188	ENSG00000233670.6|PIRT	SU	0.02048
CTRL002	ENSG00000260458.3|KCNJ18	SU	0
CTRL004	ENSG00000260458.3|KCNJ18	SU	0
CTRL013	ENSG00000260458.3|KCNJ18	SU	0
HGPS167	ENSG00000260458.3|KCNJ18	SU	0
HGPS169	ENSG00000260458.3|KCNJ18	SU	0
HGPS188	ENSG00000260458.3|KCNJ18	SU	0
CTRL002	ENSG00000141433.12|ADCYAP1	SU	0
CTRL004	ENSG00000141433.12|ADCYAP1	SU	0.00973322
CTRL013	ENSG00000141433.12|ADCYAP1	SU	0
HGPS167	ENSG00000141433.12|ADCYAP1	SU	0.02405485
HGPS169	ENSG00000141433.12|ADCYAP1	SU	0
HGPS188	ENSG00000141433.12|ADCYAP1	SU	0
CTRL002	ENSG00000170579.16|DLGAP1	SU	1.482291269
CTRL004	ENSG00000170579.16|DLGAP1	SU	0.3131434
CTRL013	ENSG00000170579.16|DLGAP1	SU	0.197169099411
HGPS167	ENSG00000170579.16|DLGAP1	SU	0.46434139
HGPS169	ENSG00000170579.16|DLGAP1	SU	0.209595
HGPS188	ENSG00000170579.16|DLGAP1	SU	0.47509132740917
CTRL002	ENSG00000176624.10|MEX3C	SU	13.859107
CTRL004	ENSG00000176624.10|MEX3C	SU	7.524567
CTRL013	ENSG00000176624.10|MEX3C	SU	6.999129
HGPS167	ENSG00000176624.10|MEX3C	SU	6.195786
HGPS169	ENSG00000176624.10|MEX3C	SU	6.821189
HGPS188	ENSG00000176624.10|MEX3C	SU	12.81859
CTRL002	ENSG00000197632.8|SERPINB2	SU	11.944546
CTRL004	ENSG00000197632.8|SERPINB2	SU	6.253025
CTRL013	ENSG00000197632.8|SERPINB2	SU	1.856193
HGPS167	ENSG00000197632.8|SERPINB2	SU	1.795952
HGPS169	ENSG00000197632.8|SERPINB2	SU	6.1056755
HGPS188	ENSG00000197632.8|SERPINB2	SU	0
CTRL002	ENSG00000242550.5|SERPINB10	SU	0.914407
CTRL004	ENSG00000242550.5|SERPINB10	SU	0.261996
CTRL013	ENSG00000242550.5|SERPINB10	SU	0.408727
HGPS167	ENSG00000242550.5|SERPINB10	SU	0.0485307
HGPS169	ENSG00000242550.5|SERPINB10	SU	0.0297025
HGPS188	ENSG00000242550.5|SERPINB10	SU	0.227194
CTRL002	ENSG00000166401.14|SERPINB8	SU	8.669937
CTRL004	ENSG00000166401.14|SERPINB8	SU	3.5599136
CTRL013	ENSG00000166401.14|SERPINB8	SU	3.1004868
HGPS167	ENSG00000166401.14|SERPINB8	SU	3.0174143
HGPS169	ENSG00000166401.14|SERPINB8	SU	1.7694038
HGPS188	ENSG00000166401.14|SERPINB8	SU	5.5729157
CTRL002	ENSG00000221887.5|HMSD	SU	0.516476
CTRL004	ENSG00000221887.5|HMSD	SU	0.0836568
CTRL013	ENSG00000221887.5|HMSD	SU	0
HGPS167	ENSG00000221887.5|HMSD	SU	0.0208129
HGPS169	ENSG00000221887.5|HMSD	SU	0.0200817
HGPS188	ENSG00000221887.5|HMSD	SU	0.145796
CTRL002	ENSG00000256229.7|ZNF486	SU	3.78209
CTRL004	ENSG00000256229.7|ZNF486	SU	1.96301
CTRL013	ENSG00000256229.7|ZNF486	SU	1.449253
HGPS167	ENSG00000256229.7|ZNF486	SU	2.11026
HGPS169	ENSG00000256229.7|ZNF486	SU	1.383628
HGPS188	ENSG00000256229.7|ZNF486	SU	1.866112
CTRL002	ENSG00000182141.10|ZNF708	SU	4.243686
CTRL004	ENSG00000182141.10|ZNF708	SU	1.186712
CTRL013	ENSG00000182141.10|ZNF708	SU	0.9601358
HGPS167	ENSG00000182141.10|ZNF708	SU	1.39585
HGPS169	ENSG00000182141.10|ZNF708	SU	1.553003
HGPS188	ENSG00000182141.10|ZNF708	SU	2.28362
CTRL002	ENSG00000196357.11|ZNF565	SU	2.166921
CTRL004	ENSG00000196357.11|ZNF565	SU	0.9412587
CTRL013	ENSG00000196357.11|ZNF565	SU	1.244535
HGPS167	ENSG00000196357.11|ZNF565	SU	1.0239123
HGPS169	ENSG00000196357.11|ZNF565	SU	1.048991
HGPS188	ENSG00000196357.11|ZNF565	SU	1.9943433
CTRL002	ENSG00000167635.11|ZNF146	SU	28.425469
CTRL004	ENSG00000167635.11|ZNF146	SU	18.44729
CTRL013	ENSG00000167635.11|ZNF146	SU	13.728075
HGPS167	ENSG00000167635.11|ZNF146	SU	13.810241
HGPS169	ENSG00000167635.11|ZNF146	SU	13.695507
HGPS188	ENSG00000167635.11|ZNF146	SU	27.047891
CTRL002	ENSG00000267710.6|EDDM13	SU	5.270823
CTRL004	ENSG00000267710.6|EDDM13	SU	1.0420249
CTRL013	ENSG00000267710.6|EDDM13	SU	0
HGPS167	ENSG00000267710.6|EDDM13	SU	0.6953329
HGPS169	ENSG00000267710.6|EDDM13	SU	1.139823
HGPS188	ENSG00000267710.6|EDDM13	SU	2.1718788
CTRL002	ENSG00000131848.9|ZSCAN5A	SU	5.7715085
CTRL004	ENSG00000131848.9|ZSCAN5A	SU	1.9782996
CTRL013	ENSG00000131848.9|ZSCAN5A	SU	2.6456072
HGPS167	ENSG00000131848.9|ZSCAN5A	SU	2.13124696
HGPS169	ENSG00000131848.9|ZSCAN5A	SU	1.5492808
HGPS188	ENSG00000131848.9|ZSCAN5A	SU	3.1779726
CTRL002	ENSG00000214866.8|DCDC2C	SU	0
CTRL004	ENSG00000214866.8|DCDC2C	SU	0
CTRL013	ENSG00000214866.8|DCDC2C	SU	0
HGPS167	ENSG00000214866.8|DCDC2C	SU	0
HGPS169	ENSG00000214866.8|DCDC2C	SU	0
HGPS188	ENSG00000214866.8|DCDC2C	SU	0
CTRL002	ENSG00000170417.15|TMEM182	SU	16.389241
CTRL004	ENSG00000170417.15|TMEM182	SU	1.5054087256
CTRL013	ENSG00000170417.15|TMEM182	SU	1.983197
HGPS167	ENSG00000170417.15|TMEM182	SU	1.3328243
HGPS169	ENSG00000170417.15|TMEM182	SU	2.1210249
HGPS188	ENSG00000170417.15|TMEM182	SU	7.2620092
CTRL002	ENSG00000144278.14|GALNT13	SU	0.442619
CTRL004	ENSG00000144278.14|GALNT13	SU	0.00150607
CTRL013	ENSG00000144278.14|GALNT13	SU	0.0823899
HGPS167	ENSG00000144278.14|GALNT13	SU	0.04870606
HGPS169	ENSG00000144278.14|GALNT13	SU	0
HGPS188	ENSG00000144278.14|GALNT13	SU	0.154004
CTRL002	ENSG00000101134.11|DOK5	SU	0.789582
CTRL004	ENSG00000101134.11|DOK5	SU	1.8332242
CTRL013	ENSG00000101134.11|DOK5	SU	8.797235
HGPS167	ENSG00000101134.11|DOK5	SU	3.0372715
HGPS169	ENSG00000101134.11|DOK5	SU	3.58372
HGPS188	ENSG00000101134.11|DOK5	SU	1.461256
CTRL002	ENSG00000154645.13|CHODL	SU	0.187244
CTRL004	ENSG00000154645.13|CHODL	SU	0.018295
CTRL013	ENSG00000154645.13|CHODL	SU	0.0444562
HGPS167	ENSG00000154645.13|CHODL	SU	0.0181022
HGPS169	ENSG00000154645.13|CHODL	SU	0.0866662
HGPS188	ENSG00000154645.13|CHODL	SU	0.084734
CTRL002	ENSG00000171189.17|GRIK1	SU	0.6154795
CTRL004	ENSG00000171189.17|GRIK1	SU	0.141717080484349
CTRL013	ENSG00000171189.17|GRIK1	SU	0.0735350107578
HGPS167	ENSG00000171189.17|GRIK1	SU	0.04451054060388
HGPS169	ENSG00000171189.17|GRIK1	SU	0.084516357244
HGPS188	ENSG00000171189.17|GRIK1	SU	0.24077900229723
CTRL002	ENSG00000183036.10|PCP4	SU	0
CTRL004	ENSG00000183036.10|PCP4	SU	0
CTRL013	ENSG00000183036.10|PCP4	SU	0
HGPS167	ENSG00000183036.10|PCP4	SU	0.0298732
HGPS169	ENSG00000183036.10|PCP4	SU	0
HGPS188	ENSG00000183036.10|PCP4	SU	0
CTRL002	ENSG00000091181.19|IL5RA	SU	0.1505202
CTRL004	ENSG00000091181.19|IL5RA	SU	0.0962839
CTRL013	ENSG00000091181.19|IL5RA	SU	0.0197827
HGPS167	ENSG00000091181.19|IL5RA	SU	0.0386578
HGPS169	ENSG00000091181.19|IL5RA	SU	0.00741988
HGPS188	ENSG00000091181.19|IL5RA	SU	0.0240029
CTRL002	ENSG00000072756.16|TRNT1	SU	14.459311
CTRL004	ENSG00000072756.16|TRNT1	SU	7.1600454
CTRL013	ENSG00000072756.16|TRNT1	SU	6.480768
HGPS167	ENSG00000072756.16|TRNT1	SU	6.34078
HGPS169	ENSG00000072756.16|TRNT1	SU	5.8854785
HGPS188	ENSG00000072756.16|TRNT1	SU	11.667855
CTRL002	ENSG00000113851.14|CRBN	SU	45.079964
CTRL004	ENSG00000113851.14|CRBN	SU	10.2142145
CTRL013	ENSG00000113851.14|CRBN	SU	7.4768016
HGPS167	ENSG00000113851.14|CRBN	SU	8.6545878
HGPS169	ENSG00000113851.14|CRBN	SU	8.322117
HGPS188	ENSG00000113851.14|CRBN	SU	16.028009
CTRL002	ENSG00000182568.16|SATB1	SU	8.5545881189
CTRL004	ENSG00000182568.16|SATB1	SU	1.2094623
CTRL013	ENSG00000182568.16|SATB1	SU	3.2349385
HGPS167	ENSG00000182568.16|SATB1	SU	1.50213192
HGPS169	ENSG00000182568.16|SATB1	SU	2.7628017
HGPS188	ENSG00000182568.16|SATB1	SU	3.8998147
CTRL002	ENSG00000044524.10|EPHA3	SU	0.0913467
CTRL004	ENSG00000044524.10|EPHA3	SU	0.01638559
CTRL013	ENSG00000044524.10|EPHA3	SU	0.0199965
HGPS167	ENSG00000044524.10|EPHA3	SU	0.1287869
HGPS169	ENSG00000044524.10|EPHA3	SU	0.3526599
HGPS188	ENSG00000044524.10|EPHA3	SU	0.00833534
CTRL002	ENSG00000109684.14|CLNK	SU	0.365274
CTRL004	ENSG00000109684.14|CLNK	SU	0.06004028
CTRL013	ENSG00000109684.14|CLNK	SU	0
HGPS167	ENSG00000109684.14|CLNK	SU	0.09075809
HGPS169	ENSG00000109684.14|CLNK	SU	0.161015
HGPS188	ENSG00000109684.14|CLNK	SU	0.172648
CTRL002	ENSG00000177752.14|YIPF7	SU	0
CTRL004	ENSG00000177752.14|YIPF7	SU	0.0257795
CTRL013	ENSG00000177752.14|YIPF7	SU	0
HGPS167	ENSG00000177752.14|YIPF7	SU	0
HGPS169	ENSG00000177752.14|YIPF7	SU	0
HGPS188	ENSG00000177752.14|YIPF7	SU	0.057971
CTRL002	ENSG00000151806.13|GUF1	SU	6.913867
CTRL004	ENSG00000151806.13|GUF1	SU	2.7950985
CTRL013	ENSG00000151806.13|GUF1	SU	2.443713
HGPS167	ENSG00000151806.13|GUF1	SU	1.9885822
HGPS169	ENSG00000151806.13|GUF1	SU	1.736320911
HGPS188	ENSG00000151806.13|GUF1	SU	5.185711
CTRL002	ENSG00000163281.11|GNPDA2	SU	9.749401
CTRL004	ENSG00000163281.11|GNPDA2	SU	6.5372714
CTRL013	ENSG00000163281.11|GNPDA2	SU	5.9170513
HGPS167	ENSG00000163281.11|GNPDA2	SU	6.7395035
HGPS169	ENSG00000163281.11|GNPDA2	SU	7.318243
HGPS188	ENSG00000163281.11|GNPDA2	SU	11.6751252
CTRL002	ENSG00000182168.14|UNC5C	SU	0
CTRL004	ENSG00000182168.14|UNC5C	SU	0.01215151
CTRL013	ENSG00000182168.14|UNC5C	SU	0.0588839
HGPS167	ENSG00000182168.14|UNC5C	SU	0.012670809
HGPS169	ENSG00000182168.14|UNC5C	SU	0.0153651
HGPS188	ENSG00000182168.14|UNC5C	SU	0
CTRL002	ENSG00000138653.9|NDST4	SU	0.0698357
CTRL004	ENSG00000138653.9|NDST4	SU	0
CTRL013	ENSG00000138653.9|NDST4	SU	0.0148174
HGPS167	ENSG00000138653.9|NDST4	SU	0.01067703
HGPS169	ENSG00000138653.9|NDST4	SU	0
HGPS188	ENSG00000138653.9|NDST4	SU	0.0236404
CTRL002	ENSG00000151005.4|TKTL2	SU	0
CTRL004	ENSG00000151005.4|TKTL2	SU	0
CTRL013	ENSG00000151005.4|TKTL2	SU	0
HGPS167	ENSG00000151005.4|TKTL2	SU	0
HGPS169	ENSG00000151005.4|TKTL2	SU	0
HGPS188	ENSG00000151005.4|TKTL2	SU	0
CTRL002	ENSG00000198498.9|TMA16	SU	12.122317
CTRL004	ENSG00000198498.9|TMA16	SU	7.1242704
CTRL013	ENSG00000198498.9|TMA16	SU	6.9937125
HGPS167	ENSG00000198498.9|TMA16	SU	6.0100509
HGPS169	ENSG00000198498.9|TMA16	SU	5.752768
HGPS188	ENSG00000198498.9|TMA16	SU	11.480408
CTRL002	ENSG00000169862.18|CTNND2	SU	0
CTRL004	ENSG00000169862.18|CTNND2	SU	0
CTRL013	ENSG00000169862.18|CTNND2	SU	0
HGPS167	ENSG00000169862.18|CTNND2	SU	0.03665271
HGPS169	ENSG00000169862.18|CTNND2	SU	0.122946
HGPS188	ENSG00000169862.18|CTNND2	SU	0
CTRL002	ENSG00000092421.16|SEMA6A	SU	1.4869686
CTRL004	ENSG00000092421.16|SEMA6A	SU	0.2390529
CTRL013	ENSG00000092421.16|SEMA6A	SU	0.3220242
HGPS167	ENSG00000092421.16|SEMA6A	SU	0.25362273
HGPS169	ENSG00000092421.16|SEMA6A	SU	0.1902201
HGPS188	ENSG00000092421.16|SEMA6A	SU	0.54214139414
CTRL002	ENSG00000124812.14|CRISP1	SU	0
CTRL004	ENSG00000124812.14|CRISP1	SU	0
CTRL013	ENSG00000124812.14|CRISP1	SU	0
HGPS167	ENSG00000124812.14|CRISP1	SU	0
HGPS169	ENSG00000124812.14|CRISP1	SU	0
HGPS188	ENSG00000124812.14|CRISP1	SU	0
CTRL002	ENSG00000196586.13|MYO6	SU	9.551934549
CTRL004	ENSG00000196586.13|MYO6	SU	1.3840572
CTRL013	ENSG00000196586.13|MYO6	SU	2.92048400197779
HGPS167	ENSG00000196586.13|MYO6	SU	1.3469391
HGPS169	ENSG00000196586.13|MYO6	SU	3.083745
HGPS188	ENSG00000196586.13|MYO6	SU	7.987299
CTRL002	ENSG00000112706.11|IMPG1	SU	0.4213162
CTRL004	ENSG00000112706.11|IMPG1	SU	0.0944743
CTRL013	ENSG00000112706.11|IMPG1	SU	0.0777175
HGPS167	ENSG00000112706.11|IMPG1	SU	0.0957698
HGPS169	ENSG00000112706.11|IMPG1	SU	0.0594643
HGPS188	ENSG00000112706.11|IMPG1	SU	0.2178001
CTRL002	ENSG00000135312.6|HTR1B	SU	0
CTRL004	ENSG00000135312.6|HTR1B	SU	0.132803
CTRL013	ENSG00000135312.6|HTR1B	SU	0
HGPS167	ENSG00000135312.6|HTR1B	SU	0
HGPS169	ENSG00000135312.6|HTR1B	SU	0
HGPS188	ENSG00000135312.6|HTR1B	SU	0.0621031
CTRL002	ENSG00000172469.15|MANEA	SU	6.05539
CTRL004	ENSG00000172469.15|MANEA	SU	3.207347
CTRL013	ENSG00000172469.15|MANEA	SU	3.179417
HGPS167	ENSG00000172469.15|MANEA	SU	3.135939
HGPS169	ENSG00000172469.15|MANEA	SU	3.709341
HGPS188	ENSG00000172469.15|MANEA	SU	9.18361
CTRL002	ENSG00000249853.7|HS3ST5	SU	0.05664018
CTRL004	ENSG00000249853.7|HS3ST5	SU	0.0226969
CTRL013	ENSG00000249853.7|HS3ST5	SU	0
HGPS167	ENSG00000249853.7|HS3ST5	SU	0.0107431
HGPS169	ENSG00000249853.7|HS3ST5	SU	0.0153792
HGPS188	ENSG00000249853.7|HS3ST5	SU	0.0953535
CTRL002	ENSG00000172594.12|SMPDL3A	SU	18.24821
CTRL004	ENSG00000172594.12|SMPDL3A	SU	5.360489
CTRL013	ENSG00000172594.12|SMPDL3A	SU	4.030028
HGPS167	ENSG00000172594.12|SMPDL3A	SU	3.3310049
HGPS169	ENSG00000172594.12|SMPDL3A	SU	3.8311596
HGPS188	ENSG00000172594.12|SMPDL3A	SU	5.008815
CTRL002	ENSG00000198286.9|CARD11	SU	0
CTRL004	ENSG00000198286.9|CARD11	SU	0.02163341
CTRL013	ENSG00000198286.9|CARD11	SU	0
HGPS167	ENSG00000198286.9|CARD11	SU	0
HGPS169	ENSG00000198286.9|CARD11	SU	0
HGPS188	ENSG00000198286.9|CARD11	SU	0
CTRL002	ENSG00000179869.14|ABCA13	SU	0.09184855
CTRL004	ENSG00000179869.14|ABCA13	SU	0.05728969
CTRL013	ENSG00000179869.14|ABCA13	SU	0.0387422
HGPS167	ENSG00000179869.14|ABCA13	SU	0.13188955
HGPS169	ENSG00000179869.14|ABCA13	SU	0.07845483
HGPS188	ENSG00000179869.14|ABCA13	SU	0.1128342
CTRL002	ENSG00000146731.10|CCT6A	SU	41.200811
CTRL004	ENSG00000146731.10|CCT6A	SU	34.886126
CTRL013	ENSG00000146731.10|CCT6A	SU	29.532541
HGPS167	ENSG00000146731.10|CCT6A	SU	26.08099
HGPS169	ENSG00000146731.10|CCT6A	SU	22.917672
HGPS188	ENSG00000146731.10|CCT6A	SU	36.603694
CTRL002	ENSG00000106153.12|CHCHD2	SU	81.382931
CTRL004	ENSG00000106153.12|CHCHD2	SU	83.573502
CTRL013	ENSG00000106153.12|CHCHD2	SU	71.33816
HGPS167	ENSG00000106153.12|CHCHD2	SU	63.58212
HGPS169	ENSG00000106153.12|CHCHD2	SU	54.40145
HGPS188	ENSG00000106153.12|CHCHD2	SU	73.86271
CTRL002	ENSG00000129103.17|SUMF2	SU	47.542668
CTRL004	ENSG00000129103.17|SUMF2	SU	24.6520942
CTRL013	ENSG00000129103.17|SUMF2	SU	29.8370511
HGPS167	ENSG00000129103.17|SUMF2	SU	25.76855626904
HGPS169	ENSG00000129103.17|SUMF2	SU	23.6499115
HGPS188	ENSG00000129103.17|SUMF2	SU	34.701942503
CTRL002	ENSG00000164776.9|PHKG1	SU	1.674464
CTRL004	ENSG00000164776.9|PHKG1	SU	0.6111984
CTRL013	ENSG00000164776.9|PHKG1	SU	1.018775
HGPS167	ENSG00000164776.9|PHKG1	SU	1.0222064
HGPS169	ENSG00000164776.9|PHKG1	SU	0.38673905
HGPS188	ENSG00000164776.9|PHKG1	SU	1.663015
CTRL002	ENSG00000185290.3|NUPR2	SU	0
CTRL004	ENSG00000185290.3|NUPR2	SU	0
CTRL013	ENSG00000185290.3|NUPR2	SU	0
HGPS167	ENSG00000185290.3|NUPR2	SU	0
HGPS169	ENSG00000185290.3|NUPR2	SU	0
HGPS188	ENSG00000185290.3|NUPR2	SU	0
CTRL002	ENSG00000185274.11|GALNT17	SU	0.0197483
CTRL004	ENSG00000185274.11|GALNT17	SU	0
CTRL013	ENSG00000185274.11|GALNT17	SU	0.00996376
HGPS167	ENSG00000185274.11|GALNT17	SU	0.0101945
HGPS169	ENSG00000185274.11|GALNT17	SU	0.0554293
HGPS188	ENSG00000185274.11|GALNT17	SU	0.0247327
CTRL002	ENSG00000127954.12|STEAP4	SU	0.395942
CTRL004	ENSG00000127954.12|STEAP4	SU	0.1084585
CTRL013	ENSG00000127954.12|STEAP4	SU	0.2053407
HGPS167	ENSG00000127954.12|STEAP4	SU	0.1831251
HGPS169	ENSG00000127954.12|STEAP4	SU	0.0471612
HGPS188	ENSG00000127954.12|STEAP4	SU	0.1748246
CTRL002	ENSG00000128534.7|LSM8	SU	16.744
CTRL004	ENSG00000128534.7|LSM8	SU	11.546584
CTRL013	ENSG00000128534.7|LSM8	SU	15.436687
HGPS167	ENSG00000128534.7|LSM8	SU	10.184029
HGPS169	ENSG00000128534.7|LSM8	SU	9.711383
HGPS188	ENSG00000128534.7|LSM8	SU	13.39241
CTRL002	ENSG00000106013.14|ANKRD7	SU	0.0868907
CTRL004	ENSG00000106013.14|ANKRD7	SU	0.188354989
CTRL013	ENSG00000106013.14|ANKRD7	SU	0.0890517
HGPS167	ENSG00000106013.14|ANKRD7	SU	0.2614603
HGPS169	ENSG00000106013.14|ANKRD7	SU	0.3002494
HGPS188	ENSG00000106013.14|ANKRD7	SU	0.3526065
CTRL002	ENSG00000128513.14|POT1	SU	14.462273
CTRL004	ENSG00000128513.14|POT1	SU	6.7072801
CTRL013	ENSG00000128513.14|POT1	SU	5.993223
HGPS167	ENSG00000128513.14|POT1	SU	4.8820352
HGPS169	ENSG00000128513.14|POT1	SU	4.739117
HGPS188	ENSG00000128513.14|POT1	SU	14.2794257
CTRL002	ENSG00000196511.14|TPK1	SU	1.193277
CTRL004	ENSG00000196511.14|TPK1	SU	0.6393332
CTRL013	ENSG00000196511.14|TPK1	SU	0.214882
HGPS167	ENSG00000196511.14|TPK1	SU	0.51632174
HGPS169	ENSG00000196511.14|TPK1	SU	0.505459
HGPS188	ENSG00000196511.14|TPK1	SU	0.533543
CTRL002	ENSG00000147481.14|SNTG1	SU	0.3793126
CTRL004	ENSG00000147481.14|SNTG1	SU	0.08728977
CTRL013	ENSG00000147481.14|SNTG1	SU	0.142044
HGPS167	ENSG00000147481.14|SNTG1	SU	0.0811008
HGPS169	ENSG00000147481.14|SNTG1	SU	0
HGPS188	ENSG00000147481.14|SNTG1	SU	0.631494
CTRL002	ENSG00000104237.7|RP1	SU	0.0323774
CTRL004	ENSG00000104237.7|RP1	SU	0.00874825
CTRL013	ENSG00000104237.7|RP1	SU	0.0150196
HGPS167	ENSG00000104237.7|RP1	SU	0.205374
HGPS169	ENSG00000104237.7|RP1	SU	0
HGPS188	ENSG00000104237.7|RP1	SU	0.0220021
CTRL002	ENSG00000170289.12|CNGB3	SU	0.321974
CTRL004	ENSG00000170289.12|CNGB3	SU	0.1870046
CTRL013	ENSG00000170289.12|CNGB3	SU	0.165915
HGPS167	ENSG00000170289.12|CNGB3	SU	0.1886304
HGPS169	ENSG00000170289.12|CNGB3	SU	0.307763
HGPS188	ENSG00000170289.12|CNGB3	SU	0.2180885
CTRL002	ENSG00000137038.7|DMAC1	SU	16.3517056
CTRL004	ENSG00000137038.7|DMAC1	SU	12.38646
CTRL013	ENSG00000137038.7|DMAC1	SU	7.11541
HGPS167	ENSG00000137038.7|DMAC1	SU	10.85258
HGPS169	ENSG00000137038.7|DMAC1	SU	8.65555
HGPS188	ENSG00000137038.7|DMAC1	SU	16.774923
CTRL002	ENSG00000174482.10|LINGO2	SU	0
CTRL004	ENSG00000174482.10|LINGO2	SU	0.00267235
CTRL013	ENSG00000174482.10|LINGO2	SU	0
HGPS167	ENSG00000174482.10|LINGO2	SU	0.00221876
HGPS169	ENSG00000174482.10|LINGO2	SU	0
HGPS188	ENSG00000174482.10|LINGO2	SU	0
CTRL002	ENSG00000198785.4|GRIN3A	SU	0.190065
CTRL004	ENSG00000198785.4|GRIN3A	SU	0.0294411
CTRL013	ENSG00000198785.4|GRIN3A	SU	0.0766645
HGPS167	ENSG00000198785.4|GRIN3A	SU	0.0306113
HGPS169	ENSG00000198785.4|GRIN3A	SU	0.0267216
HGPS188	ENSG00000198785.4|GRIN3A	SU	0.0812012
CTRL002	ENSG00000136869.13|TLR4	SU	5.7795
CTRL004	ENSG00000136869.13|TLR4	SU	1.2178378
CTRL013	ENSG00000136869.13|TLR4	SU	0.0574371
HGPS167	ENSG00000136869.13|TLR4	SU	1.1050388
HGPS169	ENSG00000136869.13|TLR4	SU	0.6701469
HGPS188	ENSG00000136869.13|TLR4	SU	0.1074897
CTRL002	ENSG00000187733.6|AMY1C	SD	0
CTRL004	ENSG00000187733.6|AMY1C	SD	0
CTRL013	ENSG00000187733.6|AMY1C	SD	0
HGPS167	ENSG00000187733.6|AMY1C	SD	0
HGPS169	ENSG00000187733.6|AMY1C	SD	0
HGPS188	ENSG00000187733.6|AMY1C	SD	0
CTRL002	ENSG00000270188.1|MTRNR2L11	SD	0
CTRL004	ENSG00000270188.1|MTRNR2L11	SD	0
CTRL013	ENSG00000270188.1|MTRNR2L11	SD	0
HGPS167	ENSG00000270188.1|MTRNR2L11	SD	0
HGPS169	ENSG00000270188.1|MTRNR2L11	SD	0
HGPS188	ENSG00000270188.1|MTRNR2L11	SD	0.0350306
CTRL002	ENSG00000185736.15|ADARB2	SD	0.0319977
CTRL004	ENSG00000185736.15|ADARB2	SD	0.00396421
CTRL013	ENSG00000185736.15|ADARB2	SD	0
HGPS167	ENSG00000185736.15|ADARB2	SD	0.00531792
HGPS169	ENSG00000185736.15|ADARB2	SD	0
HGPS188	ENSG00000185736.15|ADARB2	SD	0.0143056
CTRL002	ENSG00000120594.16|PLXDC2	SD	0.345689
CTRL004	ENSG00000120594.16|PLXDC2	SD	0.0247512
CTRL013	ENSG00000120594.16|PLXDC2	SD	0.1648925
HGPS167	ENSG00000120594.16|PLXDC2	SD	0.1069650426281
HGPS169	ENSG00000120594.16|PLXDC2	SD	0.0911974
HGPS188	ENSG00000120594.16|PLXDC2	SD	0.0287477
CTRL002	ENSG00000108018.15|SORCS1	SD	0.2190682
CTRL004	ENSG00000108018.15|SORCS1	SD	0.0113525
CTRL013	ENSG00000108018.15|SORCS1	SD	0.00674312
HGPS167	ENSG00000108018.15|SORCS1	SD	0.00849632
HGPS169	ENSG00000108018.15|SORCS1	SD	0
HGPS188	ENSG00000108018.15|SORCS1	SD	0.00663077
CTRL002	ENSG00000165973.18|NELL1	SD	0
CTRL004	ENSG00000165973.18|NELL1	SD	0.0925239
CTRL013	ENSG00000165973.18|NELL1	SD	0
HGPS167	ENSG00000165973.18|NELL1	SD	0.0248765
HGPS169	ENSG00000165973.18|NELL1	SD	0
HGPS188	ENSG00000165973.18|NELL1	SD	0
CTRL002	ENSG00000182053.12|TRIM49B	SD	0
CTRL004	ENSG00000182053.12|TRIM49B	SD	0
CTRL013	ENSG00000182053.12|TRIM49B	SD	0
HGPS167	ENSG00000182053.12|TRIM49B	SD	0
HGPS169	ENSG00000182053.12|TRIM49B	SD	0
HGPS188	ENSG00000182053.12|TRIM49B	SD	0
CTRL002	ENSG00000185926.1|OR4C46	SD	0
CTRL004	ENSG00000185926.1|OR4C46	SD	0
CTRL013	ENSG00000185926.1|OR4C46	SD	0
HGPS167	ENSG00000185926.1|OR4C46	SD	0
HGPS169	ENSG00000185926.1|OR4C46	SD	0
HGPS188	ENSG00000185926.1|OR4C46	SD	0
CTRL002	ENSG00000183340.6|JRKL	SD	7.877389
CTRL004	ENSG00000183340.6|JRKL	SD	3.590246
CTRL013	ENSG00000183340.6|JRKL	SD	3.581412
HGPS167	ENSG00000183340.6|JRKL	SD	2.446645
HGPS169	ENSG00000183340.6|JRKL	SD	2.9648987
HGPS188	ENSG00000183340.6|JRKL	SD	6.541958
CTRL002	ENSG00000057294.14|PKP2	SD	0.1701207
CTRL004	ENSG00000057294.14|PKP2	SD	0.054561
CTRL013	ENSG00000057294.14|PKP2	SD	0.021196515029
HGPS167	ENSG00000057294.14|PKP2	SD	0.0515675
HGPS169	ENSG00000057294.14|PKP2	SD	0.0888701
HGPS188	ENSG00000057294.14|PKP2	SD	0.101558851
CTRL002	ENSG00000151948.11|GLT1D1	SD	0
CTRL004	ENSG00000151948.11|GLT1D1	SD	0.00268963
CTRL013	ENSG00000151948.11|GLT1D1	SD	0
HGPS167	ENSG00000151948.11|GLT1D1	SD	0.01564535
HGPS169	ENSG00000151948.11|GLT1D1	SD	0
HGPS188	ENSG00000151948.11|GLT1D1	SD	0
CTRL002	ENSG00000125255.6|SLC10A2	SD	0
CTRL004	ENSG00000125255.6|SLC10A2	SD	0.00219181
CTRL013	ENSG00000125255.6|SLC10A2	SD	0.0130264
HGPS167	ENSG00000125255.6|SLC10A2	SD	0.00544624
HGPS169	ENSG00000125255.6|SLC10A2	SD	0.0104497
HGPS188	ENSG00000125255.6|SLC10A2	SD	0
CTRL002	ENSG00000204442.3|FAM155A	SD	0.0615034
CTRL004	ENSG00000204442.3|FAM155A	SD	0.0360028
CTRL013	ENSG00000204442.3|FAM155A	SD	0.126998
HGPS167	ENSG00000204442.3|FAM155A	SD	0.0360132
HGPS169	ENSG00000204442.3|FAM155A	SD	0.104529
HGPS188	ENSG00000204442.3|FAM155A	SD	0.0177438
CTRL002	ENSG00000222036.7|POTEM	SD	0
CTRL004	ENSG00000222036.7|POTEM	SD	0.0215283
CTRL013	ENSG00000222036.7|POTEM	SD	0
HGPS167	ENSG00000222036.7|POTEM	SD	0
HGPS169	ENSG00000222036.7|POTEM	SD	0
HGPS188	ENSG00000222036.7|POTEM	SD	0
CTRL002	ENSG00000258453.3|OR11H2	SD	0
CTRL004	ENSG00000258453.3|OR11H2	SD	0
CTRL013	ENSG00000258453.3|OR11H2	SD	0
HGPS167	ENSG00000258453.3|OR11H2	SD	0
HGPS169	ENSG00000258453.3|OR11H2	SD	0
HGPS188	ENSG00000258453.3|OR11H2	SD	0
CTRL002	ENSG00000182652.2|OR4Q3	SD	0
CTRL004	ENSG00000182652.2|OR4Q3	SD	0.00419655
CTRL013	ENSG00000182652.2|OR4Q3	SD	0
HGPS167	ENSG00000182652.2|OR4Q3	SD	0.00347771
HGPS169	ENSG00000182652.2|OR4Q3	SD	0
HGPS188	ENSG00000182652.2|OR4Q3	SD	0
CTRL002	ENSG00000176294.5|OR4N2	SD	0
CTRL004	ENSG00000176294.5|OR4N2	SD	0
CTRL013	ENSG00000176294.5|OR4N2	SD	0
HGPS167	ENSG00000176294.5|OR4N2	SD	0
HGPS169	ENSG00000176294.5|OR4N2	SD	0
HGPS188	ENSG00000176294.5|OR4N2	SD	0
CTRL002	ENSG00000179455.7|MKRN3	SD	1.4911947
CTRL004	ENSG00000179455.7|MKRN3	SD	0.4900123
CTRL013	ENSG00000179455.7|MKRN3	SD	0.1613168
HGPS167	ENSG00000179455.7|MKRN3	SD	0.7455458
HGPS169	ENSG00000179455.7|MKRN3	SD	0.0151485
HGPS188	ENSG00000179455.7|MKRN3	SD	0.1335823
CTRL002	ENSG00000170579.16|DLGAP1	SD	1.482291269
CTRL004	ENSG00000170579.16|DLGAP1	SD	0.3131434
CTRL013	ENSG00000170579.16|DLGAP1	SD	0.197169099411
HGPS167	ENSG00000170579.16|DLGAP1	SD	0.46434139
HGPS169	ENSG00000170579.16|DLGAP1	SD	0.209595
HGPS188	ENSG00000170579.16|DLGAP1	SD	0.47509132740917
CTRL002	ENSG00000166401.14|SERPINB8	SD	8.669937
CTRL004	ENSG00000166401.14|SERPINB8	SD	3.5599136
CTRL013	ENSG00000166401.14|SERPINB8	SD	3.1004868
HGPS167	ENSG00000166401.14|SERPINB8	SD	3.0174143
HGPS169	ENSG00000166401.14|SERPINB8	SD	1.7694038
HGPS188	ENSG00000166401.14|SERPINB8	SD	5.5729157
CTRL002	ENSG00000196268.11|ZNF493	SD	7.8771814772
CTRL004	ENSG00000196268.11|ZNF493	SD	2.2876302
CTRL013	ENSG00000196268.11|ZNF493	SD	2.125392511
HGPS167	ENSG00000196268.11|ZNF493	SD	2.383636
HGPS169	ENSG00000196268.11|ZNF493	SD	2.971251
HGPS188	ENSG00000196268.11|ZNF493	SD	5.569552
CTRL002	ENSG00000269237.1|AC010615.4	SD	0
CTRL004	ENSG00000269237.1|AC010615.4	SD	0
CTRL013	ENSG00000269237.1|AC010615.4	SD	0.0955523
HGPS167	ENSG00000269237.1|AC010615.4	SD	0
HGPS169	ENSG00000269237.1|AC010615.4	SD	0
HGPS188	ENSG00000269237.1|AC010615.4	SD	0
CTRL002	ENSG00000172687.13|ZNF738	SD	1.316736
CTRL004	ENSG00000172687.13|ZNF738	SD	1.2930223
CTRL013	ENSG00000172687.13|ZNF738	SD	0.5800542
HGPS167	ENSG00000172687.13|ZNF738	SD	1.1187866
HGPS169	ENSG00000172687.13|ZNF738	SD	0.7768706
HGPS188	ENSG00000172687.13|ZNF738	SD	1.589004
CTRL002	ENSG00000142065.13|ZFP14	SD	2.713217
CTRL004	ENSG00000142065.13|ZFP14	SD	0.731231
CTRL013	ENSG00000142065.13|ZFP14	SD	0.269915
HGPS167	ENSG00000142065.13|ZFP14	SD	0.858674
HGPS169	ENSG00000142065.13|ZFP14	SD	0.849896
HGPS188	ENSG00000142065.13|ZFP14	SD	1.623358
CTRL002	ENSG00000181007.8|ZFP82	SD	3.55123
CTRL004	ENSG00000181007.8|ZFP82	SD	1.451913
CTRL013	ENSG00000181007.8|ZFP82	SD	1.839389
HGPS167	ENSG00000181007.8|ZFP82	SD	1.444364
HGPS169	ENSG00000181007.8|ZFP82	SD	1.805032
HGPS188	ENSG00000181007.8|ZFP82	SD	3.118207
CTRL002	ENSG00000018869.16|ZNF582	SD	1.963089
CTRL004	ENSG00000018869.16|ZNF582	SD	0.8887174
CTRL013	ENSG00000018869.16|ZNF582	SD	0.5712296
HGPS167	ENSG00000018869.16|ZNF582	SD	1.0440481
HGPS169	ENSG00000018869.16|ZNF582	SD	1.320834
HGPS188	ENSG00000018869.16|ZNF582	SD	1.115319
CTRL002	ENSG00000198440.9|ZNF583	SD	3.302357
CTRL004	ENSG00000198440.9|ZNF583	SD	1.2862049
CTRL013	ENSG00000198440.9|ZNF583	SD	0.7534614
HGPS167	ENSG00000198440.9|ZNF583	SD	1.2457283
HGPS169	ENSG00000198440.9|ZNF583	SD	1.2736439
HGPS188	ENSG00000198440.9|ZNF583	SD	2.4949403
CTRL002	ENSG00000198046.11|ZNF667	SD	4.000658
CTRL004	ENSG00000198046.11|ZNF667	SD	1.3964261
CTRL013	ENSG00000198046.11|ZNF667	SD	0.4790737
HGPS167	ENSG00000198046.11|ZNF667	SD	1.36386490059136
HGPS169	ENSG00000198046.11|ZNF667	SD	2.118945
HGPS188	ENSG00000198046.11|ZNF667	SD	3.230026
CTRL002	ENSG00000131848.9|ZSCAN5A	SD	5.7715085
CTRL004	ENSG00000131848.9|ZSCAN5A	SD	1.9782996
CTRL013	ENSG00000131848.9|ZSCAN5A	SD	2.6456072
HGPS167	ENSG00000131848.9|ZSCAN5A	SD	2.13124696
HGPS169	ENSG00000131848.9|ZSCAN5A	SD	1.5492808
HGPS188	ENSG00000131848.9|ZSCAN5A	SD	3.1779726
CTRL002	ENSG00000170417.15|TMEM182	SD	16.389241
CTRL004	ENSG00000170417.15|TMEM182	SD	1.5054087256
CTRL013	ENSG00000170417.15|TMEM182	SD	1.983197
HGPS167	ENSG00000170417.15|TMEM182	SD	1.3328243
HGPS169	ENSG00000170417.15|TMEM182	SD	2.1210249
HGPS188	ENSG00000170417.15|TMEM182	SD	7.2620092
CTRL002	ENSG00000154645.13|CHODL	SD	0.187244
CTRL004	ENSG00000154645.13|CHODL	SD	0.018295
CTRL013	ENSG00000154645.13|CHODL	SD	0.0444562
HGPS167	ENSG00000154645.13|CHODL	SD	0.0181022
HGPS169	ENSG00000154645.13|CHODL	SD	0.0866662
HGPS188	ENSG00000154645.13|CHODL	SD	0.084734
CTRL002	ENSG00000183036.10|PCP4	SD	0
CTRL004	ENSG00000183036.10|PCP4	SD	0
CTRL013	ENSG00000183036.10|PCP4	SD	0
HGPS167	ENSG00000183036.10|PCP4	SD	0.0298732
HGPS169	ENSG00000183036.10|PCP4	SD	0
HGPS188	ENSG00000183036.10|PCP4	SD	0
CTRL002	ENSG00000044524.10|EPHA3	SD	0.0913467
CTRL004	ENSG00000044524.10|EPHA3	SD	0.01638559
CTRL013	ENSG00000044524.10|EPHA3	SD	0.0199965
HGPS167	ENSG00000044524.10|EPHA3	SD	0.1287869
HGPS169	ENSG00000044524.10|EPHA3	SD	0.3526599
HGPS188	ENSG00000044524.10|EPHA3	SD	0.00833534
CTRL002	ENSG00000182168.14|UNC5C	SD	0
CTRL004	ENSG00000182168.14|UNC5C	SD	0.01215151
CTRL013	ENSG00000182168.14|UNC5C	SD	0.0588839
HGPS167	ENSG00000182168.14|UNC5C	SD	0.012670809
HGPS169	ENSG00000182168.14|UNC5C	SD	0.0153651
HGPS188	ENSG00000182168.14|UNC5C	SD	0
CTRL002	ENSG00000145416.13|MARCH1	SD	2.0135255
CTRL004	ENSG00000145416.13|MARCH1	SD	0.5467954
CTRL013	ENSG00000145416.13|MARCH1	SD	0.380472
HGPS167	ENSG00000145416.13|MARCH1	SD	0.46831482
HGPS169	ENSG00000145416.13|MARCH1	SD	0.4535191
HGPS188	ENSG00000145416.13|MARCH1	SD	1.263951
CTRL002	ENSG00000169862.18|CTNND2	SD	0
CTRL004	ENSG00000169862.18|CTNND2	SD	0
CTRL013	ENSG00000169862.18|CTNND2	SD	0
HGPS167	ENSG00000169862.18|CTNND2	SD	0.03665271
HGPS169	ENSG00000169862.18|CTNND2	SD	0.122946
HGPS188	ENSG00000169862.18|CTNND2	SD	0
CTRL002	ENSG00000214643.6|DEFB133	SD	0
CTRL004	ENSG00000214643.6|DEFB133	SD	0
CTRL013	ENSG00000214643.6|DEFB133	SD	0
HGPS167	ENSG00000214643.6|DEFB133	SD	0
HGPS169	ENSG00000214643.6|DEFB133	SD	0
HGPS188	ENSG00000214643.6|DEFB133	SD	0
CTRL002	ENSG00000177684.3|DEFB114	SD	0
CTRL004	ENSG00000177684.3|DEFB114	SD	0
CTRL013	ENSG00000177684.3|DEFB114	SD	0
HGPS167	ENSG00000177684.3|DEFB114	SD	0
HGPS169	ENSG00000177684.3|DEFB114	SD	0
HGPS188	ENSG00000177684.3|DEFB114	SD	0
CTRL002	ENSG00000214642.1|DEFB113	SD	0
CTRL004	ENSG00000214642.1|DEFB113	SD	0
CTRL013	ENSG00000214642.1|DEFB113	SD	0
HGPS167	ENSG00000214642.1|DEFB113	SD	0
HGPS169	ENSG00000214642.1|DEFB113	SD	0
HGPS188	ENSG00000214642.1|DEFB113	SD	0
CTRL002	ENSG00000112706.11|IMPG1	SD	0.4213162
CTRL004	ENSG00000112706.11|IMPG1	SD	0.0944743
CTRL013	ENSG00000112706.11|IMPG1	SD	0.0777175
HGPS167	ENSG00000112706.11|IMPG1	SD	0.0957698
HGPS169	ENSG00000112706.11|IMPG1	SD	0.0594643
HGPS188	ENSG00000112706.11|IMPG1	SD	0.2178001
CTRL002	ENSG00000172469.15|MANEA	SD	6.05539
CTRL004	ENSG00000172469.15|MANEA	SD	3.207347
CTRL013	ENSG00000172469.15|MANEA	SD	3.179417
HGPS167	ENSG00000172469.15|MANEA	SD	3.135939
HGPS169	ENSG00000172469.15|MANEA	SD	3.709341
HGPS188	ENSG00000172469.15|MANEA	SD	9.18361
CTRL002	ENSG00000198286.9|CARD11	SD	0
CTRL004	ENSG00000198286.9|CARD11	SD	0.02163341
CTRL013	ENSG00000198286.9|CARD11	SD	0
HGPS167	ENSG00000198286.9|CARD11	SD	0
HGPS169	ENSG00000198286.9|CARD11	SD	0
HGPS188	ENSG00000198286.9|CARD11	SD	0
CTRL002	ENSG00000179869.14|ABCA13	SD	0.09184855
CTRL004	ENSG00000179869.14|ABCA13	SD	0.05728969
CTRL013	ENSG00000179869.14|ABCA13	SD	0.0387422
HGPS167	ENSG00000179869.14|ABCA13	SD	0.13188955
HGPS169	ENSG00000179869.14|ABCA13	SD	0.07845483
HGPS188	ENSG00000179869.14|ABCA13	SD	0.1128342
CTRL002	ENSG00000183166.10|CALN1	SD	0.0216281
CTRL004	ENSG00000183166.10|CALN1	SD	0.00583518
CTRL013	ENSG00000183166.10|CALN1	SD	0.0048901
HGPS167	ENSG00000183166.10|CALN1	SD	0.00703799
HGPS169	ENSG00000183166.10|CALN1	SD	0
HGPS188	ENSG00000183166.10|CALN1	SD	0.00988765
CTRL002	ENSG00000106013.14|ANKRD7	SD	0.0868907
CTRL004	ENSG00000106013.14|ANKRD7	SD	0.188354989
CTRL013	ENSG00000106013.14|ANKRD7	SD	0.0890517
HGPS167	ENSG00000106013.14|ANKRD7	SD	0.2614603
HGPS169	ENSG00000106013.14|ANKRD7	SD	0.3002494
HGPS188	ENSG00000106013.14|ANKRD7	SD	0.3526065
CTRL002	ENSG00000147481.14|SNTG1	SD	0.3793126
CTRL004	ENSG00000147481.14|SNTG1	SD	0.08728977
CTRL013	ENSG00000147481.14|SNTG1	SD	0.142044
HGPS167	ENSG00000147481.14|SNTG1	SD	0.0811008
HGPS169	ENSG00000147481.14|SNTG1	SD	0
HGPS188	ENSG00000147481.14|SNTG1	SD	0.631494
CTRL002	ENSG00000104237.7|RP1	SD	0.0323774
CTRL004	ENSG00000104237.7|RP1	SD	0.00874825
CTRL013	ENSG00000104237.7|RP1	SD	0.0150196
HGPS167	ENSG00000104237.7|RP1	SD	0.205374
HGPS169	ENSG00000104237.7|RP1	SD	0
HGPS188	ENSG00000104237.7|RP1	SD	0.0220021
CTRL002	ENSG00000137038.7|DMAC1	SD	16.3517056
CTRL004	ENSG00000137038.7|DMAC1	SD	12.38646
CTRL013	ENSG00000137038.7|DMAC1	SD	7.11541
HGPS167	ENSG00000137038.7|DMAC1	SD	10.85258
HGPS169	ENSG00000137038.7|DMAC1	SD	8.65555
HGPS188	ENSG00000137038.7|DMAC1	SD	16.774923
CTRL002	ENSG00000174482.10|LINGO2	SD	0
CTRL004	ENSG00000174482.10|LINGO2	SD	0.00267235
CTRL013	ENSG00000174482.10|LINGO2	SD	0
HGPS167	ENSG00000174482.10|LINGO2	SD	0.00221876
HGPS169	ENSG00000174482.10|LINGO2	SD	0
HGPS188	ENSG00000174482.10|LINGO2	SD	0
CTRL002	ENSG00000162374.16|ELAVL4	EU	0
CTRL004	ENSG00000162374.16|ELAVL4	EU	0.00427916
CTRL013	ENSG00000162374.16|ELAVL4	EU	0
HGPS167	ENSG00000162374.16|ELAVL4	EU	0
HGPS169	ENSG00000162374.16|ELAVL4	EU	0
HGPS188	ENSG00000162374.16|ELAVL4	EU	0
CTRL002	ENSG00000162620.15|LRRIQ3	EU	0.470511
CTRL004	ENSG00000162620.15|LRRIQ3	EU	0.1834662
CTRL013	ENSG00000162620.15|LRRIQ3	EU	0.09981787
HGPS167	ENSG00000162620.15|LRRIQ3	EU	0.12341714
HGPS169	ENSG00000162620.15|LRRIQ3	EU	0.0301138
HGPS188	ENSG00000162620.15|LRRIQ3	EU	0.5519728
CTRL002	ENSG00000133019.11|CHRM3	EU	0.0713924
CTRL004	ENSG00000133019.11|CHRM3	EU	0.00176837
CTRL013	ENSG00000133019.11|CHRM3	EU	0
HGPS167	ENSG00000133019.11|CHRM3	EU	0.1827736
HGPS169	ENSG00000133019.11|CHRM3	EU	0.3290928
HGPS188	ENSG00000133019.11|CHRM3	EU	0.1833055
CTRL002	ENSG00000078114.18|NEBL	EU	0.2147596
CTRL004	ENSG00000078114.18|NEBL	EU	0.30549099
CTRL013	ENSG00000078114.18|NEBL	EU	0.015985
HGPS167	ENSG00000078114.18|NEBL	EU	0.24297722
HGPS169	ENSG00000078114.18|NEBL	EU	0.05322
HGPS188	ENSG00000078114.18|NEBL	EU	0.65525891
CTRL002	ENSG00000182771.18|GRID1	EU	0.0756702
CTRL004	ENSG00000182771.18|GRID1	EU	0.0164794
CTRL013	ENSG00000182771.18|GRID1	EU	0
HGPS167	ENSG00000182771.18|GRID1	EU	0.00941747
HGPS169	ENSG00000182771.18|GRID1	EU	0.0708062
HGPS188	ENSG00000182771.18|GRID1	EU	0.1677041
CTRL002	ENSG00000171714.10|ANO5	EU	0
CTRL004	ENSG00000171714.10|ANO5	EU	0.00127408
CTRL013	ENSG00000171714.10|ANO5	EU	0
HGPS167	ENSG00000171714.10|ANO5	EU	0.00209142
HGPS169	ENSG00000171714.10|ANO5	EU	0
HGPS188	ENSG00000171714.10|ANO5	EU	0.0155689
CTRL002	ENSG00000174914.2|OR9G1	EU	0.0856484
CTRL004	ENSG00000174914.2|OR9G1	EU	0
CTRL013	ENSG00000174914.2|OR9G1	EU	0
HGPS167	ENSG00000174914.2|OR9G1	EU	0.0039869
HGPS169	ENSG00000174914.2|OR9G1	EU	0
HGPS188	ENSG00000174914.2|OR9G1	EU	0.0143834
CTRL002	ENSG00000172457.6|OR9G4	EU	0
CTRL004	ENSG00000172457.6|OR9G4	EU	0
CTRL013	ENSG00000172457.6|OR9G4	EU	0
HGPS167	ENSG00000172457.6|OR9G4	EU	0
HGPS169	ENSG00000172457.6|OR9G4	EU	0
HGPS188	ENSG00000172457.6|OR9G4	EU	0
CTRL002	ENSG00000198673.10|FAM19A2	EU	6.3729286
CTRL004	ENSG00000198673.10|FAM19A2	EU	1.04124746
CTRL013	ENSG00000198673.10|FAM19A2	EU	3.327188
HGPS167	ENSG00000198673.10|FAM19A2	EU	0.85238628
HGPS169	ENSG00000198673.10|FAM19A2	EU	1.5390724
HGPS188	ENSG00000198673.10|FAM19A2	EU	3.169721
CTRL002	ENSG00000132958.17|TPTE2	EU	0.152297
CTRL004	ENSG00000132958.17|TPTE2	EU	0.0105944
CTRL013	ENSG00000132958.17|TPTE2	EU	0
HGPS167	ENSG00000132958.17|TPTE2	EU	0.04336378
HGPS169	ENSG00000132958.17|TPTE2	EU	0.064635
HGPS188	ENSG00000132958.17|TPTE2	EU	0.0434791
CTRL002	ENSG00000187537.13|POTEG	EU	0
CTRL004	ENSG00000187537.13|POTEG	EU	0.000233798
CTRL013	ENSG00000187537.13|POTEG	EU	0
HGPS167	ENSG00000187537.13|POTEG	EU	0
HGPS169	ENSG00000187537.13|POTEG	EU	0
HGPS188	ENSG00000187537.13|POTEG	EU	0
CTRL002	ENSG00000184394.2|OR4N5	EU	0
CTRL004	ENSG00000184394.2|OR4N5	EU	0
CTRL013	ENSG00000184394.2|OR4N5	EU	0
HGPS167	ENSG00000184394.2|OR4N5	EU	0
HGPS169	ENSG00000184394.2|OR4N5	EU	0
HGPS188	ENSG00000184394.2|OR4N5	EU	0
CTRL002	ENSG00000196832.4|OR11G2	EU	0.0635467
CTRL004	ENSG00000196832.4|OR11G2	EU	0.028591
CTRL013	ENSG00000196832.4|OR11G2	EU	0
HGPS167	ENSG00000196832.4|OR11G2	EU	0.0183398
HGPS169	ENSG00000196832.4|OR11G2	EU	0
HGPS188	ENSG00000196832.4|OR11G2	EU	0
CTRL002	ENSG00000176230.5|OR4K17	EU	0.443282
CTRL004	ENSG00000176230.5|OR4K17	EU	0.0729834
CTRL013	ENSG00000176230.5|OR4K17	EU	0.0950952
HGPS167	ENSG00000176230.5|OR4K17	EU	0.106495
HGPS169	ENSG00000176230.5|OR4K17	EU	0.074141
HGPS188	ENSG00000176230.5|OR4K17	EU	0.248801
CTRL002	ENSG00000166206.14|GABRB3	EU	1.2315963
CTRL004	ENSG00000166206.14|GABRB3	EU	0.382287408192559
CTRL013	ENSG00000166206.14|GABRB3	EU	0.0692358
HGPS167	ENSG00000166206.14|GABRB3	EU	0.173062
HGPS169	ENSG00000166206.14|GABRB3	EU	0.1187883
HGPS188	ENSG00000166206.14|GABRB3	EU	5.0519315
CTRL002	ENSG00000232258.6|TMEM114	EU	0
CTRL004	ENSG00000232258.6|TMEM114	EU	0
CTRL013	ENSG00000232258.6|TMEM114	EU	0
HGPS167	ENSG00000232258.6|TMEM114	EU	0
HGPS169	ENSG00000232258.6|TMEM114	EU	0
HGPS188	ENSG00000232258.6|TMEM114	EU	0
CTRL002	ENSG00000007174.17|DNAH9	EU	0.0929212
CTRL004	ENSG00000007174.17|DNAH9	EU	0.00686638
CTRL013	ENSG00000007174.17|DNAH9	EU	0
HGPS167	ENSG00000007174.17|DNAH9	EU	0.02060397
HGPS169	ENSG00000007174.17|DNAH9	EU	0
HGPS188	ENSG00000007174.17|DNAH9	EU	0.04866767
CTRL002	ENSG00000231824.3|AKAIN1	EU	0.187859
CTRL004	ENSG00000231824.3|AKAIN1	EU	0
CTRL013	ENSG00000231824.3|AKAIN1	EU	0
HGPS167	ENSG00000231824.3|AKAIN1	EU	0
HGPS169	ENSG00000231824.3|AKAIN1	EU	0
HGPS188	ENSG00000231824.3|AKAIN1	EU	0
CTRL002	ENSG00000046604.12|DSG2	EU	0.0381451
CTRL004	ENSG00000046604.12|DSG2	EU	0.0169887
CTRL013	ENSG00000046604.12|DSG2	EU	2.15081
HGPS167	ENSG00000046604.12|DSG2	EU	0.0106353
HGPS169	ENSG00000046604.12|DSG2	EU	0
HGPS188	ENSG00000046604.12|DSG2	EU	0.0175317
CTRL002	ENSG00000134757.4|DSG3	EU	0.0138694
CTRL004	ENSG00000134757.4|DSG3	EU	0.00888448
CTRL013	ENSG00000134757.4|DSG3	EU	0.0348518
HGPS167	ENSG00000134757.4|DSG3	EU	0.0135788
HGPS169	ENSG00000134757.4|DSG3	EU	0
HGPS188	ENSG00000134757.4|DSG3	EU	0.00858056
CTRL002	ENSG00000141668.9|CBLN2	EU	0.440996
CTRL004	ENSG00000141668.9|CBLN2	EU	0.0898536
CTRL013	ENSG00000141668.9|CBLN2	EU	0.129979
HGPS167	ENSG00000141668.9|CBLN2	EU	0.18906654
HGPS169	ENSG00000141668.9|CBLN2	EU	0.097877
HGPS188	ENSG00000141668.9|CBLN2	EU	0.102818
CTRL002	ENSG00000160229.11|ZNF66	EU	1.7468
CTRL004	ENSG00000160229.11|ZNF66	EU	0.608538
CTRL013	ENSG00000160229.11|ZNF66	EU	0.171862
HGPS167	ENSG00000160229.11|ZNF66	EU	0.4011473
HGPS169	ENSG00000160229.11|ZNF66	EU	0.6111651
HGPS188	ENSG00000160229.11|ZNF66	EU	0.782785
CTRL002	ENSG00000245680.9|ZNF585B	EU	11.891482
CTRL004	ENSG00000245680.9|ZNF585B	EU	3.4797063
CTRL013	ENSG00000245680.9|ZNF585B	EU	2.60066
HGPS167	ENSG00000245680.9|ZNF585B	EU	2.7930206
HGPS169	ENSG00000245680.9|ZNF585B	EU	2.4658544
HGPS188	ENSG00000245680.9|ZNF585B	EU	6.259564
CTRL002	ENSG00000188283.11|ZNF383	EU	6.395644
CTRL004	ENSG00000188283.11|ZNF383	EU	1.587035
CTRL013	ENSG00000188283.11|ZNF383	EU	1.204373
HGPS167	ENSG00000188283.11|ZNF383	EU	1.925227
HGPS169	ENSG00000188283.11|ZNF383	EU	1.779937
HGPS188	ENSG00000188283.11|ZNF383	EU	4.80743633568
CTRL002	ENSG00000141946.1|ZIM3	EU	0.0574243
CTRL004	ENSG00000141946.1|ZIM3	EU	0.0261673
CTRL013	ENSG00000141946.1|ZIM3	EU	0
HGPS167	ENSG00000141946.1|ZIM3	EU	0.00550726
HGPS169	ENSG00000141946.1|ZIM3	EU	0
HGPS188	ENSG00000141946.1|ZIM3	EU	0.0556821
CTRL002	ENSG00000131864.10|USP29	EU	0.550286
CTRL004	ENSG00000131864.10|USP29	EU	0.207731
CTRL013	ENSG00000131864.10|USP29	EU	0.331248
HGPS167	ENSG00000131864.10|USP29	EU	0.08820397
HGPS169	ENSG00000131864.10|USP29	EU	0.3404347
HGPS188	ENSG00000131864.10|USP29	EU	0.275268
CTRL002	ENSG00000258873.2|DUXA	EU	0.478701
CTRL004	ENSG00000258873.2|DUXA	EU	0.0436029
CTRL013	ENSG00000258873.2|DUXA	EU	0.109616
HGPS167	ENSG00000258873.2|DUXA	EU	0.101223
HGPS169	ENSG00000258873.2|DUXA	EU	0.0963121
HGPS188	ENSG00000258873.2|DUXA	EU	0.19039
CTRL002	ENSG00000083844.10|ZNF264	EU	8.94103
CTRL004	ENSG00000083844.10|ZNF264	EU	2.799502
CTRL013	ENSG00000083844.10|ZNF264	EU	2.55834
HGPS167	ENSG00000083844.10|ZNF264	EU	2.2818837
HGPS169	ENSG00000083844.10|ZNF264	EU	2.675187
HGPS188	ENSG00000083844.10|ZNF264	EU	6.344956
CTRL002	ENSG00000124089.4|MC3R	EU	0
CTRL004	ENSG00000124089.4|MC3R	EU	0
CTRL013	ENSG00000124089.4|MC3R	EU	0
HGPS167	ENSG00000124089.4|MC3R	EU	0
HGPS169	ENSG00000124089.4|MC3R	EU	0
HGPS188	ENSG00000124089.4|MC3R	EU	0
CTRL002	ENSG00000206102.2|KRTAP19-8	EU	0
CTRL004	ENSG00000206102.2|KRTAP19-8	EU	0
CTRL013	ENSG00000206102.2|KRTAP19-8	EU	0
HGPS167	ENSG00000206102.2|KRTAP19-8	EU	0
HGPS169	ENSG00000206102.2|KRTAP19-8	EU	0
HGPS188	ENSG00000206102.2|KRTAP19-8	EU	0
CTRL002	ENSG00000175329.12|ISX	EU	0
CTRL004	ENSG00000175329.12|ISX	EU	0
CTRL013	ENSG00000175329.12|ISX	EU	0
HGPS167	ENSG00000175329.12|ISX	EU	0
HGPS169	ENSG00000175329.12|ISX	EU	0
HGPS188	ENSG00000175329.12|ISX	EU	0
CTRL002	ENSG00000091181.19|IL5RA	EU	0.1505202
CTRL004	ENSG00000091181.19|IL5RA	EU	0.0962839
CTRL013	ENSG00000091181.19|IL5RA	EU	0.0197827
HGPS167	ENSG00000091181.19|IL5RA	EU	0.0386578
HGPS169	ENSG00000091181.19|IL5RA	EU	0.00741988
HGPS188	ENSG00000091181.19|IL5RA	EU	0.0240029
CTRL002	ENSG00000144455.13|SUMF1	EU	20.169627
CTRL004	ENSG00000144455.13|SUMF1	EU	10.2377947
CTRL013	ENSG00000144455.13|SUMF1	EU	7.110798
HGPS167	ENSG00000144455.13|SUMF1	EU	14.1000296
HGPS169	ENSG00000144455.13|SUMF1	EU	13.707826
HGPS188	ENSG00000144455.13|SUMF1	EU	15.470417
CTRL002	ENSG00000163377.15|FAM19A4	EU	0
CTRL004	ENSG00000163377.15|FAM19A4	EU	0
CTRL013	ENSG00000163377.15|FAM19A4	EU	0
HGPS167	ENSG00000163377.15|FAM19A4	EU	0
HGPS169	ENSG00000163377.15|FAM19A4	EU	0
HGPS188	ENSG00000163377.15|FAM19A4	EU	0
CTRL002	ENSG00000080224.17|EPHA6	EU	0
CTRL004	ENSG00000080224.17|EPHA6	EU	0.01411374
CTRL013	ENSG00000080224.17|EPHA6	EU	0
HGPS167	ENSG00000080224.17|EPHA6	EU	0
HGPS169	ENSG00000080224.17|EPHA6	EU	0
HGPS188	ENSG00000080224.17|EPHA6	EU	0
CTRL002	ENSG00000090402.7|SI	EU	0
CTRL004	ENSG00000090402.7|SI	EU	0
CTRL013	ENSG00000090402.7|SI	EU	0
HGPS167	ENSG00000090402.7|SI	EU	0
HGPS169	ENSG00000090402.7|SI	EU	0
HGPS188	ENSG00000090402.7|SI	EU	0
CTRL002	ENSG00000174145.7|NWD2	EU	0
CTRL004	ENSG00000174145.7|NWD2	EU	0
CTRL013	ENSG00000174145.7|NWD2	EU	0
HGPS167	ENSG00000174145.7|NWD2	EU	0
HGPS169	ENSG00000174145.7|NWD2	EU	0
HGPS188	ENSG00000174145.7|NWD2	EU	0
CTRL002	ENSG00000177752.14|YIPF7	EU	0
CTRL004	ENSG00000177752.14|YIPF7	EU	0.0257795
CTRL013	ENSG00000177752.14|YIPF7	EU	0
HGPS167	ENSG00000177752.14|YIPF7	EU	0
HGPS169	ENSG00000177752.14|YIPF7	EU	0
HGPS188	ENSG00000177752.14|YIPF7	EU	0.057971
CTRL002	ENSG00000163288.13|GABRB1	EU	0
CTRL004	ENSG00000163288.13|GABRB1	EU	0
CTRL013	ENSG00000163288.13|GABRB1	EU	0
HGPS167	ENSG00000163288.13|GABRB1	EU	0
HGPS169	ENSG00000163288.13|GABRB1	EU	0
HGPS188	ENSG00000163288.13|GABRB1	EU	0
CTRL002	ENSG00000163116.9|STPG2	EU	0.2704714
CTRL004	ENSG00000163116.9|STPG2	EU	0.0522157
CTRL013	ENSG00000163116.9|STPG2	EU	0
HGPS167	ENSG00000163116.9|STPG2	EU	0.0715609
HGPS169	ENSG00000163116.9|STPG2	EU	0.0821668
HGPS188	ENSG00000163116.9|STPG2	EU	0.171758
CTRL002	ENSG00000039139.9|DNAH5	EU	0.714995
CTRL004	ENSG00000039139.9|DNAH5	EU	0.4514921
CTRL013	ENSG00000039139.9|DNAH5	EU	0.4678546
HGPS167	ENSG00000039139.9|DNAH5	EU	0.281339
HGPS169	ENSG00000039139.9|DNAH5	EU	0.6156405
HGPS188	ENSG00000039139.9|DNAH5	EU	0.7336359
CTRL002	ENSG00000113100.9|CDH9	EU	0.194189
CTRL004	ENSG00000113100.9|CDH9	EU	0.170755
CTRL013	ENSG00000113100.9|CDH9	EU	0.306214
HGPS167	ENSG00000113100.9|CDH9	EU	0.1529392
HGPS169	ENSG00000113100.9|CDH9	EU	0.00879979
HGPS188	ENSG00000113100.9|CDH9	EU	0.81521
CTRL002	ENSG00000008197.4|TFAP2D	EU	0
CTRL004	ENSG00000008197.4|TFAP2D	EU	0
CTRL013	ENSG00000008197.4|TFAP2D	EU	0
HGPS167	ENSG00000008197.4|TFAP2D	EU	0
HGPS169	ENSG00000008197.4|TFAP2D	EU	0
HGPS188	ENSG00000008197.4|TFAP2D	EU	0
CTRL002	ENSG00000198225.5|FKBP1C	EU	0.0470424
CTRL004	ENSG00000198225.5|FKBP1C	EU	0
CTRL013	ENSG00000198225.5|FKBP1C	EU	0.03159
HGPS167	ENSG00000198225.5|FKBP1C	EU	0
HGPS169	ENSG00000198225.5|FKBP1C	EU	0
HGPS188	ENSG00000198225.5|FKBP1C	EU	0.0324429
CTRL002	ENSG00000146555.18|SDK1	EU	0.3670919755
CTRL004	ENSG00000146555.18|SDK1	EU	0.0641005008
CTRL013	ENSG00000146555.18|SDK1	EU	0.0123375
HGPS167	ENSG00000146555.18|SDK1	EU	0.2227694035337
HGPS169	ENSG00000146555.18|SDK1	EU	0.0283432
HGPS188	ENSG00000146555.18|SDK1	EU	0.0147724
CTRL002	ENSG00000042813.7|ZPBP	EU	0
CTRL004	ENSG00000042813.7|ZPBP	EU	0
CTRL013	ENSG00000042813.7|ZPBP	EU	0
HGPS167	ENSG00000042813.7|ZPBP	EU	0
HGPS169	ENSG00000042813.7|ZPBP	EU	0
HGPS188	ENSG00000042813.7|ZPBP	EU	0
CTRL002	ENSG00000173041.11|ZNF680	EU	3.384211
CTRL004	ENSG00000173041.11|ZNF680	EU	2.115365
CTRL013	ENSG00000173041.11|ZNF680	EU	1.36292
HGPS167	ENSG00000173041.11|ZNF680	EU	1.5884328
HGPS169	ENSG00000173041.11|ZNF680	EU	2.072374
HGPS188	ENSG00000173041.11|ZNF680	EU	3.140406
CTRL002	ENSG00000184903.9|IMMP2L	EU	9.013108
CTRL004	ENSG00000184903.9|IMMP2L	EU	3.4736091
CTRL013	ENSG00000184903.9|IMMP2L	EU	2.546497
HGPS167	ENSG00000184903.9|IMMP2L	EU	3.4147555
HGPS169	ENSG00000184903.9|IMMP2L	EU	5.570698
HGPS188	ENSG00000184903.9|IMMP2L	EU	3.39796
CTRL002	ENSG00000179603.17|GRM8	EU	0.0169565
CTRL004	ENSG00000179603.17|GRM8	EU	0
CTRL013	ENSG00000179603.17|GRM8	EU	0
HGPS167	ENSG00000179603.17|GRM8	EU	0
HGPS169	ENSG00000179603.17|GRM8	EU	0
HGPS188	ENSG00000179603.17|GRM8	EU	0.0372009
CTRL002	ENSG00000156687.10|UNC5D	EU	0.00794826
CTRL004	ENSG00000156687.10|UNC5D	EU	0.00544672
CTRL013	ENSG00000156687.10|UNC5D	EU	0
HGPS167	ENSG00000156687.10|UNC5D	EU	0.00375901
HGPS169	ENSG00000156687.10|UNC5D	EU	0
HGPS188	ENSG00000156687.10|UNC5D	EU	0.00537824
CTRL002	ENSG00000184672.11|RALYL	EU	0
CTRL004	ENSG00000184672.11|RALYL	EU	0.0064705
CTRL013	ENSG00000184672.11|RALYL	EU	0
HGPS167	ENSG00000184672.11|RALYL	EU	0.00537078
HGPS169	ENSG00000184672.11|RALYL	EU	0.0308936
HGPS188	ENSG00000184672.11|RALYL	EU	0
CTRL002	ENSG00000176571.11|CNBD1	EU	0
CTRL004	ENSG00000176571.11|CNBD1	EU	0
CTRL013	ENSG00000176571.11|CNBD1	EU	0
HGPS167	ENSG00000176571.11|CNBD1	EU	0
HGPS169	ENSG00000176571.11|CNBD1	EU	0
HGPS188	ENSG00000176571.11|CNBD1	EU	0
CTRL002	ENSG00000162374.16|ELAVL4	ED	0
CTRL004	ENSG00000162374.16|ELAVL4	ED	0.00427916
CTRL013	ENSG00000162374.16|ELAVL4	ED	0
HGPS167	ENSG00000162374.16|ELAVL4	ED	0
HGPS169	ENSG00000162374.16|ELAVL4	ED	0
HGPS188	ENSG00000162374.16|ELAVL4	ED	0
CTRL002	ENSG00000254685.6|FPGT	ED	8.210588
CTRL004	ENSG00000254685.6|FPGT	ED	3.6727793
CTRL013	ENSG00000254685.6|FPGT	ED	3.9640518
HGPS167	ENSG00000254685.6|FPGT	ED	3.2574305
HGPS169	ENSG00000254685.6|FPGT	ED	3.8946023
HGPS188	ENSG00000254685.6|FPGT	ED	5.986096
CTRL002	ENSG00000162620.15|LRRIQ3	ED	0.470511
CTRL004	ENSG00000162620.15|LRRIQ3	ED	0.1834662
CTRL013	ENSG00000162620.15|LRRIQ3	ED	0.09981787
HGPS167	ENSG00000162620.15|LRRIQ3	ED	0.12341714
HGPS169	ENSG00000162620.15|LRRIQ3	ED	0.0301138
HGPS188	ENSG00000162620.15|LRRIQ3	ED	0.5519728
CTRL002	ENSG00000259030.6|FPGT-TNNI3K	ED	0.3637774
CTRL004	ENSG00000259030.6|FPGT-TNNI3K	ED	0.0508698
CTRL013	ENSG00000259030.6|FPGT-TNNI3K	ED	0.0233701
HGPS167	ENSG00000259030.6|FPGT-TNNI3K	ED	0.4457997
HGPS169	ENSG00000259030.6|FPGT-TNNI3K	ED	0.1559827
HGPS188	ENSG00000259030.6|FPGT-TNNI3K	ED	0.555051
CTRL002	ENSG00000253148.1|RGS21	ED	0
CTRL004	ENSG00000253148.1|RGS21	ED	0.00572369
CTRL013	ENSG00000253148.1|RGS21	ED	0
HGPS167	ENSG00000253148.1|RGS21	ED	0
HGPS169	ENSG00000253148.1|RGS21	ED	0
HGPS188	ENSG00000253148.1|RGS21	ED	0.0363284
CTRL002	ENSG00000133019.11|CHRM3	ED	0.0713924
CTRL004	ENSG00000133019.11|CHRM3	ED	0.00176837
CTRL013	ENSG00000133019.11|CHRM3	ED	0
HGPS167	ENSG00000133019.11|CHRM3	ED	0.1827736
HGPS169	ENSG00000133019.11|CHRM3	ED	0.3290928
HGPS188	ENSG00000133019.11|CHRM3	ED	0.1833055
CTRL002	ENSG00000078114.18|NEBL	ED	0.2147596
CTRL004	ENSG00000078114.18|NEBL	ED	0.30549099
CTRL013	ENSG00000078114.18|NEBL	ED	0.015985
HGPS167	ENSG00000078114.18|NEBL	ED	0.24297722
HGPS169	ENSG00000078114.18|NEBL	ED	0.05322
HGPS188	ENSG00000078114.18|NEBL	ED	0.65525891
CTRL002	ENSG00000175395.15|ZNF25	ED	6.480555
CTRL004	ENSG00000175395.15|ZNF25	ED	2.7563075
CTRL013	ENSG00000175395.15|ZNF25	ED	3.949409
HGPS167	ENSG00000175395.15|ZNF25	ED	3.2924473
HGPS169	ENSG00000175395.15|ZNF25	ED	3.96609000035023
HGPS188	ENSG00000175395.15|ZNF25	ED	5.63637
CTRL002	ENSG00000189180.15|ZNF33A	ED	9.58619238
CTRL004	ENSG00000189180.15|ZNF33A	ED	2.424943
CTRL013	ENSG00000189180.15|ZNF33A	ED	3.059801
HGPS167	ENSG00000189180.15|ZNF33A	ED	2.6030934
HGPS169	ENSG00000189180.15|ZNF33A	ED	2.199793
HGPS188	ENSG00000189180.15|ZNF33A	ED	5.44015329
CTRL002	ENSG00000182771.18|GRID1	ED	0.0756702
CTRL004	ENSG00000182771.18|GRID1	ED	0.0164794
CTRL013	ENSG00000182771.18|GRID1	ED	0
HGPS167	ENSG00000182771.18|GRID1	ED	0.00941747
HGPS169	ENSG00000182771.18|GRID1	ED	0.0708062
HGPS188	ENSG00000182771.18|GRID1	ED	0.1677041
CTRL002	ENSG00000091664.7|SLC17A6	ED	0
CTRL004	ENSG00000091664.7|SLC17A6	ED	0
CTRL013	ENSG00000091664.7|SLC17A6	ED	0
HGPS167	ENSG00000091664.7|SLC17A6	ED	0
HGPS169	ENSG00000091664.7|SLC17A6	ED	0
HGPS188	ENSG00000091664.7|SLC17A6	ED	0
CTRL002	ENSG00000139133.6|ALG10	ED	1.655417
CTRL004	ENSG00000139133.6|ALG10	ED	1.1591404
CTRL013	ENSG00000139133.6|ALG10	ED	0.689078
HGPS167	ENSG00000139133.6|ALG10	ED	1.3271601
HGPS169	ENSG00000139133.6|ALG10	ED	0.755385
HGPS188	ENSG00000139133.6|ALG10	ED	1.956829
CTRL002	ENSG00000139116.18|KIF21A	ED	1.1902123
CTRL004	ENSG00000139116.18|KIF21A	ED	0.89191404
CTRL013	ENSG00000139116.18|KIF21A	ED	0.837903062
HGPS167	ENSG00000139116.18|KIF21A	ED	0.76031528
HGPS169	ENSG00000139116.18|KIF21A	ED	0.9368035350046
HGPS188	ENSG00000139116.18|KIF21A	ED	0.4126701
CTRL002	ENSG00000198673.10|FAM19A2	ED	6.3729286
CTRL004	ENSG00000198673.10|FAM19A2	ED	1.04124746
CTRL013	ENSG00000198673.10|FAM19A2	ED	3.327188
HGPS167	ENSG00000198673.10|FAM19A2	ED	0.85238628
HGPS169	ENSG00000198673.10|FAM19A2	ED	1.5390724
HGPS188	ENSG00000198673.10|FAM19A2	ED	3.169721
CTRL002	ENSG00000253719.3|ATXN7L3B	ED	7.95244
CTRL004	ENSG00000253719.3|ATXN7L3B	ED	4.92642
CTRL013	ENSG00000253719.3|ATXN7L3B	ED	3.47506
HGPS167	ENSG00000253719.3|ATXN7L3B	ED	4.19562
HGPS169	ENSG00000253719.3|ATXN7L3B	ED	4.07664
HGPS188	ENSG00000253719.3|ATXN7L3B	ED	7.40931
CTRL002	ENSG00000111450.13|STX2	ED	18.68497
CTRL004	ENSG00000111450.13|STX2	ED	11.510987
CTRL013	ENSG00000111450.13|STX2	ED	9.749526
HGPS167	ENSG00000111450.13|STX2	ED	9.806817
HGPS169	ENSG00000111450.13|STX2	ED	9.32588
HGPS188	ENSG00000111450.13|STX2	ED	12.997984
CTRL002	ENSG00000196199.13|MPHOSPH8	ED	21.595557
CTRL004	ENSG00000196199.13|MPHOSPH8	ED	5.444865
CTRL013	ENSG00000196199.13|MPHOSPH8	ED	4.461658
HGPS167	ENSG00000196199.13|MPHOSPH8	ED	4.288261
HGPS169	ENSG00000196199.13|MPHOSPH8	ED	5.833491
HGPS188	ENSG00000196199.13|MPHOSPH8	ED	13.089823
CTRL002	ENSG00000204899.5|MZT1	ED	4.11304
CTRL004	ENSG00000204899.5|MZT1	ED	5.63336
CTRL013	ENSG00000204899.5|MZT1	ED	4.61936
HGPS167	ENSG00000204899.5|MZT1	ED	5.2785
HGPS169	ENSG00000204899.5|MZT1	ED	4.699
HGPS188	ENSG00000204899.5|MZT1	ED	7.71706
CTRL002	ENSG00000136122.15|BORA	ED	2.1240725
CTRL004	ENSG00000136122.15|BORA	ED	2.5273683
CTRL013	ENSG00000136122.15|BORA	ED	1.581776
HGPS167	ENSG00000136122.15|BORA	ED	1.4727926
HGPS169	ENSG00000136122.15|BORA	ED	0.2609705
HGPS188	ENSG00000136122.15|BORA	ED	2.3295157
CTRL002	ENSG00000174405.13|LIG4	ED	3.742988
CTRL004	ENSG00000174405.13|LIG4	ED	1.9921987
CTRL013	ENSG00000174405.13|LIG4	ED	1.656216
HGPS167	ENSG00000174405.13|LIG4	ED	2.1475338
HGPS169	ENSG00000174405.13|LIG4	ED	2.139394
HGPS188	ENSG00000174405.13|LIG4	ED	2.936569
CTRL002	ENSG00000139826.5|ABHD13	ED	3.54636
CTRL004	ENSG00000139826.5|ABHD13	ED	1.05219
CTRL013	ENSG00000139826.5|ABHD13	ED	1.42579
HGPS167	ENSG00000139826.5|ABHD13	ED	0.862088
HGPS169	ENSG00000139826.5|ABHD13	ED	1.96381
HGPS188	ENSG00000139826.5|ABHD13	ED	2.57823
CTRL002	ENSG00000196832.4|OR11G2	ED	0.0635467
CTRL004	ENSG00000196832.4|OR11G2	ED	0.028591
CTRL013	ENSG00000196832.4|OR11G2	ED	0
HGPS167	ENSG00000196832.4|OR11G2	ED	0.0183398
HGPS169	ENSG00000196832.4|OR11G2	ED	0
HGPS188	ENSG00000196832.4|OR11G2	ED	0
CTRL002	ENSG00000176219.3|OR11H6	ED	0
CTRL004	ENSG00000176219.3|OR11H6	ED	0
CTRL013	ENSG00000176219.3|OR11H6	ED	0
HGPS167	ENSG00000176219.3|OR11H6	ED	0
HGPS169	ENSG00000176219.3|OR11H6	ED	0
HGPS188	ENSG00000176219.3|OR11H6	ED	0
CTRL002	ENSG00000176198.3|OR11H4	ED	0
CTRL004	ENSG00000176198.3|OR11H4	ED	0.00921974
CTRL013	ENSG00000176198.3|OR11H4	ED	0
HGPS167	ENSG00000176198.3|OR11H4	ED	0.01532554
HGPS169	ENSG00000176198.3|OR11H4	ED	0
HGPS188	ENSG00000176198.3|OR11H4	ED	0.1217033
CTRL002	ENSG00000136319.11|TTC5	ED	4.993976
CTRL004	ENSG00000136319.11|TTC5	ED	2.6082442
CTRL013	ENSG00000136319.11|TTC5	ED	2.564119
HGPS167	ENSG00000136319.11|TTC5	ED	3.3079722
HGPS169	ENSG00000136319.11|TTC5	ED	2.7523567
HGPS188	ENSG00000136319.11|TTC5	ED	3.094031
CTRL002	ENSG00000176165.10|FOXG1	ED	0
CTRL004	ENSG00000176165.10|FOXG1	ED	0.00280751
CTRL013	ENSG00000176165.10|FOXG1	ED	0
HGPS167	ENSG00000176165.10|FOXG1	ED	0.00352056
HGPS169	ENSG00000176165.10|FOXG1	ED	0
HGPS188	ENSG00000176165.10|FOXG1	ED	0.00892354
CTRL002	ENSG00000179476.7|C14orf28	ED	2.691457
CTRL004	ENSG00000179476.7|C14orf28	ED	1.1540496
CTRL013	ENSG00000179476.7|C14orf28	ED	1.138171
HGPS167	ENSG00000179476.7|C14orf28	ED	1.831811
HGPS169	ENSG00000179476.7|C14orf28	ED	2.208357
HGPS188	ENSG00000179476.7|C14orf28	ED	1.466623
CTRL002	ENSG00000230031.10|POTEB2	ED	0
CTRL004	ENSG00000230031.10|POTEB2	ED	0
CTRL013	ENSG00000230031.10|POTEB2	ED	0
HGPS167	ENSG00000230031.10|POTEB2	ED	0
HGPS169	ENSG00000230031.10|POTEB2	ED	0
HGPS188	ENSG00000230031.10|POTEB2	ED	0
CTRL002	ENSG00000182974.3|AC135068.1	ED	0
CTRL004	ENSG00000182974.3|AC135068.1	ED	0
CTRL013	ENSG00000182974.3|AC135068.1	ED	0
HGPS167	ENSG00000182974.3|AC135068.1	ED	0
HGPS169	ENSG00000182974.3|AC135068.1	ED	0
HGPS188	ENSG00000182974.3|AC135068.1	ED	0
CTRL002	ENSG00000166206.14|GABRB3	ED	1.2315963
CTRL004	ENSG00000166206.14|GABRB3	ED	0.382287408192559
CTRL013	ENSG00000166206.14|GABRB3	ED	0.0692358
HGPS167	ENSG00000166206.14|GABRB3	ED	0.173062
HGPS169	ENSG00000166206.14|GABRB3	ED	0.1187883
HGPS188	ENSG00000166206.14|GABRB3	ED	5.0519315
CTRL002	ENSG00000186297.11|GABRA5	ED	0.1957606
CTRL004	ENSG00000186297.11|GABRA5	ED	0.085513141
CTRL013	ENSG00000186297.11|GABRA5	ED	0.2409778
HGPS167	ENSG00000186297.11|GABRA5	ED	0.0727854
HGPS169	ENSG00000186297.11|GABRA5	ED	0.0221131
HGPS188	ENSG00000186297.11|GABRA5	ED	0.44313
CTRL002	ENSG00000137872.16|SEMA6D	ED	1.5680372
CTRL004	ENSG00000137872.16|SEMA6D	ED	1.9222028
CTRL013	ENSG00000137872.16|SEMA6D	ED	0.1706036
HGPS167	ENSG00000137872.16|SEMA6D	ED	2.8947691
HGPS169	ENSG00000137872.16|SEMA6D	ED	1.0096501
HGPS188	ENSG00000137872.16|SEMA6D	ED	0.548904624988
CTRL002	ENSG00000137876.9|RSL24D1	ED	46.025733
CTRL004	ENSG00000137876.9|RSL24D1	ED	32.605748
CTRL013	ENSG00000137876.9|RSL24D1	ED	39.05131
HGPS167	ENSG00000137876.9|RSL24D1	ED	26.450968
HGPS169	ENSG00000137876.9|RSL24D1	ED	29.197204
HGPS188	ENSG00000137876.9|RSL24D1	ED	50.012942
CTRL002	ENSG00000232258.6|TMEM114	ED	0
CTRL004	ENSG00000232258.6|TMEM114	ED	0
CTRL013	ENSG00000232258.6|TMEM114	ED	0
HGPS167	ENSG00000232258.6|TMEM114	ED	0
HGPS169	ENSG00000232258.6|TMEM114	ED	0
HGPS188	ENSG00000232258.6|TMEM114	ED	0
CTRL002	ENSG00000067365.14|METTL22	ED	9.49926
CTRL004	ENSG00000067365.14|METTL22	ED	8.3884413
CTRL013	ENSG00000067365.14|METTL22	ED	5.4682133
HGPS167	ENSG00000067365.14|METTL22	ED	3.8334926
HGPS169	ENSG00000067365.14|METTL22	ED	3.3879458
HGPS188	ENSG00000067365.14|METTL22	ED	6.017513
CTRL002	ENSG00000103111.14|MON1B	ED	5.081773
CTRL004	ENSG00000103111.14|MON1B	ED	2.34712385
CTRL013	ENSG00000103111.14|MON1B	ED	1.602629
HGPS167	ENSG00000103111.14|MON1B	ED	1.8494645
HGPS169	ENSG00000103111.14|MON1B	ED	1.912191
HGPS188	ENSG00000103111.14|MON1B	ED	3.137541
CTRL002	ENSG00000205078.5|SYCE1L	ED	0.619033
CTRL004	ENSG00000205078.5|SYCE1L	ED	0.3631578
CTRL013	ENSG00000205078.5|SYCE1L	ED	0
HGPS167	ENSG00000205078.5|SYCE1L	ED	0.0342246
HGPS169	ENSG00000205078.5|SYCE1L	ED	0
HGPS188	ENSG00000205078.5|SYCE1L	ED	1.310505
CTRL002	ENSG00000154957.13|ZNF18	ED	2.806905
CTRL004	ENSG00000154957.13|ZNF18	ED	1.6685343
CTRL013	ENSG00000154957.13|ZNF18	ED	1.340985
HGPS167	ENSG00000154957.13|ZNF18	ED	1.771121
HGPS169	ENSG00000154957.13|ZNF18	ED	1.66436
HGPS188	ENSG00000154957.13|ZNF18	ED	3.161955128721
CTRL002	ENSG00000007174.17|DNAH9	ED	0.0929212
CTRL004	ENSG00000007174.17|DNAH9	ED	0.00686638
CTRL013	ENSG00000007174.17|DNAH9	ED	0
HGPS167	ENSG00000007174.17|DNAH9	ED	0.02060397
HGPS169	ENSG00000007174.17|DNAH9	ED	0
HGPS188	ENSG00000007174.17|DNAH9	ED	0.04866767
CTRL002	ENSG00000166260.11|COX11	ED	17.461486
CTRL004	ENSG00000166260.11|COX11	ED	10.2494817
CTRL013	ENSG00000166260.11|COX11	ED	7.7256922
HGPS167	ENSG00000166260.11|COX11	ED	8.3368213
HGPS169	ENSG00000166260.11|COX11	ED	7.0498446307
HGPS188	ENSG00000166260.11|COX11	ED	15.223469
CTRL002	ENSG00000141198.15|TOM1L1	ED	18.999936
CTRL004	ENSG00000141198.15|TOM1L1	ED	9.08627030848004
CTRL013	ENSG00000141198.15|TOM1L1	ED	0.4025044
HGPS167	ENSG00000141198.15|TOM1L1	ED	3.9164042
HGPS169	ENSG00000141198.15|TOM1L1	ED	4.0311633
HGPS188	ENSG00000141198.15|TOM1L1	ED	10.697968
CTRL002	ENSG00000166263.13|STXBP4	ED	7.361996
CTRL004	ENSG00000166263.13|STXBP4	ED	2.3065866439344
CTRL013	ENSG00000166263.13|STXBP4	ED	1.78435
HGPS167	ENSG00000166263.13|STXBP4	ED	2.31929932
HGPS169	ENSG00000166263.13|STXBP4	ED	2.752856
HGPS188	ENSG00000166263.13|STXBP4	ED	5.215054
CTRL002	ENSG00000198081.10|ZBTB14	ED	3.6070829159
CTRL004	ENSG00000198081.10|ZBTB14	ED	2.769709844
CTRL013	ENSG00000198081.10|ZBTB14	ED	1.33991872
HGPS167	ENSG00000198081.10|ZBTB14	ED	2.136028201332
HGPS169	ENSG00000198081.10|ZBTB14	ED	2.6869838
HGPS188	ENSG00000198081.10|ZBTB14	ED	3.488596
CTRL002	ENSG00000118271.9|TTR	ED	0
CTRL004	ENSG00000118271.9|TTR	ED	0
CTRL013	ENSG00000118271.9|TTR	ED	0
HGPS167	ENSG00000118271.9|TTR	ED	0
HGPS169	ENSG00000118271.9|TTR	ED	0
HGPS188	ENSG00000118271.9|TTR	ED	0
CTRL002	ENSG00000118276.11|B4GALT6	ED	0.0721297
CTRL004	ENSG00000118276.11|B4GALT6	ED	0.07345173
CTRL013	ENSG00000118276.11|B4GALT6	ED	0.2522353
HGPS167	ENSG00000118276.11|B4GALT6	ED	0.04481269
HGPS169	ENSG00000118276.11|B4GALT6	ED	0
HGPS188	ENSG00000118276.11|B4GALT6	ED	0.0439672
CTRL002	ENSG00000166342.18|NETO1	ED	2.327266
CTRL004	ENSG00000166342.18|NETO1	ED	1.21478263818
CTRL013	ENSG00000166342.18|NETO1	ED	0.1268156
HGPS167	ENSG00000166342.18|NETO1	ED	0.0802805
HGPS169	ENSG00000166342.18|NETO1	ED	0
HGPS188	ENSG00000166342.18|NETO1	ED	0
CTRL002	ENSG00000105750.14|ZNF85	ED	3.116345042
CTRL004	ENSG00000105750.14|ZNF85	ED	1.9496737
CTRL013	ENSG00000105750.14|ZNF85	ED	0.8802588
HGPS167	ENSG00000105750.14|ZNF85	ED	2.0645733
HGPS169	ENSG00000105750.14|ZNF85	ED	1.54095
HGPS188	ENSG00000105750.14|ZNF85	ED	2.1489238
CTRL002	ENSG00000213967.10|ZNF726	ED	1.659465
CTRL004	ENSG00000213967.10|ZNF726	ED	1.1473514
CTRL013	ENSG00000213967.10|ZNF726	ED	0.557546
HGPS167	ENSG00000213967.10|ZNF726	ED	0.6009635
HGPS169	ENSG00000213967.10|ZNF726	ED	0.5996922
HGPS188	ENSG00000213967.10|ZNF726	ED	1.0565838
CTRL002	ENSG00000189164.14|ZNF527	ED	2.502494
CTRL004	ENSG00000189164.14|ZNF527	ED	1.0808348
CTRL013	ENSG00000189164.14|ZNF527	ED	0.9716633
HGPS167	ENSG00000189164.14|ZNF527	ED	1.2495897
HGPS169	ENSG00000189164.14|ZNF527	ED	1.2146409
HGPS188	ENSG00000189164.14|ZNF527	ED	2.105534
CTRL002	ENSG00000181666.17|HKR1	ED	18.970441
CTRL004	ENSG00000181666.17|HKR1	ED	4.53837827
CTRL013	ENSG00000181666.17|HKR1	ED	4.2847743
HGPS167	ENSG00000181666.17|HKR1	ED	4.8132426111112
HGPS169	ENSG00000181666.17|HKR1	ED	5.61448519859
HGPS188	ENSG00000181666.17|HKR1	ED	9.2783703
CTRL002	ENSG00000105146.12|AURKC	ED	0.297047
CTRL004	ENSG00000105146.12|AURKC	ED	0.47953099
CTRL013	ENSG00000105146.12|AURKC	ED	0.3135286
HGPS167	ENSG00000105146.12|AURKC	ED	0.1048598
HGPS169	ENSG00000105146.12|AURKC	ED	0.296046
HGPS188	ENSG00000105146.12|AURKC	ED	0.1929484
CTRL002	ENSG00000197714.8|ZNF460	ED	18.251716
CTRL004	ENSG00000197714.8|ZNF460	ED	6.229822
CTRL013	ENSG00000197714.8|ZNF460	ED	5.43123
HGPS167	ENSG00000197714.8|ZNF460	ED	6.719959
HGPS169	ENSG00000197714.8|ZNF460	ED	7.06903
HGPS188	ENSG00000197714.8|ZNF460	ED	17.35834
CTRL002	ENSG00000083844.10|ZNF264	ED	8.94103
CTRL004	ENSG00000083844.10|ZNF264	ED	2.799502
CTRL013	ENSG00000083844.10|ZNF264	ED	2.55834
HGPS167	ENSG00000083844.10|ZNF264	ED	2.2818837
HGPS169	ENSG00000083844.10|ZNF264	ED	2.675187
HGPS188	ENSG00000083844.10|ZNF264	ED	6.344956
CTRL002	ENSG00000204524.6|ZNF805	ED	5.91482
CTRL004	ENSG00000204524.6|ZNF805	ED	1.940828
CTRL013	ENSG00000204524.6|ZNF805	ED	1.414098
HGPS167	ENSG00000204524.6|ZNF805	ED	1.698264
HGPS169	ENSG00000204524.6|ZNF805	ED	1.954389
HGPS188	ENSG00000204524.6|ZNF805	ED	4.031278
CTRL002	ENSG00000134326.11|CMPK2	ED	0.1625396
CTRL004	ENSG00000134326.11|CMPK2	ED	0.1018415
CTRL013	ENSG00000134326.11|CMPK2	ED	0
HGPS167	ENSG00000134326.11|CMPK2	ED	0.06388133
HGPS169	ENSG00000134326.11|CMPK2	ED	0.0486405
HGPS188	ENSG00000134326.11|CMPK2	ED	0.2514895
CTRL002	ENSG00000198914.3|POU3F3	ED	0
CTRL004	ENSG00000198914.3|POU3F3	ED	0
CTRL013	ENSG00000198914.3|POU3F3	ED	0
HGPS167	ENSG00000198914.3|POU3F3	ED	0.00946522
HGPS169	ENSG00000198914.3|POU3F3	ED	0.0225882
HGPS188	ENSG00000198914.3|POU3F3	ED	0
CTRL002	ENSG00000088205.12|DDX18	ED	15.047086
CTRL004	ENSG00000088205.12|DDX18	ED	11.123758
CTRL013	ENSG00000088205.12|DDX18	ED	8.86496
HGPS167	ENSG00000088205.12|DDX18	ED	6.5633261
HGPS169	ENSG00000088205.12|DDX18	ED	7.820166
HGPS188	ENSG00000088205.12|DDX18	ED	15.365586
CTRL002	ENSG00000166351.10|POTED	ED	0
CTRL004	ENSG00000166351.10|POTED	ED	0
CTRL013	ENSG00000166351.10|POTED	ED	0
HGPS167	ENSG00000166351.10|POTED	ED	0
HGPS169	ENSG00000166351.10|POTED	ED	0
HGPS188	ENSG00000166351.10|POTED	ED	0
CTRL002	ENSG00000280109.2|PLAC4	ED	0.313103
CTRL004	ENSG00000280109.2|PLAC4	ED	0.0522349
CTRL013	ENSG00000280109.2|PLAC4	ED	0.0840009
HGPS167	ENSG00000280109.2|PLAC4	ED	0.0847653
HGPS169	ENSG00000280109.2|PLAC4	ED	0.119926
HGPS188	ENSG00000280109.2|PLAC4	ED	0.289973
CTRL002	ENSG00000182240.15|BACE2	ED	6.736182
CTRL004	ENSG00000182240.15|BACE2	ED	3.9744427
CTRL013	ENSG00000182240.15|BACE2	ED	1.5287746
HGPS167	ENSG00000182240.15|BACE2	ED	6.346205
HGPS169	ENSG00000182240.15|BACE2	ED	6.115371
HGPS188	ENSG00000182240.15|BACE2	ED	15.155433
CTRL002	ENSG00000091181.19|IL5RA	ED	0.1505202
CTRL004	ENSG00000091181.19|IL5RA	ED	0.0962839
CTRL013	ENSG00000091181.19|IL5RA	ED	0.0197827
HGPS167	ENSG00000091181.19|IL5RA	ED	0.0386578
HGPS169	ENSG00000091181.19|IL5RA	ED	0.00741988
HGPS188	ENSG00000091181.19|IL5RA	ED	0.0240029
CTRL002	ENSG00000072756.16|TRNT1	ED	14.459311
CTRL004	ENSG00000072756.16|TRNT1	ED	7.1600454
CTRL013	ENSG00000072756.16|TRNT1	ED	6.480768
HGPS167	ENSG00000072756.16|TRNT1	ED	6.34078
HGPS169	ENSG00000072756.16|TRNT1	ED	5.8854785
HGPS188	ENSG00000072756.16|TRNT1	ED	11.667855
CTRL002	ENSG00000113851.14|CRBN	ED	45.079964
CTRL004	ENSG00000113851.14|CRBN	ED	10.2142145
CTRL013	ENSG00000113851.14|CRBN	ED	7.4768016
HGPS167	ENSG00000113851.14|CRBN	ED	8.6545878
HGPS169	ENSG00000113851.14|CRBN	ED	8.322117
HGPS188	ENSG00000113851.14|CRBN	ED	16.028009
CTRL002	ENSG00000170364.12|SETMAR	ED	5.479436
CTRL004	ENSG00000170364.12|SETMAR	ED	1.9430556
CTRL013	ENSG00000170364.12|SETMAR	ED	2.5596184
HGPS167	ENSG00000170364.12|SETMAR	ED	2.5405502
HGPS169	ENSG00000170364.12|SETMAR	ED	2.932381
HGPS188	ENSG00000170364.12|SETMAR	ED	5.029537
CTRL002	ENSG00000144455.13|SUMF1	ED	20.169627
CTRL004	ENSG00000144455.13|SUMF1	ED	10.2377947
CTRL013	ENSG00000144455.13|SUMF1	ED	7.110798
HGPS167	ENSG00000144455.13|SUMF1	ED	14.1000296
HGPS169	ENSG00000144455.13|SUMF1	ED	13.707826
HGPS188	ENSG00000144455.13|SUMF1	ED	15.470417
CTRL002	ENSG00000163576.17|EFHB	ED	0.887703
CTRL004	ENSG00000163576.17|EFHB	ED	0.04788966
CTRL013	ENSG00000163576.17|EFHB	ED	0.0924518
HGPS167	ENSG00000163576.17|EFHB	ED	0.23362672
HGPS169	ENSG00000163576.17|EFHB	ED	0.0352516
HGPS188	ENSG00000163576.17|EFHB	ED	0.2355592
CTRL002	ENSG00000163377.15|FAM19A4	ED	0
CTRL004	ENSG00000163377.15|FAM19A4	ED	0
CTRL013	ENSG00000163377.15|FAM19A4	ED	0
HGPS167	ENSG00000163377.15|FAM19A4	ED	0
HGPS169	ENSG00000163377.15|FAM19A4	ED	0
HGPS188	ENSG00000163377.15|FAM19A4	ED	0
CTRL002	ENSG00000080224.17|EPHA6	ED	0
CTRL004	ENSG00000080224.17|EPHA6	ED	0.01411374
CTRL013	ENSG00000080224.17|EPHA6	ED	0
HGPS167	ENSG00000080224.17|EPHA6	ED	0
HGPS169	ENSG00000080224.17|EPHA6	ED	0
HGPS188	ENSG00000080224.17|EPHA6	ED	0
CTRL002	ENSG00000121871.3|SLITRK3	ED	0.0442701
CTRL004	ENSG00000121871.3|SLITRK3	ED	0
CTRL013	ENSG00000121871.3|SLITRK3	ED	0.0102754
HGPS167	ENSG00000121871.3|SLITRK3	ED	0.00965806
HGPS169	ENSG00000121871.3|SLITRK3	ED	0.0166286
HGPS188	ENSG00000121871.3|SLITRK3	ED	0.0355484
CTRL002	ENSG00000169064.12|ZBBX	ED	0
CTRL004	ENSG00000169064.12|ZBBX	ED	0
CTRL013	ENSG00000169064.12|ZBBX	ED	0
HGPS167	ENSG00000169064.12|ZBBX	ED	0.0134902
HGPS169	ENSG00000169064.12|ZBBX	ED	0
HGPS188	ENSG00000169064.12|ZBBX	ED	0
CTRL002	ENSG00000169851.15|PCDH7	ED	0.7089829
CTRL004	ENSG00000169851.15|PCDH7	ED	1.5276749
CTRL013	ENSG00000169851.15|PCDH7	ED	0.632718
HGPS167	ENSG00000169851.15|PCDH7	ED	0.32253992
HGPS169	ENSG00000169851.15|PCDH7	ED	0.0327088
HGPS188	ENSG00000169851.15|PCDH7	ED	5.601609
CTRL002	ENSG00000174145.7|NWD2	ED	0
CTRL004	ENSG00000174145.7|NWD2	ED	0
CTRL013	ENSG00000174145.7|NWD2	ED	0
HGPS167	ENSG00000174145.7|NWD2	ED	0
HGPS169	ENSG00000174145.7|NWD2	ED	0
HGPS188	ENSG00000174145.7|NWD2	ED	0
CTRL002	ENSG00000154274.14|C4orf19	ED	0.1982683
CTRL004	ENSG00000154274.14|C4orf19	ED	0.09859125
CTRL013	ENSG00000154274.14|C4orf19	ED	0
HGPS167	ENSG00000154274.14|C4orf19	ED	0.084244825
HGPS169	ENSG00000154274.14|C4orf19	ED	0.0194892106618
HGPS188	ENSG00000154274.14|C4orf19	ED	0.3432844
CTRL002	ENSG00000177752.14|YIPF7	ED	0
CTRL004	ENSG00000177752.14|YIPF7	ED	0.0257795
CTRL013	ENSG00000177752.14|YIPF7	ED	0
HGPS167	ENSG00000177752.14|YIPF7	ED	0
HGPS169	ENSG00000177752.14|YIPF7	ED	0
HGPS188	ENSG00000177752.14|YIPF7	ED	0.057971
CTRL002	ENSG00000151806.13|GUF1	ED	6.913867
CTRL004	ENSG00000151806.13|GUF1	ED	2.7950985
CTRL013	ENSG00000151806.13|GUF1	ED	2.443713
HGPS167	ENSG00000151806.13|GUF1	ED	1.9885822
HGPS169	ENSG00000151806.13|GUF1	ED	1.736320911
HGPS188	ENSG00000151806.13|GUF1	ED	5.185711
CTRL002	ENSG00000163281.11|GNPDA2	ED	9.749401
CTRL004	ENSG00000163281.11|GNPDA2	ED	6.5372714
CTRL013	ENSG00000163281.11|GNPDA2	ED	5.9170513
HGPS167	ENSG00000163281.11|GNPDA2	ED	6.7395035
HGPS169	ENSG00000163281.11|GNPDA2	ED	7.318243
HGPS188	ENSG00000163281.11|GNPDA2	ED	11.6751252
CTRL002	ENSG00000163288.13|GABRB1	ED	0
CTRL004	ENSG00000163288.13|GABRB1	ED	0
CTRL013	ENSG00000163288.13|GABRB1	ED	0
HGPS167	ENSG00000163288.13|GABRB1	ED	0
HGPS169	ENSG00000163288.13|GABRB1	ED	0
HGPS188	ENSG00000163288.13|GABRB1	ED	0
CTRL002	ENSG00000172238.4|ATOH1	ED	0
CTRL004	ENSG00000172238.4|ATOH1	ED	0
CTRL013	ENSG00000172238.4|ATOH1	ED	0
HGPS167	ENSG00000172238.4|ATOH1	ED	0
HGPS169	ENSG00000172238.4|ATOH1	ED	0
HGPS188	ENSG00000172238.4|ATOH1	ED	0
CTRL002	ENSG00000164100.8|NDST3	ED	0.1473264
CTRL004	ENSG00000164100.8|NDST3	ED	0.0129844
CTRL013	ENSG00000164100.8|NDST3	ED	0.00859205
HGPS167	ENSG00000164100.8|NDST3	ED	0.0339521
HGPS169	ENSG00000164100.8|NDST3	ED	0.0405537
HGPS188	ENSG00000164100.8|NDST3	ED	0.776398
CTRL002	ENSG00000138650.8|PCDH10	ED	0.234057
CTRL004	ENSG00000138650.8|PCDH10	ED	0.383869
CTRL013	ENSG00000138650.8|PCDH10	ED	0.6117498
HGPS167	ENSG00000138650.8|PCDH10	ED	3.092065
HGPS169	ENSG00000138650.8|PCDH10	ED	0.7665383
HGPS188	ENSG00000138650.8|PCDH10	ED	2.092909
CTRL002	ENSG00000145414.8|NAF1	ED	6.849822
CTRL004	ENSG00000145414.8|NAF1	ED	2.1845562
CTRL013	ENSG00000145414.8|NAF1	ED	1.4109271
HGPS167	ENSG00000145414.8|NAF1	ED	1.560236
HGPS169	ENSG00000145414.8|NAF1	ED	2.523531
HGPS188	ENSG00000145414.8|NAF1	ED	5.188405
CTRL002	ENSG00000248771.5|SMIM31	ED	0.197135
CTRL004	ENSG00000248771.5|SMIM31	ED	0.0345315
CTRL013	ENSG00000248771.5|SMIM31	ED	0.0161944
HGPS167	ENSG00000248771.5|SMIM31	ED	0.0646765
HGPS169	ENSG00000248771.5|SMIM31	ED	0.0517724
HGPS188	ENSG00000248771.5|SMIM31	ED	0.0971893
CTRL002	ENSG00000039139.9|DNAH5	ED	0.714995
CTRL004	ENSG00000039139.9|DNAH5	ED	0.4514921
CTRL013	ENSG00000039139.9|DNAH5	ED	0.4678546
HGPS167	ENSG00000039139.9|DNAH5	ED	0.281339
HGPS169	ENSG00000039139.9|DNAH5	ED	0.6156405
HGPS188	ENSG00000039139.9|DNAH5	ED	0.7336359
CTRL002	ENSG00000127184.12|COX7C	ED	152.074884
CTRL004	ENSG00000127184.12|COX7C	ED	175.4111125
CTRL013	ENSG00000127184.12|COX7C	ED	122.4274172
HGPS167	ENSG00000127184.12|COX7C	ED	150.992282141
HGPS169	ENSG00000127184.12|COX7C	ED	142.06461
HGPS188	ENSG00000127184.12|COX7C	ED	154.151528
CTRL002	ENSG00000113328.18|CCNG1	ED	119.33259
CTRL004	ENSG00000113328.18|CCNG1	ED	58.912155
CTRL013	ENSG00000113328.18|CCNG1	ED	56.231873
HGPS167	ENSG00000113328.18|CCNG1	ED	46.457524
HGPS169	ENSG00000113328.18|CCNG1	ED	54.466982
HGPS188	ENSG00000113328.18|CCNG1	ED	81.524195
CTRL002	ENSG00000072571.19|HMMR	ED	3.0354826
CTRL004	ENSG00000072571.19|HMMR	ED	5.93659080019469
CTRL013	ENSG00000072571.19|HMMR	ED	2.4052108914
HGPS167	ENSG00000072571.19|HMMR	ED	3.0401064
HGPS169	ENSG00000072571.19|HMMR	ED	0.2938666
HGPS188	ENSG00000072571.19|HMMR	ED	3.06593300020076
CTRL002	ENSG00000170584.10|NUDCD2	ED	5.164382
CTRL004	ENSG00000170584.10|NUDCD2	ED	4.706045
CTRL013	ENSG00000170584.10|NUDCD2	ED	2.025377
HGPS167	ENSG00000170584.10|NUDCD2	ED	3.312407
HGPS169	ENSG00000170584.10|NUDCD2	ED	1.896184
HGPS188	ENSG00000170584.10|NUDCD2	ED	3.036464
CTRL002	ENSG00000008196.12|TFAP2B	ED	0
CTRL004	ENSG00000008196.12|TFAP2B	ED	0
CTRL013	ENSG00000008196.12|TFAP2B	ED	0
HGPS167	ENSG00000008196.12|TFAP2B	ED	0
HGPS169	ENSG00000008196.12|TFAP2B	ED	0
HGPS188	ENSG00000008196.12|TFAP2B	ED	0
CTRL002	ENSG00000146166.16|LGSN	ED	0.160507
CTRL004	ENSG00000146166.16|LGSN	ED	0.0264748
CTRL013	ENSG00000146166.16|LGSN	ED	0.0195159
HGPS167	ENSG00000146166.16|LGSN	ED	0.0255294
HGPS169	ENSG00000146166.16|LGSN	ED	0.0306339
HGPS188	ENSG00000146166.16|LGSN	ED	0.0742443
CTRL002	ENSG00000168216.10|LMBRD1	ED	15.15324
CTRL004	ENSG00000168216.10|LMBRD1	ED	4.802116
CTRL013	ENSG00000168216.10|LMBRD1	ED	5.981008857
HGPS167	ENSG00000168216.10|LMBRD1	ED	6.148249
HGPS169	ENSG00000168216.10|LMBRD1	ED	7.12156
HGPS188	ENSG00000168216.10|LMBRD1	ED	9.93849
CTRL002	ENSG00000014123.9|UFL1	ED	13.409537
CTRL004	ENSG00000014123.9|UFL1	ED	6.354054
CTRL013	ENSG00000014123.9|UFL1	ED	6.106191
HGPS167	ENSG00000014123.9|UFL1	ED	5.420174
HGPS169	ENSG00000014123.9|UFL1	ED	6.952103
HGPS188	ENSG00000014123.9|UFL1	ED	10.520139
CTRL002	ENSG00000112214.10|FHL5	ED	0
CTRL004	ENSG00000112214.10|FHL5	ED	0
CTRL013	ENSG00000112214.10|FHL5	ED	0
HGPS167	ENSG00000112214.10|FHL5	ED	0
HGPS169	ENSG00000112214.10|FHL5	ED	0
HGPS188	ENSG00000112214.10|FHL5	ED	0
CTRL002	ENSG00000146555.18|SDK1	ED	0.3670919755
CTRL004	ENSG00000146555.18|SDK1	ED	0.0641005008
CTRL013	ENSG00000146555.18|SDK1	ED	0.0123375
HGPS167	ENSG00000146555.18|SDK1	ED	0.2227694035337
HGPS169	ENSG00000146555.18|SDK1	ED	0.0283432
HGPS188	ENSG00000146555.18|SDK1	ED	0.0147724
CTRL002	ENSG00000189043.9|NDUFA4	ED	38.082861
CTRL004	ENSG00000189043.9|NDUFA4	ED	29.02337
CTRL013	ENSG00000189043.9|NDUFA4	ED	26.46977
HGPS167	ENSG00000189043.9|NDUFA4	ED	34.98489
HGPS169	ENSG00000189043.9|NDUFA4	ED	34.893794
HGPS188	ENSG00000189043.9|NDUFA4	ED	32.4666
CTRL002	ENSG00000106443.15|PHF14	ED	17.758948
CTRL004	ENSG00000106443.15|PHF14	ED	5.550665
CTRL013	ENSG00000106443.15|PHF14	ED	5.919546127
HGPS167	ENSG00000106443.15|PHF14	ED	5.704986
HGPS169	ENSG00000106443.15|PHF14	ED	6.30452753658
HGPS188	ENSG00000106443.15|PHF14	ED	16.56625
CTRL002	ENSG00000164500.6|C7orf72	ED	0
CTRL004	ENSG00000164500.6|C7orf72	ED	0
CTRL013	ENSG00000164500.6|C7orf72	ED	0
HGPS167	ENSG00000164500.6|C7orf72	ED	0
HGPS169	ENSG00000164500.6|C7orf72	ED	0
HGPS188	ENSG00000164500.6|C7orf72	ED	0
CTRL002	ENSG00000042813.7|ZPBP	ED	0
CTRL004	ENSG00000042813.7|ZPBP	ED	0
CTRL013	ENSG00000042813.7|ZPBP	ED	0
HGPS167	ENSG00000042813.7|ZPBP	ED	0
HGPS169	ENSG00000042813.7|ZPBP	ED	0
HGPS188	ENSG00000042813.7|ZPBP	ED	0
CTRL002	ENSG00000132432.13|SEC61G	ED	90.39382
CTRL004	ENSG00000132432.13|SEC61G	ED	196.78196
CTRL013	ENSG00000132432.13|SEC61G	ED	254.55114
HGPS167	ENSG00000132432.13|SEC61G	ED	128.9888026765
HGPS169	ENSG00000132432.13|SEC61G	ED	148.8021182
HGPS188	ENSG00000132432.13|SEC61G	ED	103.475539
CTRL002	ENSG00000173041.11|ZNF680	ED	3.384211
CTRL004	ENSG00000173041.11|ZNF680	ED	2.115365
CTRL013	ENSG00000173041.11|ZNF680	ED	1.36292
HGPS167	ENSG00000173041.11|ZNF680	ED	1.5884328
HGPS169	ENSG00000173041.11|ZNF680	ED	2.072374
HGPS188	ENSG00000173041.11|ZNF680	ED	3.140406
CTRL002	ENSG00000277149.4|TYW1B	ED	0.736891
CTRL004	ENSG00000277149.4|TYW1B	ED	0.6319605
CTRL013	ENSG00000277149.4|TYW1B	ED	0.4185314
HGPS167	ENSG00000277149.4|TYW1B	ED	0.2527219
HGPS169	ENSG00000277149.4|TYW1B	ED	0.963317
HGPS188	ENSG00000277149.4|TYW1B	ED	1.19882
CTRL002	ENSG00000184903.9|IMMP2L	ED	9.013108
CTRL004	ENSG00000184903.9|IMMP2L	ED	3.4736091
CTRL013	ENSG00000184903.9|IMMP2L	ED	2.546497
HGPS167	ENSG00000184903.9|IMMP2L	ED	3.4147555
HGPS169	ENSG00000184903.9|IMMP2L	ED	5.570698
HGPS188	ENSG00000184903.9|IMMP2L	ED	3.39796
CTRL002	ENSG00000147316.12|MCPH1	ED	10.394952
CTRL004	ENSG00000147316.12|MCPH1	ED	3.820126
CTRL013	ENSG00000147316.12|MCPH1	ED	3.601698
HGPS167	ENSG00000147316.12|MCPH1	ED	3.289869
HGPS169	ENSG00000147316.12|MCPH1	ED	3.205122
HGPS188	ENSG00000147316.12|MCPH1	ED	7.55702
CTRL002	ENSG00000147485.12|PXDNL	ED	0.0768864
CTRL004	ENSG00000147485.12|PXDNL	ED	0.0132073
CTRL013	ENSG00000147485.12|PXDNL	ED	0.00880457
HGPS167	ENSG00000147485.12|PXDNL	ED	0.01531706
HGPS169	ENSG00000147485.12|PXDNL	ED	0.00707196
HGPS188	ENSG00000147485.12|PXDNL	ED	0.0261391
CTRL002	ENSG00000137574.10|TGS1	ED	8.28902
CTRL004	ENSG00000137574.10|TGS1	ED	3.417562
CTRL013	ENSG00000137574.10|TGS1	ED	4.036571
HGPS167	ENSG00000137574.10|TGS1	ED	2.201644
HGPS169	ENSG00000137574.10|TGS1	ED	2.610883
HGPS188	ENSG00000137574.10|TGS1	ED	6.66079
CTRL002	ENSG00000167904.14|TMEM68	ED	9.04563109
CTRL004	ENSG00000167904.14|TMEM68	ED	3.83358
CTRL013	ENSG00000167904.14|TMEM68	ED	3.781861
HGPS167	ENSG00000167904.14|TMEM68	ED	3.7650236
HGPS169	ENSG00000167904.14|TMEM68	ED	4.4964922
HGPS188	ENSG00000167904.14|TMEM68	ED	6.806636
CTRL002	ENSG00000184672.11|RALYL	ED	0
CTRL004	ENSG00000184672.11|RALYL	ED	0.0064705
CTRL013	ENSG00000184672.11|RALYL	ED	0
HGPS167	ENSG00000184672.11|RALYL	ED	0.00537078
HGPS169	ENSG00000184672.11|RALYL	ED	0.0308936
HGPS188	ENSG00000184672.11|RALYL	ED	0
CTRL002	ENSG00000147724.11|FAM135B	ED	0.3638192
CTRL004	ENSG00000147724.11|FAM135B	ED	0.14087381
CTRL013	ENSG00000147724.11|FAM135B	ED	0
HGPS167	ENSG00000147724.11|FAM135B	ED	0.01422535
HGPS169	ENSG00000147724.11|FAM135B	ED	0.03085162
HGPS188	ENSG00000147724.11|FAM135B	ED	0.19828482
CTRL002	ENSG00000198680.4|TUSC1	ED	2.26252
CTRL004	ENSG00000198680.4|TUSC1	ED	1.78392
CTRL013	ENSG00000198680.4|TUSC1	ED	1.28671
HGPS167	ENSG00000198680.4|TUSC1	ED	2.24983
HGPS169	ENSG00000198680.4|TUSC1	ED	2.49735
HGPS188	ENSG00000198680.4|TUSC1	ED	2.58053
CTRL002	ENSG00000122729.18|ACO1	ED	22.361310039954
CTRL004	ENSG00000122729.18|ACO1	ED	14.555998
CTRL013	ENSG00000122729.18|ACO1	ED	12.183411
HGPS167	ENSG00000122729.18|ACO1	ED	8.558184
HGPS169	ENSG00000122729.18|ACO1	ED	9.04922700059551
HGPS188	ENSG00000122729.18|ACO1	ED	12.58631
CTRL002	ENSG00000198963.10|RORB	ED	0.15407243838
CTRL004	ENSG00000198963.10|RORB	ED	0.00427857
CTRL013	ENSG00000198963.10|RORB	ED	0
HGPS167	ENSG00000198963.10|RORB	ED	0.004716458
HGPS169	ENSG00000198963.10|RORB	ED	0
HGPS188	ENSG00000198963.10|RORB	ED	0.0104478
