# Supplementary material for: SAMMY-seq reveals early alteration of heterochromatin and deregulation of bivalent genes in Hutchinson-Gilford Progeria Syndrome
Source: Nat Commun. 2020 Dec 8;11:6274. doi: 10.1038/s41467-020-20048-9 (PMC7722762; doi:10.1038/s41467-020-20048-9)
Supplement: Supplementary file 4 — Source Data [file 41467_2020_20048_MOESM4_ESM.zip › SebestyenMarullo_etal_SourceDataFile3/Supplementary Figure 5d and h.csv]

binno	literature_median_value	sample_id	sample_id2	experiment	comparison
1	3.68095978	CTRL004-P20	CTRL004-P20	Lamin A/C	S4 vs S2
2	3.68095978	CTRL004-P20	CTRL004-P20	Lamin A/C	S4 vs S2
3	2.603404717	CTRL004-P20	CTRL004-P20	Lamin A/C	S4 vs S2
4	2.425772216	CTRL004-P20	CTRL004-P20	Lamin A/C	S4 vs S2
5	2.425772216	CTRL004-P20	CTRL004-P20	Lamin A/C	S4 vs S2
6	2.998092378	CTRL004-P20	CTRL004-P20	Lamin A/C	S4 vs S2
7	2.998092378	CTRL004-P20	CTRL004-P20	Lamin A/C	S4 vs S2
8	3.00768395	CTRL004-P20	CTRL004-P20	Lamin A/C	S4 vs S2
9	3.00768395	CTRL004-P20	CTRL004-P20	Lamin A/C	S4 vs S2
10	3.00768395	CTRL004-P20	CTRL004-P20	Lamin A/C	S4 vs S2
11	1.680355891	CTRL004-P20	CTRL004-P20	Lamin A/C	S4 vs S2
12	1.680355891	CTRL004-P20	CTRL004-P20	Lamin A/C	S4 vs S2
13	1.879579533	CTRL004-P20	CTRL004-P20	Lamin A/C	S4 vs S2
14	2.467075738	CTRL004-P20	CTRL004-P20	Lamin A/C	S4 vs S2
15	2.583270791	CTRL004-P20	CTRL004-P20	Lamin A/C	S4 vs S2
16	2.583270791	CTRL004-P20	CTRL004-P20	Lamin A/C	S4 vs S2
17	2.25911404	CTRL004-P20	CTRL004-P20	Lamin A/C	S4 vs S2
18	1.868606122	CTRL004-P20	CTRL004-P20	Lamin A/C	S4 vs S2
19	1.852480493	CTRL004-P20	CTRL004-P20	Lamin A/C	S4 vs S2
20	0.8876072759	CTRL004-P20	CTRL004-P20	Lamin A/C	S4 vs S2
21	0.4234177136	CTRL004-P20	CTRL004-P20	Lamin A/C	S4 vs S2
22	-2.97063282	CTRL004-P20	CTRL004-P20	Lamin A/C	S4 vs S2
23	0.4234177136	CTRL004-P20	CTRL004-P20	Lamin A/C	S4 vs S2
24	0.2241545721	CTRL004-P20	CTRL004-P20	Lamin A/C	S4 vs S2
25	0.7217061459	CTRL004-P20	CTRL004-P20	Lamin A/C	S4 vs S2
26	0.7924187898	CTRL004-P20	CTRL004-P20	Lamin A/C	S4 vs S2
27	0.7924187898	CTRL004-P20	CTRL004-P20	Lamin A/C	S4 vs S2
28	-0.01789806412	CTRL004-P20	CTRL004-P20	Lamin A/C	S4 vs S2
29	-0.5065702467	CTRL004-P20	CTRL004-P20	Lamin A/C	S4 vs S2
30	-0.5065702467	CTRL004-P20	CTRL004-P20	Lamin A/C	S4 vs S2
31	-1.529206175	CTRL004-P20	CTRL004-P20	Lamin A/C	S4 vs S2
32	0.08823875414	CTRL004-P20	CTRL004-P20	Lamin A/C	S4 vs S2
33	0.5903327107	CTRL004-P20	CTRL004-P20	Lamin A/C	S4 vs S2
34	0.8446225607	CTRL004-P20	CTRL004-P20	Lamin A/C	S4 vs S2
35	0.5903327107	CTRL004-P20	CTRL004-P20	Lamin A/C	S4 vs S2
36	0	CTRL004-P20	CTRL004-P20	Lamin A/C	S4 vs S2
37	0	CTRL004-P20	CTRL004-P20	Lamin A/C	S4 vs S2
38	0.8596061686	CTRL004-P20	CTRL004-P20	Lamin A/C	S4 vs S2
39	1.09438511	CTRL004-P20	CTRL004-P20	Lamin A/C	S4 vs S2
40	1.153264167	CTRL004-P20	CTRL004-P20	Lamin A/C	S4 vs S2
41	1.153264167	CTRL004-P20	CTRL004-P20	Lamin A/C	S4 vs S2
42	1.131564277	CTRL004-P20	CTRL004-P20	Lamin A/C	S4 vs S2
43	1.131564277	CTRL004-P20	CTRL004-P20	Lamin A/C	S4 vs S2
44	0.9952638128	CTRL004-P20	CTRL004-P20	Lamin A/C	S4 vs S2
45	0.6389216932	CTRL004-P20	CTRL004-P20	Lamin A/C	S4 vs S2
46	0.6219976599	CTRL004-P20	CTRL004-P20	Lamin A/C	S4 vs S2
47	0.6389216932	CTRL004-P20	CTRL004-P20	Lamin A/C	S4 vs S2
48	1.882248912	CTRL004-P20	CTRL004-P20	Lamin A/C	S4 vs S2
49	2.086914386	CTRL004-P20	CTRL004-P20	Lamin A/C	S4 vs S2
50	2.086914386	CTRL004-P20	CTRL004-P20	Lamin A/C	S4 vs S2
51	1.199837474	CTRL004-P20	CTRL004-P20	Lamin A/C	S4 vs S2
52	1.199837474	CTRL004-P20	CTRL004-P20	Lamin A/C	S4 vs S2
53	1.547567671	CTRL004-P20	CTRL004-P20	Lamin A/C	S4 vs S2
54	2.251210206	CTRL004-P20	CTRL004-P20	Lamin A/C	S4 vs S2
55	2.251210206	CTRL004-P20	CTRL004-P20	Lamin A/C	S4 vs S2
56	2.785869027	CTRL004-P20	CTRL004-P20	Lamin A/C	S4 vs S2
57	3.304763187	CTRL004-P20	CTRL004-P20	Lamin A/C	S4 vs S2
58	3.704947903	CTRL004-P20	CTRL004-P20	Lamin A/C	S4 vs S2
59	3.704947903	CTRL004-P20	CTRL004-P20	Lamin A/C	S4 vs S2
60	2.961846001	CTRL004-P20	CTRL004-P20	Lamin A/C	S4 vs S2
61	2.136907335	CTRL004-P20	CTRL004-P20	Lamin A/C	S4 vs S2
62	2.136907335	CTRL004-P20	CTRL004-P20	Lamin A/C	S4 vs S2
63	2.136907335	CTRL004-P20	CTRL004-P20	Lamin A/C	S4 vs S2
64	2.397465083	CTRL004-P20	CTRL004-P20	Lamin A/C	S4 vs S2
65	2.090810884	CTRL004-P20	CTRL004-P20	Lamin A/C	S4 vs S2
66	2.397465083	CTRL004-P20	CTRL004-P20	Lamin A/C	S4 vs S2
67	2.090810884	CTRL004-P20	CTRL004-P20	Lamin A/C	S4 vs S2
68	2.552199445	CTRL004-P20	CTRL004-P20	Lamin A/C	S4 vs S2
69	2.763022643	CTRL004-P20	CTRL004-P20	Lamin A/C	S4 vs S2
70	2.763022643	CTRL004-P20	CTRL004-P20	Lamin A/C	S4 vs S2
71	2.587984017	CTRL004-P20	CTRL004-P20	Lamin A/C	S4 vs S2
72	2.587984017	CTRL004-P20	CTRL004-P20	Lamin A/C	S4 vs S2
73	2.772524143	CTRL004-P20	CTRL004-P20	Lamin A/C	S4 vs S2
74	3.02964258	CTRL004-P20	CTRL004-P20	Lamin A/C	S4 vs S2
75	3.02964258	CTRL004-P20	CTRL004-P20	Lamin A/C	S4 vs S2
76	3.523293874	CTRL004-P20	CTRL004-P20	Lamin A/C	S4 vs S2
77	3.523293874	CTRL004-P20	CTRL004-P20	Lamin A/C	S4 vs S2
78	3.221225001	CTRL004-P20	CTRL004-P20	Lamin A/C	S4 vs S2
79	3.221225001	CTRL004-P20	CTRL004-P20	Lamin A/C	S4 vs S2
80	3.267712663	CTRL004-P20	CTRL004-P20	Lamin A/C	S4 vs S2
81	3.8869624	CTRL004-P20	CTRL004-P20	Lamin A/C	S4 vs S2
82	4.2096873	CTRL004-P20	CTRL004-P20	Lamin A/C	S4 vs S2
83	4.2096873	CTRL004-P20	CTRL004-P20	Lamin A/C	S4 vs S2
84	4.2096873	CTRL004-P20	CTRL004-P20	Lamin A/C	S4 vs S2
85	3.47217398	CTRL004-P20	CTRL004-P20	Lamin A/C	S4 vs S2
86	2.707397912	CTRL004-P20	CTRL004-P20	Lamin A/C	S4 vs S2
87	2.707397912	CTRL004-P20	CTRL004-P20	Lamin A/C	S4 vs S2
88	2.088774322	CTRL004-P20	CTRL004-P20	Lamin A/C	S4 vs S2
89	2.57952819	CTRL004-P20	CTRL004-P20	Lamin A/C	S4 vs S2
90	2.57952819	CTRL004-P20	CTRL004-P20	Lamin A/C	S4 vs S2
91	2.57952819	CTRL004-P20	CTRL004-P20	Lamin A/C	S4 vs S2
92	2.61799494	CTRL004-P20	CTRL004-P20	Lamin A/C	S4 vs S2
93	2.61799494	CTRL004-P20	CTRL004-P20	Lamin A/C	S4 vs S2
94	2.761430242	CTRL004-P20	CTRL004-P20	Lamin A/C	S4 vs S2
95	2.803576631	CTRL004-P20	CTRL004-P20	Lamin A/C	S4 vs S2
96	2.803576631	CTRL004-P20	CTRL004-P20	Lamin A/C	S4 vs S2
97	3.166603185	CTRL004-P20	CTRL004-P20	Lamin A/C	S4 vs S2
98	3.214686603	CTRL004-P20	CTRL004-P20	Lamin A/C	S4 vs S2
99	3.214686603	CTRL004-P20	CTRL004-P20	Lamin A/C	S4 vs S2
100	3.214686603	CTRL004-P20	CTRL004-P20	Lamin A/C	S4 vs S2
1	-0.05294928496	CTRL004-P20	CTRL004-P20	Lamin A/C	S4 vs S2
2	0.005733151552	CTRL004-P20	CTRL004-P20	Lamin A/C	S4 vs S2
3	0.4015980304	CTRL004-P20	CTRL004-P20	Lamin A/C	S4 vs S2
4	0.5673589012	CTRL004-P20	CTRL004-P20	Lamin A/C	S4 vs S2
5	0.5673589012	CTRL004-P20	CTRL004-P20	Lamin A/C	S4 vs S2
6	0.5673589012	CTRL004-P20	CTRL004-P20	Lamin A/C	S4 vs S2
7	0.8108688021	CTRL004-P20	CTRL004-P20	Lamin A/C	S4 vs S2
8	0.8108688021	CTRL004-P20	CTRL004-P20	Lamin A/C	S4 vs S2
9	0.4872878371	CTRL004-P20	CTRL004-P20	Lamin A/C	S4 vs S2
10	0.1524602322	CTRL004-P20	CTRL004-P20	Lamin A/C	S4 vs S2
11	0.1524602322	CTRL004-P20	CTRL004-P20	Lamin A/C	S4 vs S2
12	-0.3461992345	CTRL004-P20	CTRL004-P20	Lamin A/C	S4 vs S2
13	-0.3461992345	CTRL004-P20	CTRL004-P20	Lamin A/C	S4 vs S2
14	-0.3461992345	CTRL004-P20	CTRL004-P20	Lamin A/C	S4 vs S2
15	-0.4276095374	CTRL004-P20	CTRL004-P20	Lamin A/C	S4 vs S2
16	-0.4276095374	CTRL004-P20	CTRL004-P20	Lamin A/C	S4 vs S2
17	-0.4276095374	CTRL004-P20	CTRL004-P20	Lamin A/C	S4 vs S2
18	-0.6143434467	CTRL004-P20	CTRL004-P20	Lamin A/C	S4 vs S2
19	-0.9054851418	CTRL004-P20	CTRL004-P20	Lamin A/C	S4 vs S2
20	-1.096380624	CTRL004-P20	CTRL004-P20	Lamin A/C	S4 vs S2
21	-1.096380624	CTRL004-P20	CTRL004-P20	Lamin A/C	S4 vs S2
22	-2.021329428	CTRL004-P20	CTRL004-P20	Lamin A/C	S4 vs S2
23	-0.8679443839	CTRL004-P20	CTRL004-P20	Lamin A/C	S4 vs S2
24	-0.04274245568	CTRL004-P20	CTRL004-P20	Lamin A/C	S4 vs S2
25	1.24592304	CTRL004-P20	CTRL004-P20	Lamin A/C	S4 vs S2
26	2.156447523	CTRL004-P20	CTRL004-P20	Lamin A/C	S4 vs S2
27	2.156447523	CTRL004-P20	CTRL004-P20	Lamin A/C	S4 vs S2
28	2.003756716	CTRL004-P20	CTRL004-P20	Lamin A/C	S4 vs S2
29	1.161864706	CTRL004-P20	CTRL004-P20	Lamin A/C	S4 vs S2
30	0.7903589955	CTRL004-P20	CTRL004-P20	Lamin A/C	S4 vs S2
31	0.5273862547	CTRL004-P20	CTRL004-P20	Lamin A/C	S4 vs S2
32	-0.2032467757	CTRL004-P20	CTRL004-P20	Lamin A/C	S4 vs S2
33	-1.185438385	CTRL004-P20	CTRL004-P20	Lamin A/C	S4 vs S2
34	-1.185438385	CTRL004-P20	CTRL004-P20	Lamin A/C	S4 vs S2
35	-0.1975107799	CTRL004-P20	CTRL004-P20	Lamin A/C	S4 vs S2
36	0.1107907696	CTRL004-P20	CTRL004-P20	Lamin A/C	S4 vs S2
37	0.1107907696	CTRL004-P20	CTRL004-P20	Lamin A/C	S4 vs S2
38	-0.4580564101	CTRL004-P20	CTRL004-P20	Lamin A/C	S4 vs S2
39	-0.4580564101	CTRL004-P20	CTRL004-P20	Lamin A/C	S4 vs S2
40	0.5753400082	CTRL004-P20	CTRL004-P20	Lamin A/C	S4 vs S2
41	1.732514435	CTRL004-P20	CTRL004-P20	Lamin A/C	S4 vs S2
42	1.732514435	CTRL004-P20	CTRL004-P20	Lamin A/C	S4 vs S2
43	2.037667485	CTRL004-P20	CTRL004-P20	Lamin A/C	S4 vs S2
44	1.417768174	CTRL004-P20	CTRL004-P20	Lamin A/C	S4 vs S2
45	2.037667485	CTRL004-P20	CTRL004-P20	Lamin A/C	S4 vs S2
46	1.755057375	CTRL004-P20	CTRL004-P20	Lamin A/C	S4 vs S2
47	2.167158076	CTRL004-P20	CTRL004-P20	Lamin A/C	S4 vs S2
48	1.755057375	CTRL004-P20	CTRL004-P20	Lamin A/C	S4 vs S2
49	0.9198536069	CTRL004-P20	CTRL004-P20	Lamin A/C	S4 vs S2
50	0.9198536069	CTRL004-P20	CTRL004-P20	Lamin A/C	S4 vs S2
51	1.588111482	CTRL004-P20	CTRL004-P20	Lamin A/C	S4 vs S2
52	1.9686978	CTRL004-P20	CTRL004-P20	Lamin A/C	S4 vs S2
53	2.778572687	CTRL004-P20	CTRL004-P20	Lamin A/C	S4 vs S2
54	2.969666318	CTRL004-P20	CTRL004-P20	Lamin A/C	S4 vs S2
55	2.969666318	CTRL004-P20	CTRL004-P20	Lamin A/C	S4 vs S2
56	3.454390665	CTRL004-P20	CTRL004-P20	Lamin A/C	S4 vs S2
57	3.707547625	CTRL004-P20	CTRL004-P20	Lamin A/C	S4 vs S2
58	3.707547625	CTRL004-P20	CTRL004-P20	Lamin A/C	S4 vs S2
59	3.409102014	CTRL004-P20	CTRL004-P20	Lamin A/C	S4 vs S2
60	3.409102014	CTRL004-P20	CTRL004-P20	Lamin A/C	S4 vs S2
61	3.523289998	CTRL004-P20	CTRL004-P20	Lamin A/C	S4 vs S2
62	3.523289998	CTRL004-P20	CTRL004-P20	Lamin A/C	S4 vs S2
63	4.142312999	CTRL004-P20	CTRL004-P20	Lamin A/C	S4 vs S2
64	2.613399287	CTRL004-P20	CTRL004-P20	Lamin A/C	S4 vs S2
65	3.665802408	CTRL004-P20	CTRL004-P20	Lamin A/C	S4 vs S2
66	3.665802408	CTRL004-P20	CTRL004-P20	Lamin A/C	S4 vs S2
67	3.665802408	CTRL004-P20	CTRL004-P20	Lamin A/C	S4 vs S2
68	3.227113211	CTRL004-P20	CTRL004-P20	Lamin A/C	S4 vs S2
69	3.227113211	CTRL004-P20	CTRL004-P20	Lamin A/C	S4 vs S2
70	4.933982962	CTRL004-P20	CTRL004-P20	Lamin A/C	S4 vs S2
71	4.933982962	CTRL004-P20	CTRL004-P20	Lamin A/C	S4 vs S2
72	4.182926032	CTRL004-P20	CTRL004-P20	Lamin A/C	S4 vs S2
73	3.000630133	CTRL004-P20	CTRL004-P20	Lamin A/C	S4 vs S2
74	3.21997053	CTRL004-P20	CTRL004-P20	Lamin A/C	S4 vs S2
75	3.21997053	CTRL004-P20	CTRL004-P20	Lamin A/C	S4 vs S2
76	3.40916371	CTRL004-P20	CTRL004-P20	Lamin A/C	S4 vs S2
77	3.40916371	CTRL004-P20	CTRL004-P20	Lamin A/C	S4 vs S2
78	3.612162508	CTRL004-P20	CTRL004-P20	Lamin A/C	S4 vs S2
79	4.000398923	CTRL004-P20	CTRL004-P20	Lamin A/C	S4 vs S2
80	4.000398923	CTRL004-P20	CTRL004-P20	Lamin A/C	S4 vs S2
81	3.900952209	CTRL004-P20	CTRL004-P20	Lamin A/C	S4 vs S2
82	3.900952209	CTRL004-P20	CTRL004-P20	Lamin A/C	S4 vs S2
83	3.67128815	CTRL004-P20	CTRL004-P20	Lamin A/C	S4 vs S2
84	3.842565891	CTRL004-P20	CTRL004-P20	Lamin A/C	S4 vs S2
85	3.67128815	CTRL004-P20	CTRL004-P20	Lamin A/C	S4 vs S2
86	3.691512596	CTRL004-P20	CTRL004-P20	Lamin A/C	S4 vs S2
87	3.16596124	CTRL004-P20	CTRL004-P20	Lamin A/C	S4 vs S2
88	3.691512596	CTRL004-P20	CTRL004-P20	Lamin A/C	S4 vs S2
89	2.195797435	CTRL004-P20	CTRL004-P20	Lamin A/C	S4 vs S2
90	3.476310989	CTRL004-P20	CTRL004-P20	Lamin A/C	S4 vs S2
91	3.476310989	CTRL004-P20	CTRL004-P20	Lamin A/C	S4 vs S2
92	3.476310989	CTRL004-P20	CTRL004-P20	Lamin A/C	S4 vs S2
93	3.812746181	CTRL004-P20	CTRL004-P20	Lamin A/C	S4 vs S2
94	4.475313639	CTRL004-P20	CTRL004-P20	Lamin A/C	S4 vs S2
95	4.475313639	CTRL004-P20	CTRL004-P20	Lamin A/C	S4 vs S2
96	4.018035883	CTRL004-P20	CTRL004-P20	Lamin A/C	S4 vs S2
97	3.592920617	CTRL004-P20	CTRL004-P20	Lamin A/C	S4 vs S2
98	3.516633409	CTRL004-P20	CTRL004-P20	Lamin A/C	S4 vs S2
99	2.956082164	CTRL004-P20	CTRL004-P20	Lamin A/C	S4 vs S2
100	3.516633409	CTRL004-P20	CTRL004-P20	Lamin A/C	S4 vs S2
1	0.331700053	CTRL004-P20	CTRL004-P20	Lamin A/C	S4 vs S2
2	0.5969538693	CTRL004-P20	CTRL004-P20	Lamin A/C	S4 vs S2
3	1.600954061	CTRL004-P20	CTRL004-P20	Lamin A/C	S4 vs S2
4	0.6063582992	CTRL004-P20	CTRL004-P20	Lamin A/C	S4 vs S2
5	0.6063582992	CTRL004-P20	CTRL004-P20	Lamin A/C	S4 vs S2
6	0.6063582992	CTRL004-P20	CTRL004-P20	Lamin A/C	S4 vs S2
7	0.3490772541	CTRL004-P20	CTRL004-P20	Lamin A/C	S4 vs S2
8	0.3283516019	CTRL004-P20	CTRL004-P20	Lamin A/C	S4 vs S2
9	0.09841272479	CTRL004-P20	CTRL004-P20	Lamin A/C	S4 vs S2
10	-0.0859089151	CTRL004-P20	CTRL004-P20	Lamin A/C	S4 vs S2
11	0.09841272479	CTRL004-P20	CTRL004-P20	Lamin A/C	S4 vs S2
12	0.7734206293	CTRL004-P20	CTRL004-P20	Lamin A/C	S4 vs S2
13	0.7734206293	CTRL004-P20	CTRL004-P20	Lamin A/C	S4 vs S2
14	0.8981330408	CTRL004-P20	CTRL004-P20	Lamin A/C	S4 vs S2
15	0.3316943051	CTRL004-P20	CTRL004-P20	Lamin A/C	S4 vs S2
16	0.9586758099	CTRL004-P20	CTRL004-P20	Lamin A/C	S4 vs S2
17	1.076809631	CTRL004-P20	CTRL004-P20	Lamin A/C	S4 vs S2
18	1.076809631	CTRL004-P20	CTRL004-P20	Lamin A/C	S4 vs S2
19	0.2612333816	CTRL004-P20	CTRL004-P20	Lamin A/C	S4 vs S2
20	-0.04405096506	CTRL004-P20	CTRL004-P20	Lamin A/C	S4 vs S2
21	-0.04405096506	CTRL004-P20	CTRL004-P20	Lamin A/C	S4 vs S2
22	0.7246273965	CTRL004-P20	CTRL004-P20	Lamin A/C	S4 vs S2
23	0.7246273965	CTRL004-P20	CTRL004-P20	Lamin A/C	S4 vs S2
24	0.6959140461	CTRL004-P20	CTRL004-P20	Lamin A/C	S4 vs S2
25	0.6959140461	CTRL004-P20	CTRL004-P20	Lamin A/C	S4 vs S2
26	0.7083967912	CTRL004-P20	CTRL004-P20	Lamin A/C	S4 vs S2
27	1.387624519	CTRL004-P20	CTRL004-P20	Lamin A/C	S4 vs S2
28	1.387624519	CTRL004-P20	CTRL004-P20	Lamin A/C	S4 vs S2
29	0.7481377821	CTRL004-P20	CTRL004-P20	Lamin A/C	S4 vs S2
30	0.7481377821	CTRL004-P20	CTRL004-P20	Lamin A/C	S4 vs S2
31	0.6901567399	CTRL004-P20	CTRL004-P20	Lamin A/C	S4 vs S2
32	1.374895666	CTRL004-P20	CTRL004-P20	Lamin A/C	S4 vs S2
33	1.383886163	CTRL004-P20	CTRL004-P20	Lamin A/C	S4 vs S2
34	1.383886163	CTRL004-P20	CTRL004-P20	Lamin A/C	S4 vs S2
35	1.383886163	CTRL004-P20	CTRL004-P20	Lamin A/C	S4 vs S2
36	1.432906971	CTRL004-P20	CTRL004-P20	Lamin A/C	S4 vs S2
37	1.432906971	CTRL004-P20	CTRL004-P20	Lamin A/C	S4 vs S2
38	2.133070177	CTRL004-P20	CTRL004-P20	Lamin A/C	S4 vs S2
39	2.133070177	CTRL004-P20	CTRL004-P20	Lamin A/C	S4 vs S2
40	2.437049697	CTRL004-P20	CTRL004-P20	Lamin A/C	S4 vs S2
41	2.437049697	CTRL004-P20	CTRL004-P20	Lamin A/C	S4 vs S2
42	1.912038009	CTRL004-P20	CTRL004-P20	Lamin A/C	S4 vs S2
43	1.634088138	CTRL004-P20	CTRL004-P20	Lamin A/C	S4 vs S2
44	0.6641126863	CTRL004-P20	CTRL004-P20	Lamin A/C	S4 vs S2
45	0.6641126863	CTRL004-P20	CTRL004-P20	Lamin A/C	S4 vs S2
46	1.011341958	CTRL004-P20	CTRL004-P20	Lamin A/C	S4 vs S2
47	2.209653385	CTRL004-P20	CTRL004-P20	Lamin A/C	S4 vs S2
48	2.209653385	CTRL004-P20	CTRL004-P20	Lamin A/C	S4 vs S2
49	2.56982445	CTRL004-P20	CTRL004-P20	Lamin A/C	S4 vs S2
50	2.56982445	CTRL004-P20	CTRL004-P20	Lamin A/C	S4 vs S2
51	2.683883831	CTRL004-P20	CTRL004-P20	Lamin A/C	S4 vs S2
52	2.683883831	CTRL004-P20	CTRL004-P20	Lamin A/C	S4 vs S2
53	2.57657102	CTRL004-P20	CTRL004-P20	Lamin A/C	S4 vs S2
54	2.57657102	CTRL004-P20	CTRL004-P20	Lamin A/C	S4 vs S2
55	2.57657102	CTRL004-P20	CTRL004-P20	Lamin A/C	S4 vs S2
56	1.699687396	CTRL004-P20	CTRL004-P20	Lamin A/C	S4 vs S2
57	0.6290799031	CTRL004-P20	CTRL004-P20	Lamin A/C	S4 vs S2
58	0.6290799031	CTRL004-P20	CTRL004-P20	Lamin A/C	S4 vs S2
59	2.287234929	CTRL004-P20	CTRL004-P20	Lamin A/C	S4 vs S2
60	2.497870048	CTRL004-P20	CTRL004-P20	Lamin A/C	S4 vs S2
61	2.287234929	CTRL004-P20	CTRL004-P20	Lamin A/C	S4 vs S2
62	2.441887373	CTRL004-P20	CTRL004-P20	Lamin A/C	S4 vs S2
63	1.423639494	CTRL004-P20	CTRL004-P20	Lamin A/C	S4 vs S2
64	1.423639494	CTRL004-P20	CTRL004-P20	Lamin A/C	S4 vs S2
65	1.423639494	CTRL004-P20	CTRL004-P20	Lamin A/C	S4 vs S2
66	2.092717576	CTRL004-P20	CTRL004-P20	Lamin A/C	S4 vs S2
67	2.469011375	CTRL004-P20	CTRL004-P20	Lamin A/C	S4 vs S2
68	2.469011375	CTRL004-P20	CTRL004-P20	Lamin A/C	S4 vs S2
69	2.510196122	CTRL004-P20	CTRL004-P20	Lamin A/C	S4 vs S2
70	2.510196122	CTRL004-P20	CTRL004-P20	Lamin A/C	S4 vs S2
71	2.510196122	CTRL004-P20	CTRL004-P20	Lamin A/C	S4 vs S2
72	2.612599212	CTRL004-P20	CTRL004-P20	Lamin A/C	S4 vs S2
73	2.810622698	CTRL004-P20	CTRL004-P20	Lamin A/C	S4 vs S2
74	3.491362746	CTRL004-P20	CTRL004-P20	Lamin A/C	S4 vs S2
75	3.532725496	CTRL004-P20	CTRL004-P20	Lamin A/C	S4 vs S2
76	3.532725496	CTRL004-P20	CTRL004-P20	Lamin A/C	S4 vs S2
77	3.784202214	CTRL004-P20	CTRL004-P20	Lamin A/C	S4 vs S2
78	2.724599319	CTRL004-P20	CTRL004-P20	Lamin A/C	S4 vs S2
79	2.517924975	CTRL004-P20	CTRL004-P20	Lamin A/C	S4 vs S2
80	2.517924975	CTRL004-P20	CTRL004-P20	Lamin A/C	S4 vs S2
81	2.816263279	CTRL004-P20	CTRL004-P20	Lamin A/C	S4 vs S2
82	2.948185879	CTRL004-P20	CTRL004-P20	Lamin A/C	S4 vs S2
83	2.948185879	CTRL004-P20	CTRL004-P20	Lamin A/C	S4 vs S2
84	3.282054302	CTRL004-P20	CTRL004-P20	Lamin A/C	S4 vs S2
85	3.457193462	CTRL004-P20	CTRL004-P20	Lamin A/C	S4 vs S2
86	3.705731948	CTRL004-P20	CTRL004-P20	Lamin A/C	S4 vs S2
87	3.705731948	CTRL004-P20	CTRL004-P20	Lamin A/C	S4 vs S2
88	3.33180799	CTRL004-P20	CTRL004-P20	Lamin A/C	S4 vs S2
89	3.304506126	CTRL004-P20	CTRL004-P20	Lamin A/C	S4 vs S2
90	3.304506126	CTRL004-P20	CTRL004-P20	Lamin A/C	S4 vs S2
91	3.648111699	CTRL004-P20	CTRL004-P20	Lamin A/C	S4 vs S2
92	3.648111699	CTRL004-P20	CTRL004-P20	Lamin A/C	S4 vs S2
93	3.845004689	CTRL004-P20	CTRL004-P20	Lamin A/C	S4 vs S2
94	2.533893923	CTRL004-P20	CTRL004-P20	Lamin A/C	S4 vs S2
95	4.060849103	CTRL004-P20	CTRL004-P20	Lamin A/C	S4 vs S2
96	3.634805246	CTRL004-P20	CTRL004-P20	Lamin A/C	S4 vs S2
97	4.408454437	CTRL004-P20	CTRL004-P20	Lamin A/C	S4 vs S2
98	3.634805246	CTRL004-P20	CTRL004-P20	Lamin A/C	S4 vs S2
99	2.563778398	CTRL004-P20	CTRL004-P20	Lamin A/C	S4 vs S2
100	2.563778398	CTRL004-P20	CTRL004-P20	Lamin A/C	S4 vs S2
1	0.09413298685	CTRL004-P20	CTRL004-P20	Lamin A/C	S4 vs S2
2	-0.612468083	CTRL004-P20	CTRL004-P20	Lamin A/C	S4 vs S2
3	-0.751653323	CTRL004-P20	CTRL004-P20	Lamin A/C	S4 vs S2
4	-1.544441861	CTRL004-P20	CTRL004-P20	Lamin A/C	S4 vs S2
5	-1.544441861	CTRL004-P20	CTRL004-P20	Lamin A/C	S4 vs S2
6	-1.298005049	CTRL004-P20	CTRL004-P20	Lamin A/C	S4 vs S2
7	-1.298005049	CTRL004-P20	CTRL004-P20	Lamin A/C	S4 vs S2
8	-3.517864832	CTRL004-P20	CTRL004-P20	Lamin A/C	S4 vs S2
9	-3.517864832	CTRL004-P20	CTRL004-P20	Lamin A/C	S4 vs S2
10	-3.913557709	CTRL004-P20	CTRL004-P20	Lamin A/C	S4 vs S2
11	-2.319243803	CTRL004-P20	CTRL004-P20	Lamin A/C	S4 vs S2
12	-0.2145115213	CTRL004-P20	CTRL004-P20	Lamin A/C	S4 vs S2
13	-0.2145115213	CTRL004-P20	CTRL004-P20	Lamin A/C	S4 vs S2
14	-2.008911222	CTRL004-P20	CTRL004-P20	Lamin A/C	S4 vs S2
15	-2.008911222	CTRL004-P20	CTRL004-P20	Lamin A/C	S4 vs S2
16	-1.333381581	CTRL004-P20	CTRL004-P20	Lamin A/C	S4 vs S2
17	-0.7745999539	CTRL004-P20	CTRL004-P20	Lamin A/C	S4 vs S2
18	-1.107047971	CTRL004-P20	CTRL004-P20	Lamin A/C	S4 vs S2
19	-1.107047971	CTRL004-P20	CTRL004-P20	Lamin A/C	S4 vs S2
20	-2.06998698	CTRL004-P20	CTRL004-P20	Lamin A/C	S4 vs S2
21	-2.06998698	CTRL004-P20	CTRL004-P20	Lamin A/C	S4 vs S2
22	0.4863938314	CTRL004-P20	CTRL004-P20	Lamin A/C	S4 vs S2
23	2.403101885	CTRL004-P20	CTRL004-P20	Lamin A/C	S4 vs S2
24	2.435988146	CTRL004-P20	CTRL004-P20	Lamin A/C	S4 vs S2
25	2.435988146	CTRL004-P20	CTRL004-P20	Lamin A/C	S4 vs S2
26	0.320163744	CTRL004-P20	CTRL004-P20	Lamin A/C	S4 vs S2
27	0.320163744	CTRL004-P20	CTRL004-P20	Lamin A/C	S4 vs S2
28	1.056142518	CTRL004-P20	CTRL004-P20	Lamin A/C	S4 vs S2
29	2.792971507	CTRL004-P20	CTRL004-P20	Lamin A/C	S4 vs S2
30	3.668850767	CTRL004-P20	CTRL004-P20	Lamin A/C	S4 vs S2
31	3.740816225	CTRL004-P20	CTRL004-P20	Lamin A/C	S4 vs S2
32	3.668850767	CTRL004-P20	CTRL004-P20	Lamin A/C	S4 vs S2
33	3.307997738	CTRL004-P20	CTRL004-P20	Lamin A/C	S4 vs S2
34	3.307997738	CTRL004-P20	CTRL004-P20	Lamin A/C	S4 vs S2
35	2.773874826	CTRL004-P20	CTRL004-P20	Lamin A/C	S4 vs S2
36	2.773874826	CTRL004-P20	CTRL004-P20	Lamin A/C	S4 vs S2
37	2.773874826	CTRL004-P20	CTRL004-P20	Lamin A/C	S4 vs S2
38	4.031669782	CTRL004-P20	CTRL004-P20	Lamin A/C	S4 vs S2
39	4.031669782	CTRL004-P20	CTRL004-P20	Lamin A/C	S4 vs S2
40	3.308013265	CTRL004-P20	CTRL004-P20	Lamin A/C	S4 vs S2
41	3.308013265	CTRL004-P20	CTRL004-P20	Lamin A/C	S4 vs S2
42	3.461254844	CTRL004-P20	CTRL004-P20	Lamin A/C	S4 vs S2
43	3.645426142	CTRL004-P20	CTRL004-P20	Lamin A/C	S4 vs S2
44	3.952482548	CTRL004-P20	CTRL004-P20	Lamin A/C	S4 vs S2
45	3.645426142	CTRL004-P20	CTRL004-P20	Lamin A/C	S4 vs S2
46	3.030244705	CTRL004-P20	CTRL004-P20	Lamin A/C	S4 vs S2
47	3.030244705	CTRL004-P20	CTRL004-P20	Lamin A/C	S4 vs S2
48	3.2317072	CTRL004-P20	CTRL004-P20	Lamin A/C	S4 vs S2
49	3.359926082	CTRL004-P20	CTRL004-P20	Lamin A/C	S4 vs S2
50	4.303106812	CTRL004-P20	CTRL004-P20	Lamin A/C	S4 vs S2
51	4.303106812	CTRL004-P20	CTRL004-P20	Lamin A/C	S4 vs S2
52	4.303106812	CTRL004-P20	CTRL004-P20	Lamin A/C	S4 vs S2
53	4.151310778	CTRL004-P20	CTRL004-P20	Lamin A/C	S4 vs S2
54	3.754886925	CTRL004-P20	CTRL004-P20	Lamin A/C	S4 vs S2
55	3.754886925	CTRL004-P20	CTRL004-P20	Lamin A/C	S4 vs S2
56	3.754886925	CTRL004-P20	CTRL004-P20	Lamin A/C	S4 vs S2
57	3.498730925	CTRL004-P20	CTRL004-P20	Lamin A/C	S4 vs S2
58	3.692495945	CTRL004-P20	CTRL004-P20	Lamin A/C	S4 vs S2
59	3.498730925	CTRL004-P20	CTRL004-P20	Lamin A/C	S4 vs S2
60	2.837935132	CTRL004-P20	CTRL004-P20	Lamin A/C	S4 vs S2
61	2.837935132	CTRL004-P20	CTRL004-P20	Lamin A/C	S4 vs S2
62	2.164170118	CTRL004-P20	CTRL004-P20	Lamin A/C	S4 vs S2
63	2.072651067	CTRL004-P20	CTRL004-P20	Lamin A/C	S4 vs S2
64	0.6530605638	CTRL004-P20	CTRL004-P20	Lamin A/C	S4 vs S2
65	0.6530605638	CTRL004-P20	CTRL004-P20	Lamin A/C	S4 vs S2
66	2.196117308	CTRL004-P20	CTRL004-P20	Lamin A/C	S4 vs S2
67	2.828869573	CTRL004-P20	CTRL004-P20	Lamin A/C	S4 vs S2
68	4.136287466	CTRL004-P20	CTRL004-P20	Lamin A/C	S4 vs S2
69	4.136287466	CTRL004-P20	CTRL004-P20	Lamin A/C	S4 vs S2
70	4.795428917	CTRL004-P20	CTRL004-P20	Lamin A/C	S4 vs S2
71	4.117804279	CTRL004-P20	CTRL004-P20	Lamin A/C	S4 vs S2
72	4.117804279	CTRL004-P20	CTRL004-P20	Lamin A/C	S4 vs S2
73	4.117804279	CTRL004-P20	CTRL004-P20	Lamin A/C	S4 vs S2
74	3.731421554	CTRL004-P20	CTRL004-P20	Lamin A/C	S4 vs S2
75	3.592275199	CTRL004-P20	CTRL004-P20	Lamin A/C	S4 vs S2
76	3.592275199	CTRL004-P20	CTRL004-P20	Lamin A/C	S4 vs S2
77	3.592275199	CTRL004-P20	CTRL004-P20	Lamin A/C	S4 vs S2
78	3.137459606	CTRL004-P20	CTRL004-P20	Lamin A/C	S4 vs S2
79	3.137459606	CTRL004-P20	CTRL004-P20	Lamin A/C	S4 vs S2
80	4.293083265	CTRL004-P20	CTRL004-P20	Lamin A/C	S4 vs S2
81	4.293083265	CTRL004-P20	CTRL004-P20	Lamin A/C	S4 vs S2
82	3.861893787	CTRL004-P20	CTRL004-P20	Lamin A/C	S4 vs S2
83	3.861893787	CTRL004-P20	CTRL004-P20	Lamin A/C	S4 vs S2
84	3.861893787	CTRL004-P20	CTRL004-P20	Lamin A/C	S4 vs S2
85	3.917150023	CTRL004-P20	CTRL004-P20	Lamin A/C	S4 vs S2
86	3.592512588	CTRL004-P20	CTRL004-P20	Lamin A/C	S4 vs S2
87	3.478243516	CTRL004-P20	CTRL004-P20	Lamin A/C	S4 vs S2
88	3.478243516	CTRL004-P20	CTRL004-P20	Lamin A/C	S4 vs S2
89	3.920958326	CTRL004-P20	CTRL004-P20	Lamin A/C	S4 vs S2
90	3.920958326	CTRL004-P20	CTRL004-P20	Lamin A/C	S4 vs S2
91	3.65534079	CTRL004-P20	CTRL004-P20	Lamin A/C	S4 vs S2
92	3.65534079	CTRL004-P20	CTRL004-P20	Lamin A/C	S4 vs S2
93	3.866016494	CTRL004-P20	CTRL004-P20	Lamin A/C	S4 vs S2
94	3.866016494	CTRL004-P20	CTRL004-P20	Lamin A/C	S4 vs S2
95	3.866016494	CTRL004-P20	CTRL004-P20	Lamin A/C	S4 vs S2
96	3.312826319	CTRL004-P20	CTRL004-P20	Lamin A/C	S4 vs S2
97	2.912848245	CTRL004-P20	CTRL004-P20	Lamin A/C	S4 vs S2
98	2.912848245	CTRL004-P20	CTRL004-P20	Lamin A/C	S4 vs S2
99	3.544554269	CTRL004-P20	CTRL004-P20	Lamin A/C	S4 vs S2
100	3.632770706	CTRL004-P20	CTRL004-P20	Lamin A/C	S4 vs S2
1	0.5860501905	CTRL004-P20	CTRL004-P20	Lamin A/C	S4 vs S2
2	0.2312201523	CTRL004-P20	CTRL004-P20	Lamin A/C	S4 vs S2
3	0.2312201523	CTRL004-P20	CTRL004-P20	Lamin A/C	S4 vs S2
4	0.3765600981	CTRL004-P20	CTRL004-P20	Lamin A/C	S4 vs S2
5	1.09156214	CTRL004-P20	CTRL004-P20	Lamin A/C	S4 vs S2
6	1.808766407	CTRL004-P20	CTRL004-P20	Lamin A/C	S4 vs S2
7	1.466656983	CTRL004-P20	CTRL004-P20	Lamin A/C	S4 vs S2
8	1.466656983	CTRL004-P20	CTRL004-P20	Lamin A/C	S4 vs S2
9	1.466656983	CTRL004-P20	CTRL004-P20	Lamin A/C	S4 vs S2
10	0.7428210223	CTRL004-P20	CTRL004-P20	Lamin A/C	S4 vs S2
11	0.9066460245	CTRL004-P20	CTRL004-P20	Lamin A/C	S4 vs S2
12	0.3399664515	CTRL004-P20	CTRL004-P20	Lamin A/C	S4 vs S2
13	0.9066460245	CTRL004-P20	CTRL004-P20	Lamin A/C	S4 vs S2
14	1.005052733	CTRL004-P20	CTRL004-P20	Lamin A/C	S4 vs S2
15	2.185167284	CTRL004-P20	CTRL004-P20	Lamin A/C	S4 vs S2
16	2.185167284	CTRL004-P20	CTRL004-P20	Lamin A/C	S4 vs S2
17	2.185167284	CTRL004-P20	CTRL004-P20	Lamin A/C	S4 vs S2
18	1.92081524	CTRL004-P20	CTRL004-P20	Lamin A/C	S4 vs S2
19	2.473713294	CTRL004-P20	CTRL004-P20	Lamin A/C	S4 vs S2
20	2.512529507	CTRL004-P20	CTRL004-P20	Lamin A/C	S4 vs S2
21	2.512529507	CTRL004-P20	CTRL004-P20	Lamin A/C	S4 vs S2
22	2.512529507	CTRL004-P20	CTRL004-P20	Lamin A/C	S4 vs S2
23	1.890610712	CTRL004-P20	CTRL004-P20	Lamin A/C	S4 vs S2
24	1.031054766	CTRL004-P20	CTRL004-P20	Lamin A/C	S4 vs S2
25	1.031054766	CTRL004-P20	CTRL004-P20	Lamin A/C	S4 vs S2
26	1.031054766	CTRL004-P20	CTRL004-P20	Lamin A/C	S4 vs S2
27	0.8917768035	CTRL004-P20	CTRL004-P20	Lamin A/C	S4 vs S2
28	0.8917768035	CTRL004-P20	CTRL004-P20	Lamin A/C	S4 vs S2
29	0.9117377243	CTRL004-P20	CTRL004-P20	Lamin A/C	S4 vs S2
30	1.26152593	CTRL004-P20	CTRL004-P20	Lamin A/C	S4 vs S2
31	1.431425173	CTRL004-P20	CTRL004-P20	Lamin A/C	S4 vs S2
32	2.291379865	CTRL004-P20	CTRL004-P20	Lamin A/C	S4 vs S2
33	2.501505871	CTRL004-P20	CTRL004-P20	Lamin A/C	S4 vs S2
34	2.291379865	CTRL004-P20	CTRL004-P20	Lamin A/C	S4 vs S2
35	0	CTRL004-P20	CTRL004-P20	Lamin A/C	S4 vs S2
36	0	CTRL004-P20	CTRL004-P20	Lamin A/C	S4 vs S2
37	0	CTRL004-P20	CTRL004-P20	Lamin A/C	S4 vs S2
38	0	CTRL004-P20	CTRL004-P20	Lamin A/C	S4 vs S2
39	0	CTRL004-P20	CTRL004-P20	Lamin A/C	S4 vs S2
40	0	CTRL004-P20	CTRL004-P20	Lamin A/C	S4 vs S2
41	0	CTRL004-P20	CTRL004-P20	Lamin A/C	S4 vs S2
42	0	CTRL004-P20	CTRL004-P20	Lamin A/C	S4 vs S2
43	0	CTRL004-P20	CTRL004-P20	Lamin A/C	S4 vs S2
44	0	CTRL004-P20	CTRL004-P20	Lamin A/C	S4 vs S2
45	0	CTRL004-P20	CTRL004-P20	Lamin A/C	S4 vs S2
46	0	CTRL004-P20	CTRL004-P20	Lamin A/C	S4 vs S2
47	0	CTRL004-P20	CTRL004-P20	Lamin A/C	S4 vs S2
48	0	CTRL004-P20	CTRL004-P20	Lamin A/C	S4 vs S2
49	0	CTRL004-P20	CTRL004-P20	Lamin A/C	S4 vs S2
50	0	CTRL004-P20	CTRL004-P20	Lamin A/C	S4 vs S2
51	0	CTRL004-P20	CTRL004-P20	Lamin A/C	S4 vs S2
52	3.168633941	CTRL004-P20	CTRL004-P20	Lamin A/C	S4 vs S2
53	3.168633941	CTRL004-P20	CTRL004-P20	Lamin A/C	S4 vs S2
54	3.144039047	CTRL004-P20	CTRL004-P20	Lamin A/C	S4 vs S2
55	3.144039047	CTRL004-P20	CTRL004-P20	Lamin A/C	S4 vs S2
56	3.144039047	CTRL004-P20	CTRL004-P20	Lamin A/C	S4 vs S2
57	3.639513755	CTRL004-P20	CTRL004-P20	Lamin A/C	S4 vs S2
58	3.135390455	CTRL004-P20	CTRL004-P20	Lamin A/C	S4 vs S2
59	3.110652198	CTRL004-P20	CTRL004-P20	Lamin A/C	S4 vs S2
60	3.110652198	CTRL004-P20	CTRL004-P20	Lamin A/C	S4 vs S2
61	3.392539921	CTRL004-P20	CTRL004-P20	Lamin A/C	S4 vs S2
62	3.392539921	CTRL004-P20	CTRL004-P20	Lamin A/C	S4 vs S2
63	2.794298823	CTRL004-P20	CTRL004-P20	Lamin A/C	S4 vs S2
64	2.794298823	CTRL004-P20	CTRL004-P20	Lamin A/C	S4 vs S2
65	3.392257871	CTRL004-P20	CTRL004-P20	Lamin A/C	S4 vs S2
66	4.156527055	CTRL004-P20	CTRL004-P20	Lamin A/C	S4 vs S2
67	4.156527055	CTRL004-P20	CTRL004-P20	Lamin A/C	S4 vs S2
68	3.870232623	CTRL004-P20	CTRL004-P20	Lamin A/C	S4 vs S2
69	2.884706629	CTRL004-P20	CTRL004-P20	Lamin A/C	S4 vs S2
70	3.870232623	CTRL004-P20	CTRL004-P20	Lamin A/C	S4 vs S2
71	3.40070572	CTRL004-P20	CTRL004-P20	Lamin A/C	S4 vs S2
72	3.40070572	CTRL004-P20	CTRL004-P20	Lamin A/C	S4 vs S2
73	3.40070572	CTRL004-P20	CTRL004-P20	Lamin A/C	S4 vs S2
74	3.515806227	CTRL004-P20	CTRL004-P20	Lamin A/C	S4 vs S2
75	3.515806227	CTRL004-P20	CTRL004-P20	Lamin A/C	S4 vs S2
76	3.515805321	CTRL004-P20	CTRL004-P20	Lamin A/C	S4 vs S2
77	3.515805321	CTRL004-P20	CTRL004-P20	Lamin A/C	S4 vs S2
78	3.175312685	CTRL004-P20	CTRL004-P20	Lamin A/C	S4 vs S2
79	3.166071539	CTRL004-P20	CTRL004-P20	Lamin A/C	S4 vs S2
80	3.166071539	CTRL004-P20	CTRL004-P20	Lamin A/C	S4 vs S2
81	4.025547769	CTRL004-P20	CTRL004-P20	Lamin A/C	S4 vs S2
82	4.104612337	CTRL004-P20	CTRL004-P20	Lamin A/C	S4 vs S2
83	4.226841896	CTRL004-P20	CTRL004-P20	Lamin A/C	S4 vs S2
84	4.226841896	CTRL004-P20	CTRL004-P20	Lamin A/C	S4 vs S2
85	4.146314592	CTRL004-P20	CTRL004-P20	Lamin A/C	S4 vs S2
86	3.402442001	CTRL004-P20	CTRL004-P20	Lamin A/C	S4 vs S2
87	3.817266643	CTRL004-P20	CTRL004-P20	Lamin A/C	S4 vs S2
88	3.817266643	CTRL004-P20	CTRL004-P20	Lamin A/C	S4 vs S2
89	4.109552817	CTRL004-P20	CTRL004-P20	Lamin A/C	S4 vs S2
90	4.109552817	CTRL004-P20	CTRL004-P20	Lamin A/C	S4 vs S2
91	3.32832113	CTRL004-P20	CTRL004-P20	Lamin A/C	S4 vs S2
92	3.32832113	CTRL004-P20	CTRL004-P20	Lamin A/C	S4 vs S2
93	4.261103754	CTRL004-P20	CTRL004-P20	Lamin A/C	S4 vs S2
94	4.261103754	CTRL004-P20	CTRL004-P20	Lamin A/C	S4 vs S2
95	4.261103754	CTRL004-P20	CTRL004-P20	Lamin A/C	S4 vs S2
96	3.735482435	CTRL004-P20	CTRL004-P20	Lamin A/C	S4 vs S2
97	2.757735247	CTRL004-P20	CTRL004-P20	Lamin A/C	S4 vs S2
98	2.757735247	CTRL004-P20	CTRL004-P20	Lamin A/C	S4 vs S2
99	3.25376546	CTRL004-P20	CTRL004-P20	Lamin A/C	S4 vs S2
100	4.240955014	CTRL004-P20	CTRL004-P20	Lamin A/C	S4 vs S2
1	2.153285695	CTRL004-P20	CTRL004-P20	Lamin A/C	S4 vs S2
2	0.3798838276	CTRL004-P20	CTRL004-P20	Lamin A/C	S4 vs S2
3	0.3798838276	CTRL004-P20	CTRL004-P20	Lamin A/C	S4 vs S2
4	0.2218451741	CTRL004-P20	CTRL004-P20	Lamin A/C	S4 vs S2
5	1.11278429	CTRL004-P20	CTRL004-P20	Lamin A/C	S4 vs S2
6	1.832113154	CTRL004-P20	CTRL004-P20	Lamin A/C	S4 vs S2
7	1.832113154	CTRL004-P20	CTRL004-P20	Lamin A/C	S4 vs S2
8	1.271466127	CTRL004-P20	CTRL004-P20	Lamin A/C	S4 vs S2
9	1.271466127	CTRL004-P20	CTRL004-P20	Lamin A/C	S4 vs S2
10	1.718210312	CTRL004-P20	CTRL004-P20	Lamin A/C	S4 vs S2
11	1.780646663	CTRL004-P20	CTRL004-P20	Lamin A/C	S4 vs S2
12	1.780646663	CTRL004-P20	CTRL004-P20	Lamin A/C	S4 vs S2
13	2.141255329	CTRL004-P20	CTRL004-P20	Lamin A/C	S4 vs S2
14	2.992856317	CTRL004-P20	CTRL004-P20	Lamin A/C	S4 vs S2
15	3.326691862	CTRL004-P20	CTRL004-P20	Lamin A/C	S4 vs S2
16	3.133959087	CTRL004-P20	CTRL004-P20	Lamin A/C	S4 vs S2
17	3.272454022	CTRL004-P20	CTRL004-P20	Lamin A/C	S4 vs S2
18	3.272454022	CTRL004-P20	CTRL004-P20	Lamin A/C	S4 vs S2
19	3.272454022	CTRL004-P20	CTRL004-P20	Lamin A/C	S4 vs S2
20	3.08970066	CTRL004-P20	CTRL004-P20	Lamin A/C	S4 vs S2
21	3.029340117	CTRL004-P20	CTRL004-P20	Lamin A/C	S4 vs S2
22	2.970332982	CTRL004-P20	CTRL004-P20	Lamin A/C	S4 vs S2
23	2.342740338	CTRL004-P20	CTRL004-P20	Lamin A/C	S4 vs S2
24	2.6758034	CTRL004-P20	CTRL004-P20	Lamin A/C	S4 vs S2
25	2.068131124	CTRL004-P20	CTRL004-P20	Lamin A/C	S4 vs S2
26	2.094597549	CTRL004-P20	CTRL004-P20	Lamin A/C	S4 vs S2
27	1.908459712	CTRL004-P20	CTRL004-P20	Lamin A/C	S4 vs S2
28	2.094597549	CTRL004-P20	CTRL004-P20	Lamin A/C	S4 vs S2
29	2.414626727	CTRL004-P20	CTRL004-P20	Lamin A/C	S4 vs S2
30	2.440353171	CTRL004-P20	CTRL004-P20	Lamin A/C	S4 vs S2
31	2.440353171	CTRL004-P20	CTRL004-P20	Lamin A/C	S4 vs S2
32	1.39676822	CTRL004-P20	CTRL004-P20	Lamin A/C	S4 vs S2
33	1.39676822	CTRL004-P20	CTRL004-P20	Lamin A/C	S4 vs S2
34	1.549491217	CTRL004-P20	CTRL004-P20	Lamin A/C	S4 vs S2
35	1.969168287	CTRL004-P20	CTRL004-P20	Lamin A/C	S4 vs S2
36	1.969168287	CTRL004-P20	CTRL004-P20	Lamin A/C	S4 vs S2
37	1.325107108	CTRL004-P20	CTRL004-P20	Lamin A/C	S4 vs S2
38	0.7644588897	CTRL004-P20	CTRL004-P20	Lamin A/C	S4 vs S2
39	0.7644588897	CTRL004-P20	CTRL004-P20	Lamin A/C	S4 vs S2
40	0.3929379494	CTRL004-P20	CTRL004-P20	Lamin A/C	S4 vs S2
41	1.325202925	CTRL004-P20	CTRL004-P20	Lamin A/C	S4 vs S2
42	2.372635063	CTRL004-P20	CTRL004-P20	Lamin A/C	S4 vs S2
43	2.927713724	CTRL004-P20	CTRL004-P20	Lamin A/C	S4 vs S2
44	2.471342766	CTRL004-P20	CTRL004-P20	Lamin A/C	S4 vs S2
45	2.693412514	CTRL004-P20	CTRL004-P20	Lamin A/C	S4 vs S2
46	2.693412514	CTRL004-P20	CTRL004-P20	Lamin A/C	S4 vs S2
47	3.251602397	CTRL004-P20	CTRL004-P20	Lamin A/C	S4 vs S2
48	3.251602397	CTRL004-P20	CTRL004-P20	Lamin A/C	S4 vs S2
49	2.856771956	CTRL004-P20	CTRL004-P20	Lamin A/C	S4 vs S2
50	2.624702304	CTRL004-P20	CTRL004-P20	Lamin A/C	S4 vs S2
51	2.259350371	CTRL004-P20	CTRL004-P20	Lamin A/C	S4 vs S2
52	2.259350371	CTRL004-P20	CTRL004-P20	Lamin A/C	S4 vs S2
53	3.009099156	CTRL004-P20	CTRL004-P20	Lamin A/C	S4 vs S2
54	3.009099156	CTRL004-P20	CTRL004-P20	Lamin A/C	S4 vs S2
55	3.091041003	CTRL004-P20	CTRL004-P20	Lamin A/C	S4 vs S2
56	2.882248812	CTRL004-P20	CTRL004-P20	Lamin A/C	S4 vs S2
57	2.882248812	CTRL004-P20	CTRL004-P20	Lamin A/C	S4 vs S2
58	2.621322235	CTRL004-P20	CTRL004-P20	Lamin A/C	S4 vs S2
59	2.417154163	CTRL004-P20	CTRL004-P20	Lamin A/C	S4 vs S2
60	2.621322235	CTRL004-P20	CTRL004-P20	Lamin A/C	S4 vs S2
61	2.750819093	CTRL004-P20	CTRL004-P20	Lamin A/C	S4 vs S2
62	3.193726245	CTRL004-P20	CTRL004-P20	Lamin A/C	S4 vs S2
63	3.757209869	CTRL004-P20	CTRL004-P20	Lamin A/C	S4 vs S2
64	3.757209869	CTRL004-P20	CTRL004-P20	Lamin A/C	S4 vs S2
65	3.176076628	CTRL004-P20	CTRL004-P20	Lamin A/C	S4 vs S2
66	3.176076628	CTRL004-P20	CTRL004-P20	Lamin A/C	S4 vs S2
67	3.27821559	CTRL004-P20	CTRL004-P20	Lamin A/C	S4 vs S2
68	3.27821559	CTRL004-P20	CTRL004-P20	Lamin A/C	S4 vs S2
69	3.554679218	CTRL004-P20	CTRL004-P20	Lamin A/C	S4 vs S2
70	3.554679218	CTRL004-P20	CTRL004-P20	Lamin A/C	S4 vs S2
71	3.554679218	CTRL004-P20	CTRL004-P20	Lamin A/C	S4 vs S2
72	2.846986849	CTRL004-P20	CTRL004-P20	Lamin A/C	S4 vs S2
73	2.687761995	CTRL004-P20	CTRL004-P20	Lamin A/C	S4 vs S2
74	2.452355105	CTRL004-P20	CTRL004-P20	Lamin A/C	S4 vs S2
75	2.452355105	CTRL004-P20	CTRL004-P20	Lamin A/C	S4 vs S2
76	2.56855204	CTRL004-P20	CTRL004-P20	Lamin A/C	S4 vs S2
77	3.248842599	CTRL004-P20	CTRL004-P20	Lamin A/C	S4 vs S2
78	3.248842599	CTRL004-P20	CTRL004-P20	Lamin A/C	S4 vs S2
79	3.248842599	CTRL004-P20	CTRL004-P20	Lamin A/C	S4 vs S2
80	2.359262883	CTRL004-P20	CTRL004-P20	Lamin A/C	S4 vs S2
81	2.359262883	CTRL004-P20	CTRL004-P20	Lamin A/C	S4 vs S2
82	2.811753459	CTRL004-P20	CTRL004-P20	Lamin A/C	S4 vs S2
83	3.2091247	CTRL004-P20	CTRL004-P20	Lamin A/C	S4 vs S2
84	3.2091247	CTRL004-P20	CTRL004-P20	Lamin A/C	S4 vs S2
85	3.2091247	CTRL004-P20	CTRL004-P20	Lamin A/C	S4 vs S2
86	2.961690705	CTRL004-P20	CTRL004-P20	Lamin A/C	S4 vs S2
87	1.823162084	CTRL004-P20	CTRL004-P20	Lamin A/C	S4 vs S2
88	1.823162084	CTRL004-P20	CTRL004-P20	Lamin A/C	S4 vs S2
89	2.046433558	CTRL004-P20	CTRL004-P20	Lamin A/C	S4 vs S2
90	2.509055689	CTRL004-P20	CTRL004-P20	Lamin A/C	S4 vs S2
91	2.509055689	CTRL004-P20	CTRL004-P20	Lamin A/C	S4 vs S2
92	2.797790315	CTRL004-P20	CTRL004-P20	Lamin A/C	S4 vs S2
93	3.344467125	CTRL004-P20	CTRL004-P20	Lamin A/C	S4 vs S2
94	2.797790315	CTRL004-P20	CTRL004-P20	Lamin A/C	S4 vs S2
95	2.738515379	CTRL004-P20	CTRL004-P20	Lamin A/C	S4 vs S2
96	1.980293228	CTRL004-P20	CTRL004-P20	Lamin A/C	S4 vs S2
97	2.738515379	CTRL004-P20	CTRL004-P20	Lamin A/C	S4 vs S2
98	2.031716155	CTRL004-P20	CTRL004-P20	Lamin A/C	S4 vs S2
99	2.736157294	CTRL004-P20	CTRL004-P20	Lamin A/C	S4 vs S2
100	2.031716155	CTRL004-P20	CTRL004-P20	Lamin A/C	S4 vs S2
1	-0.2174139608	CTRL004-P20	CTRL004-P20	Lamin A/C	S4 vs S2
2	-0.2174139608	CTRL004-P20	CTRL004-P20	Lamin A/C	S4 vs S2
3	-0.07665187976	CTRL004-P20	CTRL004-P20	Lamin A/C	S4 vs S2
4	0.03501592798	CTRL004-P20	CTRL004-P20	Lamin A/C	S4 vs S2
5	0.312861955	CTRL004-P20	CTRL004-P20	Lamin A/C	S4 vs S2
6	0.312861955	CTRL004-P20	CTRL004-P20	Lamin A/C	S4 vs S2
7	-0.01755912689	CTRL004-P20	CTRL004-P20	Lamin A/C	S4 vs S2
8	-0.4021366403	CTRL004-P20	CTRL004-P20	Lamin A/C	S4 vs S2
9	-0.4021366403	CTRL004-P20	CTRL004-P20	Lamin A/C	S4 vs S2
10	0.7398813677	CTRL004-P20	CTRL004-P20	Lamin A/C	S4 vs S2
11	0.7398813677	CTRL004-P20	CTRL004-P20	Lamin A/C	S4 vs S2
12	-1.196537892	CTRL004-P20	CTRL004-P20	Lamin A/C	S4 vs S2
13	-1.267492782	CTRL004-P20	CTRL004-P20	Lamin A/C	S4 vs S2
14	-1.196537892	CTRL004-P20	CTRL004-P20	Lamin A/C	S4 vs S2
15	-0.8334638778	CTRL004-P20	CTRL004-P20	Lamin A/C	S4 vs S2
16	-0.07093009704	CTRL004-P20	CTRL004-P20	Lamin A/C	S4 vs S2
17	1.107261812	CTRL004-P20	CTRL004-P20	Lamin A/C	S4 vs S2
18	1.164196094	CTRL004-P20	CTRL004-P20	Lamin A/C	S4 vs S2
19	1.470913252	CTRL004-P20	CTRL004-P20	Lamin A/C	S4 vs S2
20	1.164196094	CTRL004-P20	CTRL004-P20	Lamin A/C	S4 vs S2
21	1.484332543	CTRL004-P20	CTRL004-P20	Lamin A/C	S4 vs S2
22	1.484332543	CTRL004-P20	CTRL004-P20	Lamin A/C	S4 vs S2
23	1.785232869	CTRL004-P20	CTRL004-P20	Lamin A/C	S4 vs S2
24	2.521634318	CTRL004-P20	CTRL004-P20	Lamin A/C	S4 vs S2
25	2.521634318	CTRL004-P20	CTRL004-P20	Lamin A/C	S4 vs S2
26	2.549968217	CTRL004-P20	CTRL004-P20	Lamin A/C	S4 vs S2
27	3.13376205	CTRL004-P20	CTRL004-P20	Lamin A/C	S4 vs S2
28	3.13376205	CTRL004-P20	CTRL004-P20	Lamin A/C	S4 vs S2
29	2.689895436	CTRL004-P20	CTRL004-P20	Lamin A/C	S4 vs S2
30	2.689895436	CTRL004-P20	CTRL004-P20	Lamin A/C	S4 vs S2
31	2.689895436	CTRL004-P20	CTRL004-P20	Lamin A/C	S4 vs S2
32	3.279531544	CTRL004-P20	CTRL004-P20	Lamin A/C	S4 vs S2
33	2.334977662	CTRL004-P20	CTRL004-P20	Lamin A/C	S4 vs S2
34	2.15164395	CTRL004-P20	CTRL004-P20	Lamin A/C	S4 vs S2
35	2.12370353	CTRL004-P20	CTRL004-P20	Lamin A/C	S4 vs S2
36	1.758119081	CTRL004-P20	CTRL004-P20	Lamin A/C	S4 vs S2
37	1.32392436	CTRL004-P20	CTRL004-P20	Lamin A/C	S4 vs S2
38	1.32392436	CTRL004-P20	CTRL004-P20	Lamin A/C	S4 vs S2
39	1.765412024	CTRL004-P20	CTRL004-P20	Lamin A/C	S4 vs S2
40	1.899899059	CTRL004-P20	CTRL004-P20	Lamin A/C	S4 vs S2
41	2.387245144	CTRL004-P20	CTRL004-P20	Lamin A/C	S4 vs S2
42	2.387245144	CTRL004-P20	CTRL004-P20	Lamin A/C	S4 vs S2
43	2.746940686	CTRL004-P20	CTRL004-P20	Lamin A/C	S4 vs S2
44	2.417175233	CTRL004-P20	CTRL004-P20	Lamin A/C	S4 vs S2
45	2.746940686	CTRL004-P20	CTRL004-P20	Lamin A/C	S4 vs S2
46	2.892631468	CTRL004-P20	CTRL004-P20	Lamin A/C	S4 vs S2
47	2.948999272	CTRL004-P20	CTRL004-P20	Lamin A/C	S4 vs S2
48	2.948999272	CTRL004-P20	CTRL004-P20	Lamin A/C	S4 vs S2
49	2.797159947	CTRL004-P20	CTRL004-P20	Lamin A/C	S4 vs S2
50	2.478276099	CTRL004-P20	CTRL004-P20	Lamin A/C	S4 vs S2
51	1.961249656	CTRL004-P20	CTRL004-P20	Lamin A/C	S4 vs S2
52	1.748774171	CTRL004-P20	CTRL004-P20	Lamin A/C	S4 vs S2
53	1.748774171	CTRL004-P20	CTRL004-P20	Lamin A/C	S4 vs S2
54	1.873132387	CTRL004-P20	CTRL004-P20	Lamin A/C	S4 vs S2
55	2.797538265	CTRL004-P20	CTRL004-P20	Lamin A/C	S4 vs S2
56	1.873132387	CTRL004-P20	CTRL004-P20	Lamin A/C	S4 vs S2
57	2.797538265	CTRL004-P20	CTRL004-P20	Lamin A/C	S4 vs S2
58	3.002040422	CTRL004-P20	CTRL004-P20	Lamin A/C	S4 vs S2
59	3.137991754	CTRL004-P20	CTRL004-P20	Lamin A/C	S4 vs S2
60	3.137991754	CTRL004-P20	CTRL004-P20	Lamin A/C	S4 vs S2
61	3.101466874	CTRL004-P20	CTRL004-P20	Lamin A/C	S4 vs S2
62	2.987671334	CTRL004-P20	CTRL004-P20	Lamin A/C	S4 vs S2
63	3.101466874	CTRL004-P20	CTRL004-P20	Lamin A/C	S4 vs S2
64	3.289648494	CTRL004-P20	CTRL004-P20	Lamin A/C	S4 vs S2
65	3.411887523	CTRL004-P20	CTRL004-P20	Lamin A/C	S4 vs S2
66	3.31341978	CTRL004-P20	CTRL004-P20	Lamin A/C	S4 vs S2
67	3.31341978	CTRL004-P20	CTRL004-P20	Lamin A/C	S4 vs S2
68	2.938160722	CTRL004-P20	CTRL004-P20	Lamin A/C	S4 vs S2
69	2.938160722	CTRL004-P20	CTRL004-P20	Lamin A/C	S4 vs S2
70	2.938160722	CTRL004-P20	CTRL004-P20	Lamin A/C	S4 vs S2
71	3.043297222	CTRL004-P20	CTRL004-P20	Lamin A/C	S4 vs S2
72	3.908676588	CTRL004-P20	CTRL004-P20	Lamin A/C	S4 vs S2
73	3.908676588	CTRL004-P20	CTRL004-P20	Lamin A/C	S4 vs S2
74	2.489979984	CTRL004-P20	CTRL004-P20	Lamin A/C	S4 vs S2
75	2.489979984	CTRL004-P20	CTRL004-P20	Lamin A/C	S4 vs S2
76	3.533794216	CTRL004-P20	CTRL004-P20	Lamin A/C	S4 vs S2
77	3.533794216	CTRL004-P20	CTRL004-P20	Lamin A/C	S4 vs S2
78	3.627196438	CTRL004-P20	CTRL004-P20	Lamin A/C	S4 vs S2
79	3.627196438	CTRL004-P20	CTRL004-P20	Lamin A/C	S4 vs S2
80	3.627196438	CTRL004-P20	CTRL004-P20	Lamin A/C	S4 vs S2
81	2.901443052	CTRL004-P20	CTRL004-P20	Lamin A/C	S4 vs S2
82	2.901443052	CTRL004-P20	CTRL004-P20	Lamin A/C	S4 vs S2
83	3.367983682	CTRL004-P20	CTRL004-P20	Lamin A/C	S4 vs S2
84	3.367983682	CTRL004-P20	CTRL004-P20	Lamin A/C	S4 vs S2
85	3.229514462	CTRL004-P20	CTRL004-P20	Lamin A/C	S4 vs S2
86	3.229514462	CTRL004-P20	CTRL004-P20	Lamin A/C	S4 vs S2
87	3.310934581	CTRL004-P20	CTRL004-P20	Lamin A/C	S4 vs S2
88	3.575349089	CTRL004-P20	CTRL004-P20	Lamin A/C	S4 vs S2
89	3.310934581	CTRL004-P20	CTRL004-P20	Lamin A/C	S4 vs S2
90	3.220892895	CTRL004-P20	CTRL004-P20	Lamin A/C	S4 vs S2
91	3.162560133	CTRL004-P20	CTRL004-P20	Lamin A/C	S4 vs S2
92	3.162560133	CTRL004-P20	CTRL004-P20	Lamin A/C	S4 vs S2
93	3.640943863	CTRL004-P20	CTRL004-P20	Lamin A/C	S4 vs S2
94	3.640943863	CTRL004-P20	CTRL004-P20	Lamin A/C	S4 vs S2
95	3.450506316	CTRL004-P20	CTRL004-P20	Lamin A/C	S4 vs S2
96	3.069365743	CTRL004-P20	CTRL004-P20	Lamin A/C	S4 vs S2
97	3.450506316	CTRL004-P20	CTRL004-P20	Lamin A/C	S4 vs S2
98	3.651889108	CTRL004-P20	CTRL004-P20	Lamin A/C	S4 vs S2
99	3.651889108	CTRL004-P20	CTRL004-P20	Lamin A/C	S4 vs S2
100	3.617070723	CTRL004-P20	CTRL004-P20	Lamin A/C	S4 vs S2
1	3.292197506	CTRL004-P20	CTRL004-P20	Lamin A/C	S4 vs S2
2	3.546780611	CTRL004-P20	CTRL004-P20	Lamin A/C	S4 vs S2
3	3.643421514	CTRL004-P20	CTRL004-P20	Lamin A/C	S4 vs S2
4	3.8208469	CTRL004-P20	CTRL004-P20	Lamin A/C	S4 vs S2
5	3.903652728	CTRL004-P20	CTRL004-P20	Lamin A/C	S4 vs S2
6	4.28344126	CTRL004-P20	CTRL004-P20	Lamin A/C	S4 vs S2
7	4.28344126	CTRL004-P20	CTRL004-P20	Lamin A/C	S4 vs S2
8	4.203321824	CTRL004-P20	CTRL004-P20	Lamin A/C	S4 vs S2
9	3.908471932	CTRL004-P20	CTRL004-P20	Lamin A/C	S4 vs S2
10	3.908471932	CTRL004-P20	CTRL004-P20	Lamin A/C	S4 vs S2
11	3.918666541	CTRL004-P20	CTRL004-P20	Lamin A/C	S4 vs S2
12	3.918666541	CTRL004-P20	CTRL004-P20	Lamin A/C	S4 vs S2
13	3.380257987	CTRL004-P20	CTRL004-P20	Lamin A/C	S4 vs S2
14	3.380257987	CTRL004-P20	CTRL004-P20	Lamin A/C	S4 vs S2
15	3.380257987	CTRL004-P20	CTRL004-P20	Lamin A/C	S4 vs S2
16	3.159229895	CTRL004-P20	CTRL004-P20	Lamin A/C	S4 vs S2
17	3.159229895	CTRL004-P20	CTRL004-P20	Lamin A/C	S4 vs S2
18	3.043700315	CTRL004-P20	CTRL004-P20	Lamin A/C	S4 vs S2
19	3.626911985	CTRL004-P20	CTRL004-P20	Lamin A/C	S4 vs S2
20	2.343518137	CTRL004-P20	CTRL004-P20	Lamin A/C	S4 vs S2
21	2.834720468	CTRL004-P20	CTRL004-P20	Lamin A/C	S4 vs S2
22	2.834720468	CTRL004-P20	CTRL004-P20	Lamin A/C	S4 vs S2
23	2.834720468	CTRL004-P20	CTRL004-P20	Lamin A/C	S4 vs S2
24	3.901271169	CTRL004-P20	CTRL004-P20	Lamin A/C	S4 vs S2
25	3.182852213	CTRL004-P20	CTRL004-P20	Lamin A/C	S4 vs S2
26	3.182852213	CTRL004-P20	CTRL004-P20	Lamin A/C	S4 vs S2
27	1.950458671	CTRL004-P20	CTRL004-P20	Lamin A/C	S4 vs S2
28	1.33064237	CTRL004-P20	CTRL004-P20	Lamin A/C	S4 vs S2
29	1.33064237	CTRL004-P20	CTRL004-P20	Lamin A/C	S4 vs S2
30	2.431742892	CTRL004-P20	CTRL004-P20	Lamin A/C	S4 vs S2
31	2.431742892	CTRL004-P20	CTRL004-P20	Lamin A/C	S4 vs S2
32	2.744226937	CTRL004-P20	CTRL004-P20	Lamin A/C	S4 vs S2
33	2.696021909	CTRL004-P20	CTRL004-P20	Lamin A/C	S4 vs S2
34	2.696021909	CTRL004-P20	CTRL004-P20	Lamin A/C	S4 vs S2
35	2.696021909	CTRL004-P20	CTRL004-P20	Lamin A/C	S4 vs S2
36	2.935977488	CTRL004-P20	CTRL004-P20	Lamin A/C	S4 vs S2
37	3.327988409	CTRL004-P20	CTRL004-P20	Lamin A/C	S4 vs S2
38	3.327988409	CTRL004-P20	CTRL004-P20	Lamin A/C	S4 vs S2
39	3.252539729	CTRL004-P20	CTRL004-P20	Lamin A/C	S4 vs S2
40	2.280298239	CTRL004-P20	CTRL004-P20	Lamin A/C	S4 vs S2
41	2.001243468	CTRL004-P20	CTRL004-P20	Lamin A/C	S4 vs S2
42	1.96108613	CTRL004-P20	CTRL004-P20	Lamin A/C	S4 vs S2
43	1.96108613	CTRL004-P20	CTRL004-P20	Lamin A/C	S4 vs S2
44	3.189072545	CTRL004-P20	CTRL004-P20	Lamin A/C	S4 vs S2
45	3.189072545	CTRL004-P20	CTRL004-P20	Lamin A/C	S4 vs S2
46	2.777637891	CTRL004-P20	CTRL004-P20	Lamin A/C	S4 vs S2
47	1.460140586	CTRL004-P20	CTRL004-P20	Lamin A/C	S4 vs S2
48	1.460140586	CTRL004-P20	CTRL004-P20	Lamin A/C	S4 vs S2
49	2.627979271	CTRL004-P20	CTRL004-P20	Lamin A/C	S4 vs S2
50	2.809440566	CTRL004-P20	CTRL004-P20	Lamin A/C	S4 vs S2
51	2.627979271	CTRL004-P20	CTRL004-P20	Lamin A/C	S4 vs S2
52	3.05882967	CTRL004-P20	CTRL004-P20	Lamin A/C	S4 vs S2
53	4.135141675	CTRL004-P20	CTRL004-P20	Lamin A/C	S4 vs S2
54	4.135141675	CTRL004-P20	CTRL004-P20	Lamin A/C	S4 vs S2
55	3.375980268	CTRL004-P20	CTRL004-P20	Lamin A/C	S4 vs S2
56	3.375980268	CTRL004-P20	CTRL004-P20	Lamin A/C	S4 vs S2
57	3.470833488	CTRL004-P20	CTRL004-P20	Lamin A/C	S4 vs S2
58	4.185539245	CTRL004-P20	CTRL004-P20	Lamin A/C	S4 vs S2
59	4.185539245	CTRL004-P20	CTRL004-P20	Lamin A/C	S4 vs S2
60	4.066887333	CTRL004-P20	CTRL004-P20	Lamin A/C	S4 vs S2
61	3.720136737	CTRL004-P20	CTRL004-P20	Lamin A/C	S4 vs S2
62	3.720136737	CTRL004-P20	CTRL004-P20	Lamin A/C	S4 vs S2
63	3.213169191	CTRL004-P20	CTRL004-P20	Lamin A/C	S4 vs S2
64	1.952569707	CTRL004-P20	CTRL004-P20	Lamin A/C	S4 vs S2
65	1.952569707	CTRL004-P20	CTRL004-P20	Lamin A/C	S4 vs S2
66	2.951357701	CTRL004-P20	CTRL004-P20	Lamin A/C	S4 vs S2
67	3.053560239	CTRL004-P20	CTRL004-P20	Lamin A/C	S4 vs S2
68	3.192772188	CTRL004-P20	CTRL004-P20	Lamin A/C	S4 vs S2
69	3.828113328	CTRL004-P20	CTRL004-P20	Lamin A/C	S4 vs S2
70	3.828113328	CTRL004-P20	CTRL004-P20	Lamin A/C	S4 vs S2
71	3.567706739	CTRL004-P20	CTRL004-P20	Lamin A/C	S4 vs S2
72	3.567706739	CTRL004-P20	CTRL004-P20	Lamin A/C	S4 vs S2
73	3.360779021	CTRL004-P20	CTRL004-P20	Lamin A/C	S4 vs S2
74	3.942852788	CTRL004-P20	CTRL004-P20	Lamin A/C	S4 vs S2
75	3.466560368	CTRL004-P20	CTRL004-P20	Lamin A/C	S4 vs S2
76	3.996818878	CTRL004-P20	CTRL004-P20	Lamin A/C	S4 vs S2
77	4.011019076	CTRL004-P20	CTRL004-P20	Lamin A/C	S4 vs S2
78	4.011019076	CTRL004-P20	CTRL004-P20	Lamin A/C	S4 vs S2
79	3.281513985	CTRL004-P20	CTRL004-P20	Lamin A/C	S4 vs S2
80	3.271601196	CTRL004-P20	CTRL004-P20	Lamin A/C	S4 vs S2
81	3.271601196	CTRL004-P20	CTRL004-P20	Lamin A/C	S4 vs S2
82	3.05122607	CTRL004-P20	CTRL004-P20	Lamin A/C	S4 vs S2
83	2.603200876	CTRL004-P20	CTRL004-P20	Lamin A/C	S4 vs S2
84	1.843847314	CTRL004-P20	CTRL004-P20	Lamin A/C	S4 vs S2
85	1.843847314	CTRL004-P20	CTRL004-P20	Lamin A/C	S4 vs S2
86	0.2469017892	CTRL004-P20	CTRL004-P20	Lamin A/C	S4 vs S2
87	0.2469017892	CTRL004-P20	CTRL004-P20	Lamin A/C	S4 vs S2
88	1.516425326	CTRL004-P20	CTRL004-P20	Lamin A/C	S4 vs S2
89	1.764736732	CTRL004-P20	CTRL004-P20	Lamin A/C	S4 vs S2
90	1.764736732	CTRL004-P20	CTRL004-P20	Lamin A/C	S4 vs S2
91	1.664250786	CTRL004-P20	CTRL004-P20	Lamin A/C	S4 vs S2
92	0.6364703586	CTRL004-P20	CTRL004-P20	Lamin A/C	S4 vs S2
93	0.1762934677	CTRL004-P20	CTRL004-P20	Lamin A/C	S4 vs S2
94	0.1762934677	CTRL004-P20	CTRL004-P20	Lamin A/C	S4 vs S2
95	1.258801656	CTRL004-P20	CTRL004-P20	Lamin A/C	S4 vs S2
96	1.258801656	CTRL004-P20	CTRL004-P20	Lamin A/C	S4 vs S2
97	1.312623528	CTRL004-P20	CTRL004-P20	Lamin A/C	S4 vs S2
98	1.118434655	CTRL004-P20	CTRL004-P20	Lamin A/C	S4 vs S2
99	1.118434655	CTRL004-P20	CTRL004-P20	Lamin A/C	S4 vs S2
100	-0.09770778614	CTRL004-P20	CTRL004-P20	Lamin A/C	S4 vs S2
1	-1.50338579	CTRL004-P20	CTRL004-P20	Lamin A/C	S4 vs S2
2	-1.50338579	CTRL004-P20	CTRL004-P20	Lamin A/C	S4 vs S2
3	-1.091228383	CTRL004-P20	CTRL004-P20	Lamin A/C	S4 vs S2
4	1.613307557	CTRL004-P20	CTRL004-P20	Lamin A/C	S4 vs S2
5	3.030029719	CTRL004-P20	CTRL004-P20	Lamin A/C	S4 vs S2
6	3.276407225	CTRL004-P20	CTRL004-P20	Lamin A/C	S4 vs S2
7	3.030029719	CTRL004-P20	CTRL004-P20	Lamin A/C	S4 vs S2
8	3.468862747	CTRL004-P20	CTRL004-P20	Lamin A/C	S4 vs S2
9	2.79700163	CTRL004-P20	CTRL004-P20	Lamin A/C	S4 vs S2
10	2.79700163	CTRL004-P20	CTRL004-P20	Lamin A/C	S4 vs S2
11	2.791475723	CTRL004-P20	CTRL004-P20	Lamin A/C	S4 vs S2
12	2.743897439	CTRL004-P20	CTRL004-P20	Lamin A/C	S4 vs S2
13	0.8911019336	CTRL004-P20	CTRL004-P20	Lamin A/C	S4 vs S2
14	0.8911019336	CTRL004-P20	CTRL004-P20	Lamin A/C	S4 vs S2
15	2.897739799	CTRL004-P20	CTRL004-P20	Lamin A/C	S4 vs S2
16	2.897739799	CTRL004-P20	CTRL004-P20	Lamin A/C	S4 vs S2
17	2.751618216	CTRL004-P20	CTRL004-P20	Lamin A/C	S4 vs S2
18	2.751618216	CTRL004-P20	CTRL004-P20	Lamin A/C	S4 vs S2
19	3.459155884	CTRL004-P20	CTRL004-P20	Lamin A/C	S4 vs S2
20	3.459155884	CTRL004-P20	CTRL004-P20	Lamin A/C	S4 vs S2
21	4.178746875	CTRL004-P20	CTRL004-P20	Lamin A/C	S4 vs S2
22	3.920237525	CTRL004-P20	CTRL004-P20	Lamin A/C	S4 vs S2
23	4.178746875	CTRL004-P20	CTRL004-P20	Lamin A/C	S4 vs S2
24	3.920237525	CTRL004-P20	CTRL004-P20	Lamin A/C	S4 vs S2
25	3.001750842	CTRL004-P20	CTRL004-P20	Lamin A/C	S4 vs S2
26	3.001750842	CTRL004-P20	CTRL004-P20	Lamin A/C	S4 vs S2
27	3.164408421	CTRL004-P20	CTRL004-P20	Lamin A/C	S4 vs S2
28	3.164408421	CTRL004-P20	CTRL004-P20	Lamin A/C	S4 vs S2
29	2.957618234	CTRL004-P20	CTRL004-P20	Lamin A/C	S4 vs S2
30	2.957618234	CTRL004-P20	CTRL004-P20	Lamin A/C	S4 vs S2
31	3.037237984	CTRL004-P20	CTRL004-P20	Lamin A/C	S4 vs S2
32	3.785500533	CTRL004-P20	CTRL004-P20	Lamin A/C	S4 vs S2
33	3.395449547	CTRL004-P20	CTRL004-P20	Lamin A/C	S4 vs S2
34	3.967065905	CTRL004-P20	CTRL004-P20	Lamin A/C	S4 vs S2
35	3.967065905	CTRL004-P20	CTRL004-P20	Lamin A/C	S4 vs S2
36	3.967065905	CTRL004-P20	CTRL004-P20	Lamin A/C	S4 vs S2
37	3.552390899	CTRL004-P20	CTRL004-P20	Lamin A/C	S4 vs S2
38	3.266245649	CTRL004-P20	CTRL004-P20	Lamin A/C	S4 vs S2
39	3.521735888	CTRL004-P20	CTRL004-P20	Lamin A/C	S4 vs S2
40	3.266245649	CTRL004-P20	CTRL004-P20	Lamin A/C	S4 vs S2
41	3.521735888	CTRL004-P20	CTRL004-P20	Lamin A/C	S4 vs S2
42	3.146654959	CTRL004-P20	CTRL004-P20	Lamin A/C	S4 vs S2
43	3.946013893	CTRL004-P20	CTRL004-P20	Lamin A/C	S4 vs S2
44	3.146654959	CTRL004-P20	CTRL004-P20	Lamin A/C	S4 vs S2
45	3.481835143	CTRL004-P20	CTRL004-P20	Lamin A/C	S4 vs S2
46	2.425956993	CTRL004-P20	CTRL004-P20	Lamin A/C	S4 vs S2
47	3.069121139	CTRL004-P20	CTRL004-P20	Lamin A/C	S4 vs S2
48	3.069121139	CTRL004-P20	CTRL004-P20	Lamin A/C	S4 vs S2
49	3.325667314	CTRL004-P20	CTRL004-P20	Lamin A/C	S4 vs S2
50	3.447667788	CTRL004-P20	CTRL004-P20	Lamin A/C	S4 vs S2
51	3.41845988	CTRL004-P20	CTRL004-P20	Lamin A/C	S4 vs S2
52	3.669380237	CTRL004-P20	CTRL004-P20	Lamin A/C	S4 vs S2
53	3.41845988	CTRL004-P20	CTRL004-P20	Lamin A/C	S4 vs S2
54	3.537875689	CTRL004-P20	CTRL004-P20	Lamin A/C	S4 vs S2
55	3.537875689	CTRL004-P20	CTRL004-P20	Lamin A/C	S4 vs S2
56	3.903547869	CTRL004-P20	CTRL004-P20	Lamin A/C	S4 vs S2
57	3.903547869	CTRL004-P20	CTRL004-P20	Lamin A/C	S4 vs S2
58	3.821809835	CTRL004-P20	CTRL004-P20	Lamin A/C	S4 vs S2
59	3.468683019	CTRL004-P20	CTRL004-P20	Lamin A/C	S4 vs S2
60	3.329619381	CTRL004-P20	CTRL004-P20	Lamin A/C	S4 vs S2
61	3.329619381	CTRL004-P20	CTRL004-P20	Lamin A/C	S4 vs S2
62	3.388252371	CTRL004-P20	CTRL004-P20	Lamin A/C	S4 vs S2
63	4.005358266	CTRL004-P20	CTRL004-P20	Lamin A/C	S4 vs S2
64	4.213590881	CTRL004-P20	CTRL004-P20	Lamin A/C	S4 vs S2
65	4.03956523	CTRL004-P20	CTRL004-P20	Lamin A/C	S4 vs S2
66	4.03956523	CTRL004-P20	CTRL004-P20	Lamin A/C	S4 vs S2
67	3.74777719	CTRL004-P20	CTRL004-P20	Lamin A/C	S4 vs S2
68	2.65533733	CTRL004-P20	CTRL004-P20	Lamin A/C	S4 vs S2
69	3.74777719	CTRL004-P20	CTRL004-P20	Lamin A/C	S4 vs S2
70	3.287353224	CTRL004-P20	CTRL004-P20	Lamin A/C	S4 vs S2
71	3.797870788	CTRL004-P20	CTRL004-P20	Lamin A/C	S4 vs S2
72	3.911604482	CTRL004-P20	CTRL004-P20	Lamin A/C	S4 vs S2
73	3.911604482	CTRL004-P20	CTRL004-P20	Lamin A/C	S4 vs S2
74	4.183139117	CTRL004-P20	CTRL004-P20	Lamin A/C	S4 vs S2
75	3.710601992	CTRL004-P20	CTRL004-P20	Lamin A/C	S4 vs S2
76	4.183139117	CTRL004-P20	CTRL004-P20	Lamin A/C	S4 vs S2
77	3.710601992	CTRL004-P20	CTRL004-P20	Lamin A/C	S4 vs S2
78	3.792622188	CTRL004-P20	CTRL004-P20	Lamin A/C	S4 vs S2
79	3.587372821	CTRL004-P20	CTRL004-P20	Lamin A/C	S4 vs S2
80	3.387771848	CTRL004-P20	CTRL004-P20	Lamin A/C	S4 vs S2
81	3.187431206	CTRL004-P20	CTRL004-P20	Lamin A/C	S4 vs S2
82	3.187431206	CTRL004-P20	CTRL004-P20	Lamin A/C	S4 vs S2
83	3.737128681	CTRL004-P20	CTRL004-P20	Lamin A/C	S4 vs S2
84	3.90871829	CTRL004-P20	CTRL004-P20	Lamin A/C	S4 vs S2
85	3.90871829	CTRL004-P20	CTRL004-P20	Lamin A/C	S4 vs S2
86	3.90871829	CTRL004-P20	CTRL004-P20	Lamin A/C	S4 vs S2
87	4.122996462	CTRL004-P20	CTRL004-P20	Lamin A/C	S4 vs S2
88	3.299621385	CTRL004-P20	CTRL004-P20	Lamin A/C	S4 vs S2
89	3.86810659	CTRL004-P20	CTRL004-P20	Lamin A/C	S4 vs S2
90	3.573605116	CTRL004-P20	CTRL004-P20	Lamin A/C	S4 vs S2
91	3.573605116	CTRL004-P20	CTRL004-P20	Lamin A/C	S4 vs S2
92	3.505496656	CTRL004-P20	CTRL004-P20	Lamin A/C	S4 vs S2
93	3.505496656	CTRL004-P20	CTRL004-P20	Lamin A/C	S4 vs S2
94	3.487020282	CTRL004-P20	CTRL004-P20	Lamin A/C	S4 vs S2
95	3.686515884	CTRL004-P20	CTRL004-P20	Lamin A/C	S4 vs S2
96	3.487020282	CTRL004-P20	CTRL004-P20	Lamin A/C	S4 vs S2
97	2.921755628	CTRL004-P20	CTRL004-P20	Lamin A/C	S4 vs S2
98	2.921755628	CTRL004-P20	CTRL004-P20	Lamin A/C	S4 vs S2
99	3.337612287	CTRL004-P20	CTRL004-P20	Lamin A/C	S4 vs S2
100	3.342403883	CTRL004-P20	CTRL004-P20	Lamin A/C	S4 vs S2
1	-1.569384606	CTRL004-P20	CTRL004-P20	Lamin A/C	S4 vs S2
2	-2.568148005	CTRL004-P20	CTRL004-P20	Lamin A/C	S4 vs S2
3	-1.569384606	CTRL004-P20	CTRL004-P20	Lamin A/C	S4 vs S2
4	-1.649056409	CTRL004-P20	CTRL004-P20	Lamin A/C	S4 vs S2
5	-1.649056409	CTRL004-P20	CTRL004-P20	Lamin A/C	S4 vs S2
6	-1.804076775	CTRL004-P20	CTRL004-P20	Lamin A/C	S4 vs S2
7	-1.804076775	CTRL004-P20	CTRL004-P20	Lamin A/C	S4 vs S2
8	-0.4400504239	CTRL004-P20	CTRL004-P20	Lamin A/C	S4 vs S2
9	0.5730834727	CTRL004-P20	CTRL004-P20	Lamin A/C	S4 vs S2
10	1.23754215	CTRL004-P20	CTRL004-P20	Lamin A/C	S4 vs S2
11	1.23754215	CTRL004-P20	CTRL004-P20	Lamin A/C	S4 vs S2
12	1.23754215	CTRL004-P20	CTRL004-P20	Lamin A/C	S4 vs S2
13	2.479324102	CTRL004-P20	CTRL004-P20	Lamin A/C	S4 vs S2
14	2.479324102	CTRL004-P20	CTRL004-P20	Lamin A/C	S4 vs S2
15	0.8346496104	CTRL004-P20	CTRL004-P20	Lamin A/C	S4 vs S2
16	0.5211482771	CTRL004-P20	CTRL004-P20	Lamin A/C	S4 vs S2
17	-0.04099253947	CTRL004-P20	CTRL004-P20	Lamin A/C	S4 vs S2
18	-0.2547492049	CTRL004-P20	CTRL004-P20	Lamin A/C	S4 vs S2
19	-1.347835949	CTRL004-P20	CTRL004-P20	Lamin A/C	S4 vs S2
20	-1.347835949	CTRL004-P20	CTRL004-P20	Lamin A/C	S4 vs S2
21	-1.688367449	CTRL004-P20	CTRL004-P20	Lamin A/C	S4 vs S2
22	-0.2980697034	CTRL004-P20	CTRL004-P20	Lamin A/C	S4 vs S2
23	0.003321975151	CTRL004-P20	CTRL004-P20	Lamin A/C	S4 vs S2
24	0.07187468001	CTRL004-P20	CTRL004-P20	Lamin A/C	S4 vs S2
25	0.1016682136	CTRL004-P20	CTRL004-P20	Lamin A/C	S4 vs S2
26	0.1016682136	CTRL004-P20	CTRL004-P20	Lamin A/C	S4 vs S2
27	1.013211072	CTRL004-P20	CTRL004-P20	Lamin A/C	S4 vs S2
28	1.302340436	CTRL004-P20	CTRL004-P20	Lamin A/C	S4 vs S2
29	1.302340436	CTRL004-P20	CTRL004-P20	Lamin A/C	S4 vs S2
30	1.145349543	CTRL004-P20	CTRL004-P20	Lamin A/C	S4 vs S2
31	1.145349543	CTRL004-P20	CTRL004-P20	Lamin A/C	S4 vs S2
32	1.584517186	CTRL004-P20	CTRL004-P20	Lamin A/C	S4 vs S2
33	1.584517186	CTRL004-P20	CTRL004-P20	Lamin A/C	S4 vs S2
34	0.5697820041	CTRL004-P20	CTRL004-P20	Lamin A/C	S4 vs S2
35	-0.6559884124	CTRL004-P20	CTRL004-P20	Lamin A/C	S4 vs S2
36	-0.6559884124	CTRL004-P20	CTRL004-P20	Lamin A/C	S4 vs S2
37	-0.104342287	CTRL004-P20	CTRL004-P20	Lamin A/C	S4 vs S2
38	0.01712466859	CTRL004-P20	CTRL004-P20	Lamin A/C	S4 vs S2
39	0.3788053881	CTRL004-P20	CTRL004-P20	Lamin A/C	S4 vs S2
40	0.3788053881	CTRL004-P20	CTRL004-P20	Lamin A/C	S4 vs S2
41	0.5629759554	CTRL004-P20	CTRL004-P20	Lamin A/C	S4 vs S2
42	0.5629759554	CTRL004-P20	CTRL004-P20	Lamin A/C	S4 vs S2
43	-0.06935098575	CTRL004-P20	CTRL004-P20	Lamin A/C	S4 vs S2
44	-1.130176245	CTRL004-P20	CTRL004-P20	Lamin A/C	S4 vs S2
45	-2.333391298	CTRL004-P20	CTRL004-P20	Lamin A/C	S4 vs S2
46	-2.333391298	CTRL004-P20	CTRL004-P20	Lamin A/C	S4 vs S2
47	0.1601846497	CTRL004-P20	CTRL004-P20	Lamin A/C	S4 vs S2
48	1.076065135	CTRL004-P20	CTRL004-P20	Lamin A/C	S4 vs S2
49	1.97847344	CTRL004-P20	CTRL004-P20	Lamin A/C	S4 vs S2
50	2.058569966	CTRL004-P20	CTRL004-P20	Lamin A/C	S4 vs S2
51	1.97847344	CTRL004-P20	CTRL004-P20	Lamin A/C	S4 vs S2
52	2.058569966	CTRL004-P20	CTRL004-P20	Lamin A/C	S4 vs S2
53	2.875790616	CTRL004-P20	CTRL004-P20	Lamin A/C	S4 vs S2
54	2.971111446	CTRL004-P20	CTRL004-P20	Lamin A/C	S4 vs S2
55	3.176618618	CTRL004-P20	CTRL004-P20	Lamin A/C	S4 vs S2
56	3.388127731	CTRL004-P20	CTRL004-P20	Lamin A/C	S4 vs S2
57	3.822838746	CTRL004-P20	CTRL004-P20	Lamin A/C	S4 vs S2
58	3.822838746	CTRL004-P20	CTRL004-P20	Lamin A/C	S4 vs S2
59	2.864260788	CTRL004-P20	CTRL004-P20	Lamin A/C	S4 vs S2
60	2.864260788	CTRL004-P20	CTRL004-P20	Lamin A/C	S4 vs S2
61	3.152192609	CTRL004-P20	CTRL004-P20	Lamin A/C	S4 vs S2
62	3.496340567	CTRL004-P20	CTRL004-P20	Lamin A/C	S4 vs S2
63	3.496340567	CTRL004-P20	CTRL004-P20	Lamin A/C	S4 vs S2
64	3.55772056	CTRL004-P20	CTRL004-P20	Lamin A/C	S4 vs S2
65	3.55772056	CTRL004-P20	CTRL004-P20	Lamin A/C	S4 vs S2
66	3.55772056	CTRL004-P20	CTRL004-P20	Lamin A/C	S4 vs S2
67	3.346334321	CTRL004-P20	CTRL004-P20	Lamin A/C	S4 vs S2
68	3.346334321	CTRL004-P20	CTRL004-P20	Lamin A/C	S4 vs S2
69	3.543158106	CTRL004-P20	CTRL004-P20	Lamin A/C	S4 vs S2
70	3.543158106	CTRL004-P20	CTRL004-P20	Lamin A/C	S4 vs S2
71	3.543158106	CTRL004-P20	CTRL004-P20	Lamin A/C	S4 vs S2
72	3.833024845	CTRL004-P20	CTRL004-P20	Lamin A/C	S4 vs S2
73	3.833024845	CTRL004-P20	CTRL004-P20	Lamin A/C	S4 vs S2
74	3.200814912	CTRL004-P20	CTRL004-P20	Lamin A/C	S4 vs S2
75	3.149969686	CTRL004-P20	CTRL004-P20	Lamin A/C	S4 vs S2
76	2.509661867	CTRL004-P20	CTRL004-P20	Lamin A/C	S4 vs S2
77	2.509661867	CTRL004-P20	CTRL004-P20	Lamin A/C	S4 vs S2
78	2.329416622	CTRL004-P20	CTRL004-P20	Lamin A/C	S4 vs S2
79	2.329416622	CTRL004-P20	CTRL004-P20	Lamin A/C	S4 vs S2
80	2.329416622	CTRL004-P20	CTRL004-P20	Lamin A/C	S4 vs S2
81	2.091848325	CTRL004-P20	CTRL004-P20	Lamin A/C	S4 vs S2
82	2.75286662	CTRL004-P20	CTRL004-P20	Lamin A/C	S4 vs S2
83	2.975385289	CTRL004-P20	CTRL004-P20	Lamin A/C	S4 vs S2
84	3.429888819	CTRL004-P20	CTRL004-P20	Lamin A/C	S4 vs S2
85	3.485749778	CTRL004-P20	CTRL004-P20	Lamin A/C	S4 vs S2
86	3.471505443	CTRL004-P20	CTRL004-P20	Lamin A/C	S4 vs S2
87	3.471505443	CTRL004-P20	CTRL004-P20	Lamin A/C	S4 vs S2
88	3.433142222	CTRL004-P20	CTRL004-P20	Lamin A/C	S4 vs S2
89	3.151077245	CTRL004-P20	CTRL004-P20	Lamin A/C	S4 vs S2
90	3.433142222	CTRL004-P20	CTRL004-P20	Lamin A/C	S4 vs S2
91	3.872370234	CTRL004-P20	CTRL004-P20	Lamin A/C	S4 vs S2
92	3.872370234	CTRL004-P20	CTRL004-P20	Lamin A/C	S4 vs S2
93	3.523436922	CTRL004-P20	CTRL004-P20	Lamin A/C	S4 vs S2
94	3.389230227	CTRL004-P20	CTRL004-P20	Lamin A/C	S4 vs S2
95	3.389230227	CTRL004-P20	CTRL004-P20	Lamin A/C	S4 vs S2
96	3.232869186	CTRL004-P20	CTRL004-P20	Lamin A/C	S4 vs S2
97	3.399755975	CTRL004-P20	CTRL004-P20	Lamin A/C	S4 vs S2
98	3.834986444	CTRL004-P20	CTRL004-P20	Lamin A/C	S4 vs S2
99	3.834986444	CTRL004-P20	CTRL004-P20	Lamin A/C	S4 vs S2
100	2.931258388	CTRL004-P20	CTRL004-P20	Lamin A/C	S4 vs S2
1	4.053664177	CTRL004-P20	CTRL004-P20	Lamin A/C	S4 vs S2
2	4.053664177	CTRL004-P20	CTRL004-P20	Lamin A/C	S4 vs S2
3	3.762776006	CTRL004-P20	CTRL004-P20	Lamin A/C	S4 vs S2
4	4.022669828	CTRL004-P20	CTRL004-P20	Lamin A/C	S4 vs S2
5	3.762776006	CTRL004-P20	CTRL004-P20	Lamin A/C	S4 vs S2
6	3.282826417	CTRL004-P20	CTRL004-P20	Lamin A/C	S4 vs S2
7	2.948298136	CTRL004-P20	CTRL004-P20	Lamin A/C	S4 vs S2
8	2.948298136	CTRL004-P20	CTRL004-P20	Lamin A/C	S4 vs S2
9	3.841545538	CTRL004-P20	CTRL004-P20	Lamin A/C	S4 vs S2
10	3.841545538	CTRL004-P20	CTRL004-P20	Lamin A/C	S4 vs S2
11	3.231042458	CTRL004-P20	CTRL004-P20	Lamin A/C	S4 vs S2
12	3.231042458	CTRL004-P20	CTRL004-P20	Lamin A/C	S4 vs S2
13	3.231042458	CTRL004-P20	CTRL004-P20	Lamin A/C	S4 vs S2
14	2.087932157	CTRL004-P20	CTRL004-P20	Lamin A/C	S4 vs S2
15	2.086116376	CTRL004-P20	CTRL004-P20	Lamin A/C	S4 vs S2
16	2.086116376	CTRL004-P20	CTRL004-P20	Lamin A/C	S4 vs S2
17	2.992380692	CTRL004-P20	CTRL004-P20	Lamin A/C	S4 vs S2
18	3.716095972	CTRL004-P20	CTRL004-P20	Lamin A/C	S4 vs S2
19	3.716095972	CTRL004-P20	CTRL004-P20	Lamin A/C	S4 vs S2
20	3.716095972	CTRL004-P20	CTRL004-P20	Lamin A/C	S4 vs S2
21	3.820224759	CTRL004-P20	CTRL004-P20	Lamin A/C	S4 vs S2
22	2.610649363	CTRL004-P20	CTRL004-P20	Lamin A/C	S4 vs S2
23	3.820224759	CTRL004-P20	CTRL004-P20	Lamin A/C	S4 vs S2
24	3.375505667	CTRL004-P20	CTRL004-P20	Lamin A/C	S4 vs S2
25	4.094500791	CTRL004-P20	CTRL004-P20	Lamin A/C	S4 vs S2
26	3.375505667	CTRL004-P20	CTRL004-P20	Lamin A/C	S4 vs S2
27	4.094500791	CTRL004-P20	CTRL004-P20	Lamin A/C	S4 vs S2
28	3.671688172	CTRL004-P20	CTRL004-P20	Lamin A/C	S4 vs S2
29	3.758428335	CTRL004-P20	CTRL004-P20	Lamin A/C	S4 vs S2
30	3.758428335	CTRL004-P20	CTRL004-P20	Lamin A/C	S4 vs S2
31	3.758428335	CTRL004-P20	CTRL004-P20	Lamin A/C	S4 vs S2
32	4.479456451	CTRL004-P20	CTRL004-P20	Lamin A/C	S4 vs S2
33	3.650695857	CTRL004-P20	CTRL004-P20	Lamin A/C	S4 vs S2
34	2.347482217	CTRL004-P20	CTRL004-P20	Lamin A/C	S4 vs S2
35	2.255276884	CTRL004-P20	CTRL004-P20	Lamin A/C	S4 vs S2
36	2.224681505	CTRL004-P20	CTRL004-P20	Lamin A/C	S4 vs S2
37	1.229060541	CTRL004-P20	CTRL004-P20	Lamin A/C	S4 vs S2
38	1.229060541	CTRL004-P20	CTRL004-P20	Lamin A/C	S4 vs S2
39	1.194393086	CTRL004-P20	CTRL004-P20	Lamin A/C	S4 vs S2
40	1.194393086	CTRL004-P20	CTRL004-P20	Lamin A/C	S4 vs S2
41	0.8136738927	CTRL004-P20	CTRL004-P20	Lamin A/C	S4 vs S2
42	0.7631236688	CTRL004-P20	CTRL004-P20	Lamin A/C	S4 vs S2
43	0.8136738927	CTRL004-P20	CTRL004-P20	Lamin A/C	S4 vs S2
44	1.268888359	CTRL004-P20	CTRL004-P20	Lamin A/C	S4 vs S2
45	1.268888359	CTRL004-P20	CTRL004-P20	Lamin A/C	S4 vs S2
46	1.462224208	CTRL004-P20	CTRL004-P20	Lamin A/C	S4 vs S2
47	3.064716744	CTRL004-P20	CTRL004-P20	Lamin A/C	S4 vs S2
48	3.107535076	CTRL004-P20	CTRL004-P20	Lamin A/C	S4 vs S2
49	3.064716744	CTRL004-P20	CTRL004-P20	Lamin A/C	S4 vs S2
50	3.064609638	CTRL004-P20	CTRL004-P20	Lamin A/C	S4 vs S2
51	3.029815412	CTRL004-P20	CTRL004-P20	Lamin A/C	S4 vs S2
52	3.029815412	CTRL004-P20	CTRL004-P20	Lamin A/C	S4 vs S2
53	3.33551286	CTRL004-P20	CTRL004-P20	Lamin A/C	S4 vs S2
54	3.384202602	CTRL004-P20	CTRL004-P20	Lamin A/C	S4 vs S2
55	3.33551286	CTRL004-P20	CTRL004-P20	Lamin A/C	S4 vs S2
56	3.377661413	CTRL004-P20	CTRL004-P20	Lamin A/C	S4 vs S2
57	3.377661413	CTRL004-P20	CTRL004-P20	Lamin A/C	S4 vs S2
58	3.393012187	CTRL004-P20	CTRL004-P20	Lamin A/C	S4 vs S2
59	3.752346429	CTRL004-P20	CTRL004-P20	Lamin A/C	S4 vs S2
60	3.752346429	CTRL004-P20	CTRL004-P20	Lamin A/C	S4 vs S2
61	3.810485361	CTRL004-P20	CTRL004-P20	Lamin A/C	S4 vs S2
62	3.810485361	CTRL004-P20	CTRL004-P20	Lamin A/C	S4 vs S2
63	3.810485361	CTRL004-P20	CTRL004-P20	Lamin A/C	S4 vs S2
64	4.186475574	CTRL004-P20	CTRL004-P20	Lamin A/C	S4 vs S2
65	4.186475574	CTRL004-P20	CTRL004-P20	Lamin A/C	S4 vs S2
66	4.186475574	CTRL004-P20	CTRL004-P20	Lamin A/C	S4 vs S2
67	3.25589644	CTRL004-P20	CTRL004-P20	Lamin A/C	S4 vs S2
68	3.25589644	CTRL004-P20	CTRL004-P20	Lamin A/C	S4 vs S2
69	3.556865546	CTRL004-P20	CTRL004-P20	Lamin A/C	S4 vs S2
70	3.751171811	CTRL004-P20	CTRL004-P20	Lamin A/C	S4 vs S2
71	3.751171811	CTRL004-P20	CTRL004-P20	Lamin A/C	S4 vs S2
72	3.762285609	CTRL004-P20	CTRL004-P20	Lamin A/C	S4 vs S2
73	3.762285609	CTRL004-P20	CTRL004-P20	Lamin A/C	S4 vs S2
74	2.669449193	CTRL004-P20	CTRL004-P20	Lamin A/C	S4 vs S2
75	2.669449193	CTRL004-P20	CTRL004-P20	Lamin A/C	S4 vs S2
76	2.893542821	CTRL004-P20	CTRL004-P20	Lamin A/C	S4 vs S2
77	2.893542821	CTRL004-P20	CTRL004-P20	Lamin A/C	S4 vs S2
78	3.165582955	CTRL004-P20	CTRL004-P20	Lamin A/C	S4 vs S2
79	3.340924935	CTRL004-P20	CTRL004-P20	Lamin A/C	S4 vs S2
80	3.340924935	CTRL004-P20	CTRL004-P20	Lamin A/C	S4 vs S2
81	3.61249728	CTRL004-P20	CTRL004-P20	Lamin A/C	S4 vs S2
82	3.660515698	CTRL004-P20	CTRL004-P20	Lamin A/C	S4 vs S2
83	3.660515698	CTRL004-P20	CTRL004-P20	Lamin A/C	S4 vs S2
84	3.500991078	CTRL004-P20	CTRL004-P20	Lamin A/C	S4 vs S2
85	3.470118191	CTRL004-P20	CTRL004-P20	Lamin A/C	S4 vs S2
86	3.470118191	CTRL004-P20	CTRL004-P20	Lamin A/C	S4 vs S2
87	3.470118191	CTRL004-P20	CTRL004-P20	Lamin A/C	S4 vs S2
88	3.015997124	CTRL004-P20	CTRL004-P20	Lamin A/C	S4 vs S2
89	2.875450862	CTRL004-P20	CTRL004-P20	Lamin A/C	S4 vs S2
90	2.755941769	CTRL004-P20	CTRL004-P20	Lamin A/C	S4 vs S2
91	2.258540235	CTRL004-P20	CTRL004-P20	Lamin A/C	S4 vs S2
92	2.258540235	CTRL004-P20	CTRL004-P20	Lamin A/C	S4 vs S2
93	2.501709326	CTRL004-P20	CTRL004-P20	Lamin A/C	S4 vs S2
94	2.501709326	CTRL004-P20	CTRL004-P20	Lamin A/C	S4 vs S2
95	2.501709326	CTRL004-P20	CTRL004-P20	Lamin A/C	S4 vs S2
96	2.438941732	CTRL004-P20	CTRL004-P20	Lamin A/C	S4 vs S2
97	2.170738874	CTRL004-P20	CTRL004-P20	Lamin A/C	S4 vs S2
98	2.170738874	CTRL004-P20	CTRL004-P20	Lamin A/C	S4 vs S2
99	2.261354372	CTRL004-P20	CTRL004-P20	Lamin A/C	S4 vs S2
100	2.261746403	CTRL004-P20	CTRL004-P20	Lamin A/C	S4 vs S2
1	0.5314579839	CTRL004-P20	CTRL004-P20	Lamin A/C	S4 vs S2
2	0.6932123538	CTRL004-P20	CTRL004-P20	Lamin A/C	S4 vs S2
3	1.638284428	CTRL004-P20	CTRL004-P20	Lamin A/C	S4 vs S2
4	1.898691828	CTRL004-P20	CTRL004-P20	Lamin A/C	S4 vs S2
5	1.898691828	CTRL004-P20	CTRL004-P20	Lamin A/C	S4 vs S2
6	1.595108472	CTRL004-P20	CTRL004-P20	Lamin A/C	S4 vs S2
7	1.595108472	CTRL004-P20	CTRL004-P20	Lamin A/C	S4 vs S2
8	1.769860222	CTRL004-P20	CTRL004-P20	Lamin A/C	S4 vs S2
9	1.769860222	CTRL004-P20	CTRL004-P20	Lamin A/C	S4 vs S2
10	1.928484231	CTRL004-P20	CTRL004-P20	Lamin A/C	S4 vs S2
11	1.748981494	CTRL004-P20	CTRL004-P20	Lamin A/C	S4 vs S2
12	1.453020379	CTRL004-P20	CTRL004-P20	Lamin A/C	S4 vs S2
13	1.453020379	CTRL004-P20	CTRL004-P20	Lamin A/C	S4 vs S2
14	1.915673259	CTRL004-P20	CTRL004-P20	Lamin A/C	S4 vs S2
15	2.249412644	CTRL004-P20	CTRL004-P20	Lamin A/C	S4 vs S2
16	1.915673259	CTRL004-P20	CTRL004-P20	Lamin A/C	S4 vs S2
17	2.249412644	CTRL004-P20	CTRL004-P20	Lamin A/C	S4 vs S2
18	2.534907946	CTRL004-P20	CTRL004-P20	Lamin A/C	S4 vs S2
19	2.534907946	CTRL004-P20	CTRL004-P20	Lamin A/C	S4 vs S2
20	2.73844231	CTRL004-P20	CTRL004-P20	Lamin A/C	S4 vs S2
21	2.420573192	CTRL004-P20	CTRL004-P20	Lamin A/C	S4 vs S2
22	2.73844231	CTRL004-P20	CTRL004-P20	Lamin A/C	S4 vs S2
23	2.414207927	CTRL004-P20	CTRL004-P20	Lamin A/C	S4 vs S2
24	1.88525933	CTRL004-P20	CTRL004-P20	Lamin A/C	S4 vs S2
25	1.283374111	CTRL004-P20	CTRL004-P20	Lamin A/C	S4 vs S2
26	1.88525933	CTRL004-P20	CTRL004-P20	Lamin A/C	S4 vs S2
27	2.621264346	CTRL004-P20	CTRL004-P20	Lamin A/C	S4 vs S2
28	2.621264346	CTRL004-P20	CTRL004-P20	Lamin A/C	S4 vs S2
29	2.321689154	CTRL004-P20	CTRL004-P20	Lamin A/C	S4 vs S2
30	2.321689154	CTRL004-P20	CTRL004-P20	Lamin A/C	S4 vs S2
31	2.560363025	CTRL004-P20	CTRL004-P20	Lamin A/C	S4 vs S2
32	2.560363025	CTRL004-P20	CTRL004-P20	Lamin A/C	S4 vs S2
33	2.315067738	CTRL004-P20	CTRL004-P20	Lamin A/C	S4 vs S2
34	0.201404139	CTRL004-P20	CTRL004-P20	Lamin A/C	S4 vs S2
35	-0.1527696513	CTRL004-P20	CTRL004-P20	Lamin A/C	S4 vs S2
36	-0.2542001144	CTRL004-P20	CTRL004-P20	Lamin A/C	S4 vs S2
37	-0.6402322553	CTRL004-P20	CTRL004-P20	Lamin A/C	S4 vs S2
38	-0.2542001144	CTRL004-P20	CTRL004-P20	Lamin A/C	S4 vs S2
39	0	CTRL004-P20	CTRL004-P20	Lamin A/C	S4 vs S2
40	0	CTRL004-P20	CTRL004-P20	Lamin A/C	S4 vs S2
41	-1.153276135	CTRL004-P20	CTRL004-P20	Lamin A/C	S4 vs S2
42	-1.153276135	CTRL004-P20	CTRL004-P20	Lamin A/C	S4 vs S2
43	-1.153276135	CTRL004-P20	CTRL004-P20	Lamin A/C	S4 vs S2
44	-0.4090761885	CTRL004-P20	CTRL004-P20	Lamin A/C	S4 vs S2
45	-0.6078709391	CTRL004-P20	CTRL004-P20	Lamin A/C	S4 vs S2
46	-0.6078709391	CTRL004-P20	CTRL004-P20	Lamin A/C	S4 vs S2
47	-0.7833815376	CTRL004-P20	CTRL004-P20	Lamin A/C	S4 vs S2
48	-2.681920811	CTRL004-P20	CTRL004-P20	Lamin A/C	S4 vs S2
49	-0.7833815376	CTRL004-P20	CTRL004-P20	Lamin A/C	S4 vs S2
50	0.6693803461	CTRL004-P20	CTRL004-P20	Lamin A/C	S4 vs S2
51	1.335913008	CTRL004-P20	CTRL004-P20	Lamin A/C	S4 vs S2
52	1.897352709	CTRL004-P20	CTRL004-P20	Lamin A/C	S4 vs S2
53	1.897352709	CTRL004-P20	CTRL004-P20	Lamin A/C	S4 vs S2
54	2.177663907	CTRL004-P20	CTRL004-P20	Lamin A/C	S4 vs S2
55	2.203068631	CTRL004-P20	CTRL004-P20	Lamin A/C	S4 vs S2
56	3.209757955	CTRL004-P20	CTRL004-P20	Lamin A/C	S4 vs S2
57	3.209757955	CTRL004-P20	CTRL004-P20	Lamin A/C	S4 vs S2
58	3.209757955	CTRL004-P20	CTRL004-P20	Lamin A/C	S4 vs S2
59	3.55339357	CTRL004-P20	CTRL004-P20	Lamin A/C	S4 vs S2
60	3.55339357	CTRL004-P20	CTRL004-P20	Lamin A/C	S4 vs S2
61	3.55339357	CTRL004-P20	CTRL004-P20	Lamin A/C	S4 vs S2
62	2.849514478	CTRL004-P20	CTRL004-P20	Lamin A/C	S4 vs S2
63	2.849514478	CTRL004-P20	CTRL004-P20	Lamin A/C	S4 vs S2
64	2.849514478	CTRL004-P20	CTRL004-P20	Lamin A/C	S4 vs S2
65	2.851852394	CTRL004-P20	CTRL004-P20	Lamin A/C	S4 vs S2
66	2.851852394	CTRL004-P20	CTRL004-P20	Lamin A/C	S4 vs S2
67	2.851852394	CTRL004-P20	CTRL004-P20	Lamin A/C	S4 vs S2
68	2.637580962	CTRL004-P20	CTRL004-P20	Lamin A/C	S4 vs S2
69	1.995605303	CTRL004-P20	CTRL004-P20	Lamin A/C	S4 vs S2
70	1.995605303	CTRL004-P20	CTRL004-P20	Lamin A/C	S4 vs S2
71	1.995605303	CTRL004-P20	CTRL004-P20	Lamin A/C	S4 vs S2
72	1.766390349	CTRL004-P20	CTRL004-P20	Lamin A/C	S4 vs S2
73	1.766390349	CTRL004-P20	CTRL004-P20	Lamin A/C	S4 vs S2
74	0.9943272622	CTRL004-P20	CTRL004-P20	Lamin A/C	S4 vs S2
75	1.418517073	CTRL004-P20	CTRL004-P20	Lamin A/C	S4 vs S2
76	1.418517073	CTRL004-P20	CTRL004-P20	Lamin A/C	S4 vs S2
77	1.671402411	CTRL004-P20	CTRL004-P20	Lamin A/C	S4 vs S2
78	1.744791328	CTRL004-P20	CTRL004-P20	Lamin A/C	S4 vs S2
79	2.207473629	CTRL004-P20	CTRL004-P20	Lamin A/C	S4 vs S2
80	2.374078269	CTRL004-P20	CTRL004-P20	Lamin A/C	S4 vs S2
81	2.576157924	CTRL004-P20	CTRL004-P20	Lamin A/C	S4 vs S2
82	3.240649286	CTRL004-P20	CTRL004-P20	Lamin A/C	S4 vs S2
83	3.414624019	CTRL004-P20	CTRL004-P20	Lamin A/C	S4 vs S2
84	3.240649286	CTRL004-P20	CTRL004-P20	Lamin A/C	S4 vs S2
85	1.388305035	CTRL004-P20	CTRL004-P20	Lamin A/C	S4 vs S2
86	1.388305035	CTRL004-P20	CTRL004-P20	Lamin A/C	S4 vs S2
87	1.454413564	CTRL004-P20	CTRL004-P20	Lamin A/C	S4 vs S2
88	2.920231918	CTRL004-P20	CTRL004-P20	Lamin A/C	S4 vs S2
89	2.920231918	CTRL004-P20	CTRL004-P20	Lamin A/C	S4 vs S2
90	2.458669252	CTRL004-P20	CTRL004-P20	Lamin A/C	S4 vs S2
91	2.415869358	CTRL004-P20	CTRL004-P20	Lamin A/C	S4 vs S2
92	1.961247016	CTRL004-P20	CTRL004-P20	Lamin A/C	S4 vs S2
93	1.961247016	CTRL004-P20	CTRL004-P20	Lamin A/C	S4 vs S2
94	3.125367496	CTRL004-P20	CTRL004-P20	Lamin A/C	S4 vs S2
95	3.125367496	CTRL004-P20	CTRL004-P20	Lamin A/C	S4 vs S2
96	3.119176417	CTRL004-P20	CTRL004-P20	Lamin A/C	S4 vs S2
97	3.064324507	CTRL004-P20	CTRL004-P20	Lamin A/C	S4 vs S2
98	3.119176417	CTRL004-P20	CTRL004-P20	Lamin A/C	S4 vs S2
99	3.383405846	CTRL004-P20	CTRL004-P20	Lamin A/C	S4 vs S2
100	3.470515587	CTRL004-P20	CTRL004-P20	Lamin A/C	S4 vs S2
1	-0.7199673708	CTRL004-P20	CTRL004-P20	Lamin A/C	S4 vs S2
2	-0.7199673708	CTRL004-P20	CTRL004-P20	Lamin A/C	S4 vs S2
3	-0.7199673708	CTRL004-P20	CTRL004-P20	Lamin A/C	S4 vs S2
4	-2.149584317	CTRL004-P20	CTRL004-P20	Lamin A/C	S4 vs S2
5	-2.17948183	CTRL004-P20	CTRL004-P20	Lamin A/C	S4 vs S2
6	-2.17948183	CTRL004-P20	CTRL004-P20	Lamin A/C	S4 vs S2
7	-0.7164717412	CTRL004-P20	CTRL004-P20	Lamin A/C	S4 vs S2
8	-0.7164717412	CTRL004-P20	CTRL004-P20	Lamin A/C	S4 vs S2
9	-1.345058826	CTRL004-P20	CTRL004-P20	Lamin A/C	S4 vs S2
10	-1.345058826	CTRL004-P20	CTRL004-P20	Lamin A/C	S4 vs S2
11	-0.1645187456	CTRL004-P20	CTRL004-P20	Lamin A/C	S4 vs S2
12	-0.1645187456	CTRL004-P20	CTRL004-P20	Lamin A/C	S4 vs S2
13	-0.6584874868	CTRL004-P20	CTRL004-P20	Lamin A/C	S4 vs S2
14	-0.8604442254	CTRL004-P20	CTRL004-P20	Lamin A/C	S4 vs S2
15	-0.722221721	CTRL004-P20	CTRL004-P20	Lamin A/C	S4 vs S2
16	-1.593560309	CTRL004-P20	CTRL004-P20	Lamin A/C	S4 vs S2
17	-0.722221721	CTRL004-P20	CTRL004-P20	Lamin A/C	S4 vs S2
18	-0.4059294252	CTRL004-P20	CTRL004-P20	Lamin A/C	S4 vs S2
19	-0.4059294252	CTRL004-P20	CTRL004-P20	Lamin A/C	S4 vs S2
20	-0.3063505063	CTRL004-P20	CTRL004-P20	Lamin A/C	S4 vs S2
21	-0.6501817011	CTRL004-P20	CTRL004-P20	Lamin A/C	S4 vs S2
22	-0.6501817011	CTRL004-P20	CTRL004-P20	Lamin A/C	S4 vs S2
23	-1.188200536	CTRL004-P20	CTRL004-P20	Lamin A/C	S4 vs S2
24	-1.188200536	CTRL004-P20	CTRL004-P20	Lamin A/C	S4 vs S2
25	-1.406858817	CTRL004-P20	CTRL004-P20	Lamin A/C	S4 vs S2
26	-1.029718788	CTRL004-P20	CTRL004-P20	Lamin A/C	S4 vs S2
27	-1.406858817	CTRL004-P20	CTRL004-P20	Lamin A/C	S4 vs S2
28	-0.8081363573	CTRL004-P20	CTRL004-P20	Lamin A/C	S4 vs S2
29	-0.9619459367	CTRL004-P20	CTRL004-P20	Lamin A/C	S4 vs S2
30	-0.9619459367	CTRL004-P20	CTRL004-P20	Lamin A/C	S4 vs S2
31	-0.9619459367	CTRL004-P20	CTRL004-P20	Lamin A/C	S4 vs S2
32	-0.6899727546	CTRL004-P20	CTRL004-P20	Lamin A/C	S4 vs S2
33	-0.6899727546	CTRL004-P20	CTRL004-P20	Lamin A/C	S4 vs S2
34	-0.7819704263	CTRL004-P20	CTRL004-P20	Lamin A/C	S4 vs S2
35	-0.7819704263	CTRL004-P20	CTRL004-P20	Lamin A/C	S4 vs S2
36	-0.7819704263	CTRL004-P20	CTRL004-P20	Lamin A/C	S4 vs S2
37	-1.718998781	CTRL004-P20	CTRL004-P20	Lamin A/C	S4 vs S2
38	-1.926867694	CTRL004-P20	CTRL004-P20	Lamin A/C	S4 vs S2
39	-1.926867694	CTRL004-P20	CTRL004-P20	Lamin A/C	S4 vs S2
40	-0.5012115657	CTRL004-P20	CTRL004-P20	Lamin A/C	S4 vs S2
41	0.6598289818	CTRL004-P20	CTRL004-P20	Lamin A/C	S4 vs S2
42	-0.5012115657	CTRL004-P20	CTRL004-P20	Lamin A/C	S4 vs S2
43	-0.05788907158	CTRL004-P20	CTRL004-P20	Lamin A/C	S4 vs S2
44	-0.6715466832	CTRL004-P20	CTRL004-P20	Lamin A/C	S4 vs S2
45	-0.6715466832	CTRL004-P20	CTRL004-P20	Lamin A/C	S4 vs S2
46	-1.396987538	CTRL004-P20	CTRL004-P20	Lamin A/C	S4 vs S2
47	-1.72178649	CTRL004-P20	CTRL004-P20	Lamin A/C	S4 vs S2
48	-1.72178649	CTRL004-P20	CTRL004-P20	Lamin A/C	S4 vs S2
49	-0.4510263245	CTRL004-P20	CTRL004-P20	Lamin A/C	S4 vs S2
50	0.1216746616	CTRL004-P20	CTRL004-P20	Lamin A/C	S4 vs S2
51	0.1462555307	CTRL004-P20	CTRL004-P20	Lamin A/C	S4 vs S2
52	0.1462555307	CTRL004-P20	CTRL004-P20	Lamin A/C	S4 vs S2
53	1.022777731	CTRL004-P20	CTRL004-P20	Lamin A/C	S4 vs S2
54	1.152090091	CTRL004-P20	CTRL004-P20	Lamin A/C	S4 vs S2
55	1.862937272	CTRL004-P20	CTRL004-P20	Lamin A/C	S4 vs S2
56	1.862937272	CTRL004-P20	CTRL004-P20	Lamin A/C	S4 vs S2
57	2.143233239	CTRL004-P20	CTRL004-P20	Lamin A/C	S4 vs S2
58	2.143233239	CTRL004-P20	CTRL004-P20	Lamin A/C	S4 vs S2
59	1.081277134	CTRL004-P20	CTRL004-P20	Lamin A/C	S4 vs S2
60	1.081277134	CTRL004-P20	CTRL004-P20	Lamin A/C	S4 vs S2
61	1.895311287	CTRL004-P20	CTRL004-P20	Lamin A/C	S4 vs S2
62	2.710081079	CTRL004-P20	CTRL004-P20	Lamin A/C	S4 vs S2
63	3.320878468	CTRL004-P20	CTRL004-P20	Lamin A/C	S4 vs S2
64	4.039646664	CTRL004-P20	CTRL004-P20	Lamin A/C	S4 vs S2
65	4.039646664	CTRL004-P20	CTRL004-P20	Lamin A/C	S4 vs S2
66	3.407127914	CTRL004-P20	CTRL004-P20	Lamin A/C	S4 vs S2
67	3.407127914	CTRL004-P20	CTRL004-P20	Lamin A/C	S4 vs S2
68	3.626333707	CTRL004-P20	CTRL004-P20	Lamin A/C	S4 vs S2
69	3.626333707	CTRL004-P20	CTRL004-P20	Lamin A/C	S4 vs S2
70	2.662689868	CTRL004-P20	CTRL004-P20	Lamin A/C	S4 vs S2
71	2.662689868	CTRL004-P20	CTRL004-P20	Lamin A/C	S4 vs S2
72	3.049492122	CTRL004-P20	CTRL004-P20	Lamin A/C	S4 vs S2
73	3.049492122	CTRL004-P20	CTRL004-P20	Lamin A/C	S4 vs S2
74	1.946621659	CTRL004-P20	CTRL004-P20	Lamin A/C	S4 vs S2
75	1.946621659	CTRL004-P20	CTRL004-P20	Lamin A/C	S4 vs S2
76	2.718385763	CTRL004-P20	CTRL004-P20	Lamin A/C	S4 vs S2
77	3.52530426	CTRL004-P20	CTRL004-P20	Lamin A/C	S4 vs S2
78	2.718385763	CTRL004-P20	CTRL004-P20	Lamin A/C	S4 vs S2
79	2.470350227	CTRL004-P20	CTRL004-P20	Lamin A/C	S4 vs S2
80	2.470350227	CTRL004-P20	CTRL004-P20	Lamin A/C	S4 vs S2
81	2.470350227	CTRL004-P20	CTRL004-P20	Lamin A/C	S4 vs S2
82	2.551022124	CTRL004-P20	CTRL004-P20	Lamin A/C	S4 vs S2
83	2.392378771	CTRL004-P20	CTRL004-P20	Lamin A/C	S4 vs S2
84	2.266916356	CTRL004-P20	CTRL004-P20	Lamin A/C	S4 vs S2
85	2.266916356	CTRL004-P20	CTRL004-P20	Lamin A/C	S4 vs S2
86	2.225363098	CTRL004-P20	CTRL004-P20	Lamin A/C	S4 vs S2
87	0.1683459883	CTRL004-P20	CTRL004-P20	Lamin A/C	S4 vs S2
88	0	CTRL004-P20	CTRL004-P20	Lamin A/C	S4 vs S2
89	0	CTRL004-P20	CTRL004-P20	Lamin A/C	S4 vs S2
90	1.764208449	CTRL004-P20	CTRL004-P20	Lamin A/C	S4 vs S2
91	2.798522051	CTRL004-P20	CTRL004-P20	Lamin A/C	S4 vs S2
92	3.190776746	CTRL004-P20	CTRL004-P20	Lamin A/C	S4 vs S2
93	3.190776746	CTRL004-P20	CTRL004-P20	Lamin A/C	S4 vs S2
94	4.269408674	CTRL004-P20	CTRL004-P20	Lamin A/C	S4 vs S2
95	4.269408674	CTRL004-P20	CTRL004-P20	Lamin A/C	S4 vs S2
96	3.691456674	CTRL004-P20	CTRL004-P20	Lamin A/C	S4 vs S2
97	2.787229727	CTRL004-P20	CTRL004-P20	Lamin A/C	S4 vs S2
98	1.783850564	CTRL004-P20	CTRL004-P20	Lamin A/C	S4 vs S2
99	1.783850564	CTRL004-P20	CTRL004-P20	Lamin A/C	S4 vs S2
100	4.289356885	CTRL004-P20	CTRL004-P20	Lamin A/C	S4 vs S2
1	-1.030076832	CTRL004-P20	CTRL004-P20	Lamin A/C	S4 vs S2
2	-3.612971686	CTRL004-P20	CTRL004-P20	Lamin A/C	S4 vs S2
3	-3.612971686	CTRL004-P20	CTRL004-P20	Lamin A/C	S4 vs S2
4	-0.7738488797	CTRL004-P20	CTRL004-P20	Lamin A/C	S4 vs S2
5	-0.7738488797	CTRL004-P20	CTRL004-P20	Lamin A/C	S4 vs S2
6	-0.6096016538	CTRL004-P20	CTRL004-P20	Lamin A/C	S4 vs S2
7	-1.32381921	CTRL004-P20	CTRL004-P20	Lamin A/C	S4 vs S2
8	-1.2282829	CTRL004-P20	CTRL004-P20	Lamin A/C	S4 vs S2
9	-1.2282829	CTRL004-P20	CTRL004-P20	Lamin A/C	S4 vs S2
10	-1.2282829	CTRL004-P20	CTRL004-P20	Lamin A/C	S4 vs S2
11	-2.163981523	CTRL004-P20	CTRL004-P20	Lamin A/C	S4 vs S2
12	-2.170173189	CTRL004-P20	CTRL004-P20	Lamin A/C	S4 vs S2
13	-2.163981523	CTRL004-P20	CTRL004-P20	Lamin A/C	S4 vs S2
14	-4.296516068	CTRL004-P20	CTRL004-P20	Lamin A/C	S4 vs S2
15	-4.578445523	CTRL004-P20	CTRL004-P20	Lamin A/C	S4 vs S2
16	-4.578445523	CTRL004-P20	CTRL004-P20	Lamin A/C	S4 vs S2
17	-4.035320778	CTRL004-P20	CTRL004-P20	Lamin A/C	S4 vs S2
18	-3.847343675	CTRL004-P20	CTRL004-P20	Lamin A/C	S4 vs S2
19	-2.31661968	CTRL004-P20	CTRL004-P20	Lamin A/C	S4 vs S2
20	-2.061950965	CTRL004-P20	CTRL004-P20	Lamin A/C	S4 vs S2
21	-1.826325434	CTRL004-P20	CTRL004-P20	Lamin A/C	S4 vs S2
22	-1.826325434	CTRL004-P20	CTRL004-P20	Lamin A/C	S4 vs S2
23	-1.826325434	CTRL004-P20	CTRL004-P20	Lamin A/C	S4 vs S2
24	-2.247692234	CTRL004-P20	CTRL004-P20	Lamin A/C	S4 vs S2
25	-0.9086407678	CTRL004-P20	CTRL004-P20	Lamin A/C	S4 vs S2
26	-2.370028639	CTRL004-P20	CTRL004-P20	Lamin A/C	S4 vs S2
27	-1.598871207	CTRL004-P20	CTRL004-P20	Lamin A/C	S4 vs S2
28	-1.598871207	CTRL004-P20	CTRL004-P20	Lamin A/C	S4 vs S2
29	-1.598871207	CTRL004-P20	CTRL004-P20	Lamin A/C	S4 vs S2
30	0	CTRL004-P20	CTRL004-P20	Lamin A/C	S4 vs S2
31	-1.621790741	CTRL004-P20	CTRL004-P20	Lamin A/C	S4 vs S2
32	-0.990467543	CTRL004-P20	CTRL004-P20	Lamin A/C	S4 vs S2
33	-1.621790741	CTRL004-P20	CTRL004-P20	Lamin A/C	S4 vs S2
34	-2.196735055	CTRL004-P20	CTRL004-P20	Lamin A/C	S4 vs S2
35	-2.196735055	CTRL004-P20	CTRL004-P20	Lamin A/C	S4 vs S2
36	-1.718274216	CTRL004-P20	CTRL004-P20	Lamin A/C	S4 vs S2
37	-1.718274216	CTRL004-P20	CTRL004-P20	Lamin A/C	S4 vs S2
38	-1.709422625	CTRL004-P20	CTRL004-P20	Lamin A/C	S4 vs S2
39	-0.6251244284	CTRL004-P20	CTRL004-P20	Lamin A/C	S4 vs S2
40	-0.6251244284	CTRL004-P20	CTRL004-P20	Lamin A/C	S4 vs S2
41	-0.1680705617	CTRL004-P20	CTRL004-P20	Lamin A/C	S4 vs S2
42	-1.195347782	CTRL004-P20	CTRL004-P20	Lamin A/C	S4 vs S2
43	-0.05206854705	CTRL004-P20	CTRL004-P20	Lamin A/C	S4 vs S2
44	-2.116967704	CTRL004-P20	CTRL004-P20	Lamin A/C	S4 vs S2
45	-2.362088534	CTRL004-P20	CTRL004-P20	Lamin A/C	S4 vs S2
46	-2.362088534	CTRL004-P20	CTRL004-P20	Lamin A/C	S4 vs S2
47	-2.238012372	CTRL004-P20	CTRL004-P20	Lamin A/C	S4 vs S2
48	-2.007801646	CTRL004-P20	CTRL004-P20	Lamin A/C	S4 vs S2
49	-2.007801646	CTRL004-P20	CTRL004-P20	Lamin A/C	S4 vs S2
50	0.3364510772	CTRL004-P20	CTRL004-P20	Lamin A/C	S4 vs S2
51	0.5483038563	CTRL004-P20	CTRL004-P20	Lamin A/C	S4 vs S2
52	1.17193395	CTRL004-P20	CTRL004-P20	Lamin A/C	S4 vs S2
53	1.571113927	CTRL004-P20	CTRL004-P20	Lamin A/C	S4 vs S2
54	1.571113927	CTRL004-P20	CTRL004-P20	Lamin A/C	S4 vs S2
55	1.571113927	CTRL004-P20	CTRL004-P20	Lamin A/C	S4 vs S2
56	0.791530725	CTRL004-P20	CTRL004-P20	Lamin A/C	S4 vs S2
57	0.9525351354	CTRL004-P20	CTRL004-P20	Lamin A/C	S4 vs S2
58	0.5667183901	CTRL004-P20	CTRL004-P20	Lamin A/C	S4 vs S2
59	0.9525351354	CTRL004-P20	CTRL004-P20	Lamin A/C	S4 vs S2
60	3.181942182	CTRL004-P20	CTRL004-P20	Lamin A/C	S4 vs S2
61	3.181942182	CTRL004-P20	CTRL004-P20	Lamin A/C	S4 vs S2
62	3.092757931	CTRL004-P20	CTRL004-P20	Lamin A/C	S4 vs S2
63	3.027551308	CTRL004-P20	CTRL004-P20	Lamin A/C	S4 vs S2
64	2.785288703	CTRL004-P20	CTRL004-P20	Lamin A/C	S4 vs S2
65	2.417508815	CTRL004-P20	CTRL004-P20	Lamin A/C	S4 vs S2
66	2.360548758	CTRL004-P20	CTRL004-P20	Lamin A/C	S4 vs S2
67	2.360548758	CTRL004-P20	CTRL004-P20	Lamin A/C	S4 vs S2
68	3.494947273	CTRL004-P20	CTRL004-P20	Lamin A/C	S4 vs S2
69	3.494947273	CTRL004-P20	CTRL004-P20	Lamin A/C	S4 vs S2
70	2.890215981	CTRL004-P20	CTRL004-P20	Lamin A/C	S4 vs S2
71	2.48905194	CTRL004-P20	CTRL004-P20	Lamin A/C	S4 vs S2
72	2.189330064	CTRL004-P20	CTRL004-P20	Lamin A/C	S4 vs S2
73	2.189330064	CTRL004-P20	CTRL004-P20	Lamin A/C	S4 vs S2
74	2.891449213	CTRL004-P20	CTRL004-P20	Lamin A/C	S4 vs S2
75	2.891449213	CTRL004-P20	CTRL004-P20	Lamin A/C	S4 vs S2
76	2.748705668	CTRL004-P20	CTRL004-P20	Lamin A/C	S4 vs S2
77	2.748705668	CTRL004-P20	CTRL004-P20	Lamin A/C	S4 vs S2
78	2.748705668	CTRL004-P20	CTRL004-P20	Lamin A/C	S4 vs S2
79	3.373500216	CTRL004-P20	CTRL004-P20	Lamin A/C	S4 vs S2
80	3.537365619	CTRL004-P20	CTRL004-P20	Lamin A/C	S4 vs S2
81	3.537365619	CTRL004-P20	CTRL004-P20	Lamin A/C	S4 vs S2
82	3.427012232	CTRL004-P20	CTRL004-P20	Lamin A/C	S4 vs S2
83	3.427012232	CTRL004-P20	CTRL004-P20	Lamin A/C	S4 vs S2
84	3.427012232	CTRL004-P20	CTRL004-P20	Lamin A/C	S4 vs S2
85	3.080716388	CTRL004-P20	CTRL004-P20	Lamin A/C	S4 vs S2
86	3.080716388	CTRL004-P20	CTRL004-P20	Lamin A/C	S4 vs S2
87	3.674905101	CTRL004-P20	CTRL004-P20	Lamin A/C	S4 vs S2
88	3.674905101	CTRL004-P20	CTRL004-P20	Lamin A/C	S4 vs S2
89	3.620784402	CTRL004-P20	CTRL004-P20	Lamin A/C	S4 vs S2
90	3.620784402	CTRL004-P20	CTRL004-P20	Lamin A/C	S4 vs S2
91	3.620784402	CTRL004-P20	CTRL004-P20	Lamin A/C	S4 vs S2
92	3.672611933	CTRL004-P20	CTRL004-P20	Lamin A/C	S4 vs S2
93	3.650127893	CTRL004-P20	CTRL004-P20	Lamin A/C	S4 vs S2
94	3.650127893	CTRL004-P20	CTRL004-P20	Lamin A/C	S4 vs S2
95	3.476010304	CTRL004-P20	CTRL004-P20	Lamin A/C	S4 vs S2
96	3.476010304	CTRL004-P20	CTRL004-P20	Lamin A/C	S4 vs S2
97	3.476010304	CTRL004-P20	CTRL004-P20	Lamin A/C	S4 vs S2
98	3.611548315	CTRL004-P20	CTRL004-P20	Lamin A/C	S4 vs S2
99	3.85023483	CTRL004-P20	CTRL004-P20	Lamin A/C	S4 vs S2
100	3.85023483	CTRL004-P20	CTRL004-P20	Lamin A/C	S4 vs S2
1	-4.046963781	CTRL004-P20	CTRL004-P20	Lamin A/C	S4 vs S2
2	-2.233079574	CTRL004-P20	CTRL004-P20	Lamin A/C	S4 vs S2
3	-2.233079574	CTRL004-P20	CTRL004-P20	Lamin A/C	S4 vs S2
4	-2.27770799	CTRL004-P20	CTRL004-P20	Lamin A/C	S4 vs S2
5	-2.27770799	CTRL004-P20	CTRL004-P20	Lamin A/C	S4 vs S2
6	-2.27770799	CTRL004-P20	CTRL004-P20	Lamin A/C	S4 vs S2
7	-1.378150305	CTRL004-P20	CTRL004-P20	Lamin A/C	S4 vs S2
8	-2.377495247	CTRL004-P20	CTRL004-P20	Lamin A/C	S4 vs S2
9	-1.378150305	CTRL004-P20	CTRL004-P20	Lamin A/C	S4 vs S2
10	-1.209683308	CTRL004-P20	CTRL004-P20	Lamin A/C	S4 vs S2
11	-1.209683308	CTRL004-P20	CTRL004-P20	Lamin A/C	S4 vs S2
12	-2.164167774	CTRL004-P20	CTRL004-P20	Lamin A/C	S4 vs S2
13	-2.164167774	CTRL004-P20	CTRL004-P20	Lamin A/C	S4 vs S2
14	-1.894806462	CTRL004-P20	CTRL004-P20	Lamin A/C	S4 vs S2
15	-1.894806462	CTRL004-P20	CTRL004-P20	Lamin A/C	S4 vs S2
16	-4.169287991	CTRL004-P20	CTRL004-P20	Lamin A/C	S4 vs S2
17	-5.144620296	CTRL004-P20	CTRL004-P20	Lamin A/C	S4 vs S2
18	-5.144620296	CTRL004-P20	CTRL004-P20	Lamin A/C	S4 vs S2
19	-2.841942211	CTRL004-P20	CTRL004-P20	Lamin A/C	S4 vs S2
20	-2.841942211	CTRL004-P20	CTRL004-P20	Lamin A/C	S4 vs S2
21	-4.59709349	CTRL004-P20	CTRL004-P20	Lamin A/C	S4 vs S2
22	-4.59709349	CTRL004-P20	CTRL004-P20	Lamin A/C	S4 vs S2
23	-1.138133553	CTRL004-P20	CTRL004-P20	Lamin A/C	S4 vs S2
24	-0.9970164407	CTRL004-P20	CTRL004-P20	Lamin A/C	S4 vs S2
25	-0.9970164407	CTRL004-P20	CTRL004-P20	Lamin A/C	S4 vs S2
26	-0.9970164407	CTRL004-P20	CTRL004-P20	Lamin A/C	S4 vs S2
27	-1.244007292	CTRL004-P20	CTRL004-P20	Lamin A/C	S4 vs S2
28	-0.48023002	CTRL004-P20	CTRL004-P20	Lamin A/C	S4 vs S2
29	-0.48023002	CTRL004-P20	CTRL004-P20	Lamin A/C	S4 vs S2
30	0.1505309784	CTRL004-P20	CTRL004-P20	Lamin A/C	S4 vs S2
31	0.1505309784	CTRL004-P20	CTRL004-P20	Lamin A/C	S4 vs S2
32	-0.5957996313	CTRL004-P20	CTRL004-P20	Lamin A/C	S4 vs S2
33	-1.208128828	CTRL004-P20	CTRL004-P20	Lamin A/C	S4 vs S2
34	-0.5957996313	CTRL004-P20	CTRL004-P20	Lamin A/C	S4 vs S2
35	-1.460723142	CTRL004-P20	CTRL004-P20	Lamin A/C	S4 vs S2
36	-1.73120357	CTRL004-P20	CTRL004-P20	Lamin A/C	S4 vs S2
37	-1.73120357	CTRL004-P20	CTRL004-P20	Lamin A/C	S4 vs S2
38	0.3658351076	CTRL004-P20	CTRL004-P20	Lamin A/C	S4 vs S2
39	0.3658351076	CTRL004-P20	CTRL004-P20	Lamin A/C	S4 vs S2
40	2.308548052	CTRL004-P20	CTRL004-P20	Lamin A/C	S4 vs S2
41	2.297913897	CTRL004-P20	CTRL004-P20	Lamin A/C	S4 vs S2
42	2.297913897	CTRL004-P20	CTRL004-P20	Lamin A/C	S4 vs S2
43	2.297913897	CTRL004-P20	CTRL004-P20	Lamin A/C	S4 vs S2
44	2.451731011	CTRL004-P20	CTRL004-P20	Lamin A/C	S4 vs S2
45	2.792102291	CTRL004-P20	CTRL004-P20	Lamin A/C	S4 vs S2
46	2.792102291	CTRL004-P20	CTRL004-P20	Lamin A/C	S4 vs S2
47	2.223124154	CTRL004-P20	CTRL004-P20	Lamin A/C	S4 vs S2
48	1.307090943	CTRL004-P20	CTRL004-P20	Lamin A/C	S4 vs S2
49	1.208940669	CTRL004-P20	CTRL004-P20	Lamin A/C	S4 vs S2
50	1.208940669	CTRL004-P20	CTRL004-P20	Lamin A/C	S4 vs S2
51	1.208940669	CTRL004-P20	CTRL004-P20	Lamin A/C	S4 vs S2
52	0.7679276099	CTRL004-P20	CTRL004-P20	Lamin A/C	S4 vs S2
53	0.7149288821	CTRL004-P20	CTRL004-P20	Lamin A/C	S4 vs S2
54	0.7149288821	CTRL004-P20	CTRL004-P20	Lamin A/C	S4 vs S2
55	1.849890862	CTRL004-P20	CTRL004-P20	Lamin A/C	S4 vs S2
56	1.849890862	CTRL004-P20	CTRL004-P20	Lamin A/C	S4 vs S2
57	0.21369781	CTRL004-P20	CTRL004-P20	Lamin A/C	S4 vs S2
58	0.21369781	CTRL004-P20	CTRL004-P20	Lamin A/C	S4 vs S2
59	2.939323982	CTRL004-P20	CTRL004-P20	Lamin A/C	S4 vs S2
60	2.939323982	CTRL004-P20	CTRL004-P20	Lamin A/C	S4 vs S2
61	2.869315188	CTRL004-P20	CTRL004-P20	Lamin A/C	S4 vs S2
62	2.129887086	CTRL004-P20	CTRL004-P20	Lamin A/C	S4 vs S2
63	2.129887086	CTRL004-P20	CTRL004-P20	Lamin A/C	S4 vs S2
64	2.129887086	CTRL004-P20	CTRL004-P20	Lamin A/C	S4 vs S2
65	2.10760326	CTRL004-P20	CTRL004-P20	Lamin A/C	S4 vs S2
66	2.770907956	CTRL004-P20	CTRL004-P20	Lamin A/C	S4 vs S2
67	2.470768538	CTRL004-P20	CTRL004-P20	Lamin A/C	S4 vs S2
68	2.770907956	CTRL004-P20	CTRL004-P20	Lamin A/C	S4 vs S2
69	3.034830457	CTRL004-P20	CTRL004-P20	Lamin A/C	S4 vs S2
70	3.034830457	CTRL004-P20	CTRL004-P20	Lamin A/C	S4 vs S2
71	2.922014139	CTRL004-P20	CTRL004-P20	Lamin A/C	S4 vs S2
72	2.388415109	CTRL004-P20	CTRL004-P20	Lamin A/C	S4 vs S2
73	2.329716274	CTRL004-P20	CTRL004-P20	Lamin A/C	S4 vs S2
74	2.329716274	CTRL004-P20	CTRL004-P20	Lamin A/C	S4 vs S2
75	2.358827338	CTRL004-P20	CTRL004-P20	Lamin A/C	S4 vs S2
76	2.899991513	CTRL004-P20	CTRL004-P20	Lamin A/C	S4 vs S2
77	2.609987088	CTRL004-P20	CTRL004-P20	Lamin A/C	S4 vs S2
78	2.609987088	CTRL004-P20	CTRL004-P20	Lamin A/C	S4 vs S2
79	2.609987088	CTRL004-P20	CTRL004-P20	Lamin A/C	S4 vs S2
80	2.404074008	CTRL004-P20	CTRL004-P20	Lamin A/C	S4 vs S2
81	2.404074008	CTRL004-P20	CTRL004-P20	Lamin A/C	S4 vs S2
82	0.6876961247	CTRL004-P20	CTRL004-P20	Lamin A/C	S4 vs S2
83	0.6876961247	CTRL004-P20	CTRL004-P20	Lamin A/C	S4 vs S2
84	0.6438665945	CTRL004-P20	CTRL004-P20	Lamin A/C	S4 vs S2
85	0.7051043376	CTRL004-P20	CTRL004-P20	Lamin A/C	S4 vs S2
86	0.61179203	CTRL004-P20	CTRL004-P20	Lamin A/C	S4 vs S2
87	0.7051043376	CTRL004-P20	CTRL004-P20	Lamin A/C	S4 vs S2
88	0.19238752	CTRL004-P20	CTRL004-P20	Lamin A/C	S4 vs S2
89	0.6895133935	CTRL004-P20	CTRL004-P20	Lamin A/C	S4 vs S2
90	0.6895133935	CTRL004-P20	CTRL004-P20	Lamin A/C	S4 vs S2
91	0.6895133935	CTRL004-P20	CTRL004-P20	Lamin A/C	S4 vs S2
92	2.250977695	CTRL004-P20	CTRL004-P20	Lamin A/C	S4 vs S2
93	0.2751763798	CTRL004-P20	CTRL004-P20	Lamin A/C	S4 vs S2
94	1.009790335	CTRL004-P20	CTRL004-P20	Lamin A/C	S4 vs S2
95	1.009790335	CTRL004-P20	CTRL004-P20	Lamin A/C	S4 vs S2
96	1.659086911	CTRL004-P20	CTRL004-P20	Lamin A/C	S4 vs S2
97	1.659086911	CTRL004-P20	CTRL004-P20	Lamin A/C	S4 vs S2
98	1.740110801	CTRL004-P20	CTRL004-P20	Lamin A/C	S4 vs S2
99	2.043455404	CTRL004-P20	CTRL004-P20	Lamin A/C	S4 vs S2
100	3.083134092	CTRL004-P20	CTRL004-P20	Lamin A/C	S4 vs S2
1	-0.5109569615	CTRL004-P20	CTRL004-P20	Lamin A/C	S4 vs S2
2	-0.5109569615	CTRL004-P20	CTRL004-P20	Lamin A/C	S4 vs S2
3	0.263252466	CTRL004-P20	CTRL004-P20	Lamin A/C	S4 vs S2
4	1.769748968	CTRL004-P20	CTRL004-P20	Lamin A/C	S4 vs S2
5	1.769748968	CTRL004-P20	CTRL004-P20	Lamin A/C	S4 vs S2
6	2.318364939	CTRL004-P20	CTRL004-P20	Lamin A/C	S4 vs S2
7	2.318364939	CTRL004-P20	CTRL004-P20	Lamin A/C	S4 vs S2
8	2.93330752	CTRL004-P20	CTRL004-P20	Lamin A/C	S4 vs S2
9	3.179678638	CTRL004-P20	CTRL004-P20	Lamin A/C	S4 vs S2
10	2.93330752	CTRL004-P20	CTRL004-P20	Lamin A/C	S4 vs S2
11	3.024057541	CTRL004-P20	CTRL004-P20	Lamin A/C	S4 vs S2
12	2.61250055	CTRL004-P20	CTRL004-P20	Lamin A/C	S4 vs S2
13	2.61250055	CTRL004-P20	CTRL004-P20	Lamin A/C	S4 vs S2
14	2.300121859	CTRL004-P20	CTRL004-P20	Lamin A/C	S4 vs S2
15	2.148067479	CTRL004-P20	CTRL004-P20	Lamin A/C	S4 vs S2
16	2.148067479	CTRL004-P20	CTRL004-P20	Lamin A/C	S4 vs S2
17	2.025775949	CTRL004-P20	CTRL004-P20	Lamin A/C	S4 vs S2
18	1.49120255	CTRL004-P20	CTRL004-P20	Lamin A/C	S4 vs S2
19	1.073721708	CTRL004-P20	CTRL004-P20	Lamin A/C	S4 vs S2
20	-1.210875881	CTRL004-P20	CTRL004-P20	Lamin A/C	S4 vs S2
21	-4.819304793	CTRL004-P20	CTRL004-P20	Lamin A/C	S4 vs S2
22	-4.819304793	CTRL004-P20	CTRL004-P20	Lamin A/C	S4 vs S2
23	-2.768154815	CTRL004-P20	CTRL004-P20	Lamin A/C	S4 vs S2
24	-2.768154815	CTRL004-P20	CTRL004-P20	Lamin A/C	S4 vs S2
25	-3.681639626	CTRL004-P20	CTRL004-P20	Lamin A/C	S4 vs S2
26	-3.681639626	CTRL004-P20	CTRL004-P20	Lamin A/C	S4 vs S2
27	-0.9290143359	CTRL004-P20	CTRL004-P20	Lamin A/C	S4 vs S2
28	-0.5895793105	CTRL004-P20	CTRL004-P20	Lamin A/C	S4 vs S2
29	-0.2566890044	CTRL004-P20	CTRL004-P20	Lamin A/C	S4 vs S2
30	0.1117263939	CTRL004-P20	CTRL004-P20	Lamin A/C	S4 vs S2
31	2.98076903	CTRL004-P20	CTRL004-P20	Lamin A/C	S4 vs S2
32	2.98076903	CTRL004-P20	CTRL004-P20	Lamin A/C	S4 vs S2
33	2.814202323	CTRL004-P20	CTRL004-P20	Lamin A/C	S4 vs S2
34	2.71840383	CTRL004-P20	CTRL004-P20	Lamin A/C	S4 vs S2
35	2.71840383	CTRL004-P20	CTRL004-P20	Lamin A/C	S4 vs S2
36	3.248727331	CTRL004-P20	CTRL004-P20	Lamin A/C	S4 vs S2
37	3.804001825	CTRL004-P20	CTRL004-P20	Lamin A/C	S4 vs S2
38	3.804001825	CTRL004-P20	CTRL004-P20	Lamin A/C	S4 vs S2
39	3.05758462	CTRL004-P20	CTRL004-P20	Lamin A/C	S4 vs S2
40	2.555512889	CTRL004-P20	CTRL004-P20	Lamin A/C	S4 vs S2
41	2.555512889	CTRL004-P20	CTRL004-P20	Lamin A/C	S4 vs S2
42	1.991941968	CTRL004-P20	CTRL004-P20	Lamin A/C	S4 vs S2
43	1.991941968	CTRL004-P20	CTRL004-P20	Lamin A/C	S4 vs S2
44	2.767034834	CTRL004-P20	CTRL004-P20	Lamin A/C	S4 vs S2
45	2.767034834	CTRL004-P20	CTRL004-P20	Lamin A/C	S4 vs S2
46	2.767034834	CTRL004-P20	CTRL004-P20	Lamin A/C	S4 vs S2
47	2.746826458	CTRL004-P20	CTRL004-P20	Lamin A/C	S4 vs S2
48	3.691511785	CTRL004-P20	CTRL004-P20	Lamin A/C	S4 vs S2
49	3.858363256	CTRL004-P20	CTRL004-P20	Lamin A/C	S4 vs S2
50	4.368337721	CTRL004-P20	CTRL004-P20	Lamin A/C	S4 vs S2
51	4.368337721	CTRL004-P20	CTRL004-P20	Lamin A/C	S4 vs S2
52	3.264038105	CTRL004-P20	CTRL004-P20	Lamin A/C	S4 vs S2
53	3.264038105	CTRL004-P20	CTRL004-P20	Lamin A/C	S4 vs S2
54	3.597456179	CTRL004-P20	CTRL004-P20	Lamin A/C	S4 vs S2
55	4.98336201	CTRL004-P20	CTRL004-P20	Lamin A/C	S4 vs S2
56	3.597456179	CTRL004-P20	CTRL004-P20	Lamin A/C	S4 vs S2
57	3.566264411	CTRL004-P20	CTRL004-P20	Lamin A/C	S4 vs S2
58	2.767672243	CTRL004-P20	CTRL004-P20	Lamin A/C	S4 vs S2
59	3.183322328	CTRL004-P20	CTRL004-P20	Lamin A/C	S4 vs S2
60	1.98312193	CTRL004-P20	CTRL004-P20	Lamin A/C	S4 vs S2
61	3.183322328	CTRL004-P20	CTRL004-P20	Lamin A/C	S4 vs S2
62	3.611885465	CTRL004-P20	CTRL004-P20	Lamin A/C	S4 vs S2
63	3.611885465	CTRL004-P20	CTRL004-P20	Lamin A/C	S4 vs S2
64	3.611885465	CTRL004-P20	CTRL004-P20	Lamin A/C	S4 vs S2
65	4.412706275	CTRL004-P20	CTRL004-P20	Lamin A/C	S4 vs S2
66	4.412706275	CTRL004-P20	CTRL004-P20	Lamin A/C	S4 vs S2
67	3.48525115	CTRL004-P20	CTRL004-P20	Lamin A/C	S4 vs S2
68	3.48525115	CTRL004-P20	CTRL004-P20	Lamin A/C	S4 vs S2
69	3.944814346	CTRL004-P20	CTRL004-P20	Lamin A/C	S4 vs S2
70	3.960029057	CTRL004-P20	CTRL004-P20	Lamin A/C	S4 vs S2
71	4.302229596	CTRL004-P20	CTRL004-P20	Lamin A/C	S4 vs S2
72	4.302229596	CTRL004-P20	CTRL004-P20	Lamin A/C	S4 vs S2
73	3.76156032	CTRL004-P20	CTRL004-P20	Lamin A/C	S4 vs S2
74	3.680007032	CTRL004-P20	CTRL004-P20	Lamin A/C	S4 vs S2
75	2.553723031	CTRL004-P20	CTRL004-P20	Lamin A/C	S4 vs S2
76	2.553723031	CTRL004-P20	CTRL004-P20	Lamin A/C	S4 vs S2
77	2.553723031	CTRL004-P20	CTRL004-P20	Lamin A/C	S4 vs S2
78	2.007867302	CTRL004-P20	CTRL004-P20	Lamin A/C	S4 vs S2
79	2.007867302	CTRL004-P20	CTRL004-P20	Lamin A/C	S4 vs S2
80	2.748355796	CTRL004-P20	CTRL004-P20	Lamin A/C	S4 vs S2
81	3.210282124	CTRL004-P20	CTRL004-P20	Lamin A/C	S4 vs S2
82	4.080995706	CTRL004-P20	CTRL004-P20	Lamin A/C	S4 vs S2
83	3.210282124	CTRL004-P20	CTRL004-P20	Lamin A/C	S4 vs S2
84	2.592189108	CTRL004-P20	CTRL004-P20	Lamin A/C	S4 vs S2
85	2.592189108	CTRL004-P20	CTRL004-P20	Lamin A/C	S4 vs S2
86	2.927519157	CTRL004-P20	CTRL004-P20	Lamin A/C	S4 vs S2
87	3.792206324	CTRL004-P20	CTRL004-P20	Lamin A/C	S4 vs S2
88	2.927519157	CTRL004-P20	CTRL004-P20	Lamin A/C	S4 vs S2
89	3.023440123	CTRL004-P20	CTRL004-P20	Lamin A/C	S4 vs S2
90	3.023440123	CTRL004-P20	CTRL004-P20	Lamin A/C	S4 vs S2
91	3.312322978	CTRL004-P20	CTRL004-P20	Lamin A/C	S4 vs S2
92	3.312322978	CTRL004-P20	CTRL004-P20	Lamin A/C	S4 vs S2
93	3.282550908	CTRL004-P20	CTRL004-P20	Lamin A/C	S4 vs S2
94	3.282550908	CTRL004-P20	CTRL004-P20	Lamin A/C	S4 vs S2
95	3.282550908	CTRL004-P20	CTRL004-P20	Lamin A/C	S4 vs S2
96	3.436572422	CTRL004-P20	CTRL004-P20	Lamin A/C	S4 vs S2
97	3.210818987	CTRL004-P20	CTRL004-P20	Lamin A/C	S4 vs S2
98	3.363210933	CTRL004-P20	CTRL004-P20	Lamin A/C	S4 vs S2
99	3.363210933	CTRL004-P20	CTRL004-P20	Lamin A/C	S4 vs S2
100	3.363210933	CTRL004-P20	CTRL004-P20	Lamin A/C	S4 vs S2
1	2.159822117	CTRL004-P20	CTRL004-P20	Lamin A/C	S4 vs S2
2	2.159822117	CTRL004-P20	CTRL004-P20	Lamin A/C	S4 vs S2
3	2.104286305	CTRL004-P20	CTRL004-P20	Lamin A/C	S4 vs S2
4	0.6147798888	CTRL004-P20	CTRL004-P20	Lamin A/C	S4 vs S2
5	0.5270212903	CTRL004-P20	CTRL004-P20	Lamin A/C	S4 vs S2
6	0.5270212903	CTRL004-P20	CTRL004-P20	Lamin A/C	S4 vs S2
7	1.117878755	CTRL004-P20	CTRL004-P20	Lamin A/C	S4 vs S2
8	1.25303256	CTRL004-P20	CTRL004-P20	Lamin A/C	S4 vs S2
9	1.25303256	CTRL004-P20	CTRL004-P20	Lamin A/C	S4 vs S2
10	1.700175477	CTRL004-P20	CTRL004-P20	Lamin A/C	S4 vs S2
11	2.032798232	CTRL004-P20	CTRL004-P20	Lamin A/C	S4 vs S2
12	2.091853342	CTRL004-P20	CTRL004-P20	Lamin A/C	S4 vs S2
13	3.187170775	CTRL004-P20	CTRL004-P20	Lamin A/C	S4 vs S2
14	3.279528624	CTRL004-P20	CTRL004-P20	Lamin A/C	S4 vs S2
15	3.279528624	CTRL004-P20	CTRL004-P20	Lamin A/C	S4 vs S2
16	1.877837893	CTRL004-P20	CTRL004-P20	Lamin A/C	S4 vs S2
17	0.3579087764	CTRL004-P20	CTRL004-P20	Lamin A/C	S4 vs S2
18	0	CTRL004-P20	CTRL004-P20	Lamin A/C	S4 vs S2
19	0	CTRL004-P20	CTRL004-P20	Lamin A/C	S4 vs S2
20	0.1222157049	CTRL004-P20	CTRL004-P20	Lamin A/C	S4 vs S2
21	2.166756884	CTRL004-P20	CTRL004-P20	Lamin A/C	S4 vs S2
22	2.166756884	CTRL004-P20	CTRL004-P20	Lamin A/C	S4 vs S2
23	-0.2663134935	CTRL004-P20	CTRL004-P20	Lamin A/C	S4 vs S2
24	-1.852137502	CTRL004-P20	CTRL004-P20	Lamin A/C	S4 vs S2
25	-1.852137502	CTRL004-P20	CTRL004-P20	Lamin A/C	S4 vs S2
26	-1.671631221	CTRL004-P20	CTRL004-P20	Lamin A/C	S4 vs S2
27	-1.046359671	CTRL004-P20	CTRL004-P20	Lamin A/C	S4 vs S2
28	-0.29829261	CTRL004-P20	CTRL004-P20	Lamin A/C	S4 vs S2
29	0.4487087229	CTRL004-P20	CTRL004-P20	Lamin A/C	S4 vs S2
30	0.4487087229	CTRL004-P20	CTRL004-P20	Lamin A/C	S4 vs S2
31	0.3313849936	CTRL004-P20	CTRL004-P20	Lamin A/C	S4 vs S2
32	-1.032234361	CTRL004-P20	CTRL004-P20	Lamin A/C	S4 vs S2
33	-0.1567950692	CTRL004-P20	CTRL004-P20	Lamin A/C	S4 vs S2
34	-0.1567950692	CTRL004-P20	CTRL004-P20	Lamin A/C	S4 vs S2
35	-0.1567950692	CTRL004-P20	CTRL004-P20	Lamin A/C	S4 vs S2
36	-0.308503713	CTRL004-P20	CTRL004-P20	Lamin A/C	S4 vs S2
37	-0.5543081502	CTRL004-P20	CTRL004-P20	Lamin A/C	S4 vs S2
38	-0.308503713	CTRL004-P20	CTRL004-P20	Lamin A/C	S4 vs S2
39	0	CTRL004-P20	CTRL004-P20	Lamin A/C	S4 vs S2
40	0.01875677985	CTRL004-P20	CTRL004-P20	Lamin A/C	S4 vs S2
41	0.1991352367	CTRL004-P20	CTRL004-P20	Lamin A/C	S4 vs S2
42	0.1991352367	CTRL004-P20	CTRL004-P20	Lamin A/C	S4 vs S2
43	0	CTRL004-P20	CTRL004-P20	Lamin A/C	S4 vs S2
44	0	CTRL004-P20	CTRL004-P20	Lamin A/C	S4 vs S2
45	0.2971191359	CTRL004-P20	CTRL004-P20	Lamin A/C	S4 vs S2
46	2.789418564	CTRL004-P20	CTRL004-P20	Lamin A/C	S4 vs S2
47	3.194469748	CTRL004-P20	CTRL004-P20	Lamin A/C	S4 vs S2
48	3.568437064	CTRL004-P20	CTRL004-P20	Lamin A/C	S4 vs S2
49	3.589524075	CTRL004-P20	CTRL004-P20	Lamin A/C	S4 vs S2
50	3.686152775	CTRL004-P20	CTRL004-P20	Lamin A/C	S4 vs S2
51	3.589524075	CTRL004-P20	CTRL004-P20	Lamin A/C	S4 vs S2
52	3.507054545	CTRL004-P20	CTRL004-P20	Lamin A/C	S4 vs S2
53	3.507054545	CTRL004-P20	CTRL004-P20	Lamin A/C	S4 vs S2
54	3.507054545	CTRL004-P20	CTRL004-P20	Lamin A/C	S4 vs S2
55	3.688425111	CTRL004-P20	CTRL004-P20	Lamin A/C	S4 vs S2
56	3.688425111	CTRL004-P20	CTRL004-P20	Lamin A/C	S4 vs S2
57	3.829313892	CTRL004-P20	CTRL004-P20	Lamin A/C	S4 vs S2
58	3.829313892	CTRL004-P20	CTRL004-P20	Lamin A/C	S4 vs S2
59	3.750796983	CTRL004-P20	CTRL004-P20	Lamin A/C	S4 vs S2
60	3.750796983	CTRL004-P20	CTRL004-P20	Lamin A/C	S4 vs S2
61	3.58213479	CTRL004-P20	CTRL004-P20	Lamin A/C	S4 vs S2
62	4.021947179	CTRL004-P20	CTRL004-P20	Lamin A/C	S4 vs S2
63	2.789071524	CTRL004-P20	CTRL004-P20	Lamin A/C	S4 vs S2
64	2.59547083	CTRL004-P20	CTRL004-P20	Lamin A/C	S4 vs S2
65	2.522212466	CTRL004-P20	CTRL004-P20	Lamin A/C	S4 vs S2
66	2.59547083	CTRL004-P20	CTRL004-P20	Lamin A/C	S4 vs S2
67	2.522212466	CTRL004-P20	CTRL004-P20	Lamin A/C	S4 vs S2
68	1.17719518	CTRL004-P20	CTRL004-P20	Lamin A/C	S4 vs S2
69	1.17719518	CTRL004-P20	CTRL004-P20	Lamin A/C	S4 vs S2
70	1.57308929	CTRL004-P20	CTRL004-P20	Lamin A/C	S4 vs S2
71	1.57308929	CTRL004-P20	CTRL004-P20	Lamin A/C	S4 vs S2
72	1.409245169	CTRL004-P20	CTRL004-P20	Lamin A/C	S4 vs S2
73	1.409245169	CTRL004-P20	CTRL004-P20	Lamin A/C	S4 vs S2
74	2.730052234	CTRL004-P20	CTRL004-P20	Lamin A/C	S4 vs S2
75	2.770893717	CTRL004-P20	CTRL004-P20	Lamin A/C	S4 vs S2
76	2.91094614	CTRL004-P20	CTRL004-P20	Lamin A/C	S4 vs S2
77	3.030053757	CTRL004-P20	CTRL004-P20	Lamin A/C	S4 vs S2
78	3.030053757	CTRL004-P20	CTRL004-P20	Lamin A/C	S4 vs S2
79	3.030053757	CTRL004-P20	CTRL004-P20	Lamin A/C	S4 vs S2
80	2.363514052	CTRL004-P20	CTRL004-P20	Lamin A/C	S4 vs S2
81	2.302197368	CTRL004-P20	CTRL004-P20	Lamin A/C	S4 vs S2
82	2.302197368	CTRL004-P20	CTRL004-P20	Lamin A/C	S4 vs S2
83	2.889079212	CTRL004-P20	CTRL004-P20	Lamin A/C	S4 vs S2
84	2.990408202	CTRL004-P20	CTRL004-P20	Lamin A/C	S4 vs S2
85	2.990408202	CTRL004-P20	CTRL004-P20	Lamin A/C	S4 vs S2
86	2.990408202	CTRL004-P20	CTRL004-P20	Lamin A/C	S4 vs S2
87	2.3759935	CTRL004-P20	CTRL004-P20	Lamin A/C	S4 vs S2
88	2.961931166	CTRL004-P20	CTRL004-P20	Lamin A/C	S4 vs S2
89	2.961931166	CTRL004-P20	CTRL004-P20	Lamin A/C	S4 vs S2
90	3.923900822	CTRL004-P20	CTRL004-P20	Lamin A/C	S4 vs S2
91	3.923900822	CTRL004-P20	CTRL004-P20	Lamin A/C	S4 vs S2
92	4.319512427	CTRL004-P20	CTRL004-P20	Lamin A/C	S4 vs S2
93	2.893069829	CTRL004-P20	CTRL004-P20	Lamin A/C	S4 vs S2
94	4.21818305	CTRL004-P20	CTRL004-P20	Lamin A/C	S4 vs S2
95	4.047809023	CTRL004-P20	CTRL004-P20	Lamin A/C	S4 vs S2
96	4.047809023	CTRL004-P20	CTRL004-P20	Lamin A/C	S4 vs S2
97	3.274178443	CTRL004-P20	CTRL004-P20	Lamin A/C	S4 vs S2
98	3.274178443	CTRL004-P20	CTRL004-P20	Lamin A/C	S4 vs S2
99	3.713170188	CTRL004-P20	CTRL004-P20	Lamin A/C	S4 vs S2
100	3.713170188	CTRL004-P20	CTRL004-P20	Lamin A/C	S4 vs S2
1	1.35120198	CTRL004-P20	CTRL004-P20	Lamin A/C	S4 vs S2
2	1.35120198	CTRL004-P20	CTRL004-P20	Lamin A/C	S4 vs S2
3	0.8168124089	CTRL004-P20	CTRL004-P20	Lamin A/C	S4 vs S2
4	0.8168124089	CTRL004-P20	CTRL004-P20	Lamin A/C	S4 vs S2
5	1.217105551	CTRL004-P20	CTRL004-P20	Lamin A/C	S4 vs S2
6	1.868736329	CTRL004-P20	CTRL004-P20	Lamin A/C	S4 vs S2
7	1.868736329	CTRL004-P20	CTRL004-P20	Lamin A/C	S4 vs S2
8	1.607682454	CTRL004-P20	CTRL004-P20	Lamin A/C	S4 vs S2
9	1.054516541	CTRL004-P20	CTRL004-P20	Lamin A/C	S4 vs S2
10	0.7342998335	CTRL004-P20	CTRL004-P20	Lamin A/C	S4 vs S2
11	0.7342998335	CTRL004-P20	CTRL004-P20	Lamin A/C	S4 vs S2
12	0.8946163794	CTRL004-P20	CTRL004-P20	Lamin A/C	S4 vs S2
13	0.8946163794	CTRL004-P20	CTRL004-P20	Lamin A/C	S4 vs S2
14	0.6864288805	CTRL004-P20	CTRL004-P20	Lamin A/C	S4 vs S2
15	0.2041893222	CTRL004-P20	CTRL004-P20	Lamin A/C	S4 vs S2
16	0.2041893222	CTRL004-P20	CTRL004-P20	Lamin A/C	S4 vs S2
17	0.3413790931	CTRL004-P20	CTRL004-P20	Lamin A/C	S4 vs S2
18	0.3413790931	CTRL004-P20	CTRL004-P20	Lamin A/C	S4 vs S2
19	0.8488325747	CTRL004-P20	CTRL004-P20	Lamin A/C	S4 vs S2
20	0.8013055556	CTRL004-P20	CTRL004-P20	Lamin A/C	S4 vs S2
21	0.8013055556	CTRL004-P20	CTRL004-P20	Lamin A/C	S4 vs S2
22	0.2994092164	CTRL004-P20	CTRL004-P20	Lamin A/C	S4 vs S2
23	0.2994092164	CTRL004-P20	CTRL004-P20	Lamin A/C	S4 vs S2
24	0.4940328569	CTRL004-P20	CTRL004-P20	Lamin A/C	S4 vs S2
25	0.4940328569	CTRL004-P20	CTRL004-P20	Lamin A/C	S4 vs S2
26	0.4940328569	CTRL004-P20	CTRL004-P20	Lamin A/C	S4 vs S2
27	0.6491560905	CTRL004-P20	CTRL004-P20	Lamin A/C	S4 vs S2
28	1.033271671	CTRL004-P20	CTRL004-P20	Lamin A/C	S4 vs S2
29	1.033271671	CTRL004-P20	CTRL004-P20	Lamin A/C	S4 vs S2
30	1.033271671	CTRL004-P20	CTRL004-P20	Lamin A/C	S4 vs S2
31	-0.3039400787	CTRL004-P20	CTRL004-P20	Lamin A/C	S4 vs S2
32	-0.3039400787	CTRL004-P20	CTRL004-P20	Lamin A/C	S4 vs S2
33	0.07261442247	CTRL004-P20	CTRL004-P20	Lamin A/C	S4 vs S2
34	0.4232896079	CTRL004-P20	CTRL004-P20	Lamin A/C	S4 vs S2
35	1.506717941	CTRL004-P20	CTRL004-P20	Lamin A/C	S4 vs S2
36	1.506717941	CTRL004-P20	CTRL004-P20	Lamin A/C	S4 vs S2
37	1.512795505	CTRL004-P20	CTRL004-P20	Lamin A/C	S4 vs S2
38	1.512795505	CTRL004-P20	CTRL004-P20	Lamin A/C	S4 vs S2
39	3.956486681	CTRL004-P20	CTRL004-P20	Lamin A/C	S4 vs S2
40	3.956486681	CTRL004-P20	CTRL004-P20	Lamin A/C	S4 vs S2
41	3.956486681	CTRL004-P20	CTRL004-P20	Lamin A/C	S4 vs S2
42	2.754334637	CTRL004-P20	CTRL004-P20	Lamin A/C	S4 vs S2
43	4.096814473	CTRL004-P20	CTRL004-P20	Lamin A/C	S4 vs S2
44	4.096814473	CTRL004-P20	CTRL004-P20	Lamin A/C	S4 vs S2
45	4.096814473	CTRL004-P20	CTRL004-P20	Lamin A/C	S4 vs S2
46	4.262809699	CTRL004-P20	CTRL004-P20	Lamin A/C	S4 vs S2
47	3.370082934	CTRL004-P20	CTRL004-P20	Lamin A/C	S4 vs S2
48	3.477170489	CTRL004-P20	CTRL004-P20	Lamin A/C	S4 vs S2
49	3.460026964	CTRL004-P20	CTRL004-P20	Lamin A/C	S4 vs S2
50	3.477170489	CTRL004-P20	CTRL004-P20	Lamin A/C	S4 vs S2
51	3.719541349	CTRL004-P20	CTRL004-P20	Lamin A/C	S4 vs S2
52	4.271724459	CTRL004-P20	CTRL004-P20	Lamin A/C	S4 vs S2
53	3.719541349	CTRL004-P20	CTRL004-P20	Lamin A/C	S4 vs S2
54	3.217824821	CTRL004-P20	CTRL004-P20	Lamin A/C	S4 vs S2
55	3.176200033	CTRL004-P20	CTRL004-P20	Lamin A/C	S4 vs S2
56	3.018625161	CTRL004-P20	CTRL004-P20	Lamin A/C	S4 vs S2
57	3.018625161	CTRL004-P20	CTRL004-P20	Lamin A/C	S4 vs S2
58	3.888712247	CTRL004-P20	CTRL004-P20	Lamin A/C	S4 vs S2
59	3.888712247	CTRL004-P20	CTRL004-P20	Lamin A/C	S4 vs S2
60	3.888712247	CTRL004-P20	CTRL004-P20	Lamin A/C	S4 vs S2
61	2.456759138	CTRL004-P20	CTRL004-P20	Lamin A/C	S4 vs S2
62	3.174410828	CTRL004-P20	CTRL004-P20	Lamin A/C	S4 vs S2
63	3.174410828	CTRL004-P20	CTRL004-P20	Lamin A/C	S4 vs S2
64	3.174410828	CTRL004-P20	CTRL004-P20	Lamin A/C	S4 vs S2
65	2.573225112	CTRL004-P20	CTRL004-P20	Lamin A/C	S4 vs S2
66	2.573225112	CTRL004-P20	CTRL004-P20	Lamin A/C	S4 vs S2
67	3.613593559	CTRL004-P20	CTRL004-P20	Lamin A/C	S4 vs S2
68	3.613593559	CTRL004-P20	CTRL004-P20	Lamin A/C	S4 vs S2
69	3.315031249	CTRL004-P20	CTRL004-P20	Lamin A/C	S4 vs S2
70	3.315031249	CTRL004-P20	CTRL004-P20	Lamin A/C	S4 vs S2
71	3.313748353	CTRL004-P20	CTRL004-P20	Lamin A/C	S4 vs S2
72	3.313748353	CTRL004-P20	CTRL004-P20	Lamin A/C	S4 vs S2
73	3.313748353	CTRL004-P20	CTRL004-P20	Lamin A/C	S4 vs S2
74	3.522044115	CTRL004-P20	CTRL004-P20	Lamin A/C	S4 vs S2
75	3.806860185	CTRL004-P20	CTRL004-P20	Lamin A/C	S4 vs S2
76	3.806860185	CTRL004-P20	CTRL004-P20	Lamin A/C	S4 vs S2
77	3.806860185	CTRL004-P20	CTRL004-P20	Lamin A/C	S4 vs S2
78	3.998253789	CTRL004-P20	CTRL004-P20	Lamin A/C	S4 vs S2
79	3.184369008	CTRL004-P20	CTRL004-P20	Lamin A/C	S4 vs S2
80	3.998253789	CTRL004-P20	CTRL004-P20	Lamin A/C	S4 vs S2
81	3.93216624	CTRL004-P20	CTRL004-P20	Lamin A/C	S4 vs S2
82	4.437142754	CTRL004-P20	CTRL004-P20	Lamin A/C	S4 vs S2
83	4.059269451	CTRL004-P20	CTRL004-P20	Lamin A/C	S4 vs S2
84	4.059269451	CTRL004-P20	CTRL004-P20	Lamin A/C	S4 vs S2
85	3.862690223	CTRL004-P20	CTRL004-P20	Lamin A/C	S4 vs S2
86	3.48787599	CTRL004-P20	CTRL004-P20	Lamin A/C	S4 vs S2
87	3.48787599	CTRL004-P20	CTRL004-P20	Lamin A/C	S4 vs S2
88	4.448153997	CTRL004-P20	CTRL004-P20	Lamin A/C	S4 vs S2
89	4.629048849	CTRL004-P20	CTRL004-P20	Lamin A/C	S4 vs S2
90	4.448153997	CTRL004-P20	CTRL004-P20	Lamin A/C	S4 vs S2
91	3.944723979	CTRL004-P20	CTRL004-P20	Lamin A/C	S4 vs S2
92	3.560055195	CTRL004-P20	CTRL004-P20	Lamin A/C	S4 vs S2
93	3.944723979	CTRL004-P20	CTRL004-P20	Lamin A/C	S4 vs S2
94	4.151943425	CTRL004-P20	CTRL004-P20	Lamin A/C	S4 vs S2
95	4.151943425	CTRL004-P20	CTRL004-P20	Lamin A/C	S4 vs S2
96	4.380249611	CTRL004-P20	CTRL004-P20	Lamin A/C	S4 vs S2
97	4.139374582	CTRL004-P20	CTRL004-P20	Lamin A/C	S4 vs S2
98	4.016826112	CTRL004-P20	CTRL004-P20	Lamin A/C	S4 vs S2
99	4.016826112	CTRL004-P20	CTRL004-P20	Lamin A/C	S4 vs S2
100	4.016826112	CTRL004-P20	CTRL004-P20	Lamin A/C	S4 vs S2
1	1.835145595	CTRL004-P20	CTRL004-P20	Lamin A/C	S4 vs S2
2	1.835145595	CTRL004-P20	CTRL004-P20	Lamin A/C	S4 vs S2
3	2.030700318	CTRL004-P20	CTRL004-P20	Lamin A/C	S4 vs S2
4	2.037201333	CTRL004-P20	CTRL004-P20	Lamin A/C	S4 vs S2
5	2.093018031	CTRL004-P20	CTRL004-P20	Lamin A/C	S4 vs S2
6	2.093018031	CTRL004-P20	CTRL004-P20	Lamin A/C	S4 vs S2
7	2.664998848	CTRL004-P20	CTRL004-P20	Lamin A/C	S4 vs S2
8	1.617320415	CTRL004-P20	CTRL004-P20	Lamin A/C	S4 vs S2
9	0.5737505058	CTRL004-P20	CTRL004-P20	Lamin A/C	S4 vs S2
10	0.2316556128	CTRL004-P20	CTRL004-P20	Lamin A/C	S4 vs S2
11	0.1632571445	CTRL004-P20	CTRL004-P20	Lamin A/C	S4 vs S2
12	0.1632571445	CTRL004-P20	CTRL004-P20	Lamin A/C	S4 vs S2
13	0.1632571445	CTRL004-P20	CTRL004-P20	Lamin A/C	S4 vs S2
14	0.6474934716	CTRL004-P20	CTRL004-P20	Lamin A/C	S4 vs S2
15	0.4020058887	CTRL004-P20	CTRL004-P20	Lamin A/C	S4 vs S2
16	0.4020058887	CTRL004-P20	CTRL004-P20	Lamin A/C	S4 vs S2
17	0.03585759068	CTRL004-P20	CTRL004-P20	Lamin A/C	S4 vs S2
18	-0.6929513342	CTRL004-P20	CTRL004-P20	Lamin A/C	S4 vs S2
19	-0.6929513342	CTRL004-P20	CTRL004-P20	Lamin A/C	S4 vs S2
20	-1.732295738	CTRL004-P20	CTRL004-P20	Lamin A/C	S4 vs S2
21	-3.102453768	CTRL004-P20	CTRL004-P20	Lamin A/C	S4 vs S2
22	-3.102453768	CTRL004-P20	CTRL004-P20	Lamin A/C	S4 vs S2
23	-2.493389008	CTRL004-P20	CTRL004-P20	Lamin A/C	S4 vs S2
24	0.3994040008	CTRL004-P20	CTRL004-P20	Lamin A/C	S4 vs S2
25	0.3994040008	CTRL004-P20	CTRL004-P20	Lamin A/C	S4 vs S2
26	-1.516668551	CTRL004-P20	CTRL004-P20	Lamin A/C	S4 vs S2
27	-1.664147185	CTRL004-P20	CTRL004-P20	Lamin A/C	S4 vs S2
28	-1.516668551	CTRL004-P20	CTRL004-P20	Lamin A/C	S4 vs S2
29	-2.711659955	CTRL004-P20	CTRL004-P20	Lamin A/C	S4 vs S2
30	-0.7138973847	CTRL004-P20	CTRL004-P20	Lamin A/C	S4 vs S2
31	-0.2455508972	CTRL004-P20	CTRL004-P20	Lamin A/C	S4 vs S2
32	-0.02168610897	CTRL004-P20	CTRL004-P20	Lamin A/C	S4 vs S2
33	0.5871399068	CTRL004-P20	CTRL004-P20	Lamin A/C	S4 vs S2
34	0.5871399068	CTRL004-P20	CTRL004-P20	Lamin A/C	S4 vs S2
35	0.3514186419	CTRL004-P20	CTRL004-P20	Lamin A/C	S4 vs S2
36	0.3125171433	CTRL004-P20	CTRL004-P20	Lamin A/C	S4 vs S2
37	-0.1549164197	CTRL004-P20	CTRL004-P20	Lamin A/C	S4 vs S2
38	-0.9217152396	CTRL004-P20	CTRL004-P20	Lamin A/C	S4 vs S2
39	-0.3323611908	CTRL004-P20	CTRL004-P20	Lamin A/C	S4 vs S2
40	-0.3323611908	CTRL004-P20	CTRL004-P20	Lamin A/C	S4 vs S2
41	0.1508619361	CTRL004-P20	CTRL004-P20	Lamin A/C	S4 vs S2
42	0.1508619361	CTRL004-P20	CTRL004-P20	Lamin A/C	S4 vs S2
43	-0.1424065973	CTRL004-P20	CTRL004-P20	Lamin A/C	S4 vs S2
44	-0.3372566272	CTRL004-P20	CTRL004-P20	Lamin A/C	S4 vs S2
45	-0.3372566272	CTRL004-P20	CTRL004-P20	Lamin A/C	S4 vs S2
46	1.007236844	CTRL004-P20	CTRL004-P20	Lamin A/C	S4 vs S2
47	2.532347936	CTRL004-P20	CTRL004-P20	Lamin A/C	S4 vs S2
48	3.056293102	CTRL004-P20	CTRL004-P20	Lamin A/C	S4 vs S2
49	3.139705423	CTRL004-P20	CTRL004-P20	Lamin A/C	S4 vs S2
50	3.182640728	CTRL004-P20	CTRL004-P20	Lamin A/C	S4 vs S2
51	3.59981057	CTRL004-P20	CTRL004-P20	Lamin A/C	S4 vs S2
52	3.774433746	CTRL004-P20	CTRL004-P20	Lamin A/C	S4 vs S2
53	3.59981057	CTRL004-P20	CTRL004-P20	Lamin A/C	S4 vs S2
54	2.376429729	CTRL004-P20	CTRL004-P20	Lamin A/C	S4 vs S2
55	2.376429729	CTRL004-P20	CTRL004-P20	Lamin A/C	S4 vs S2
56	1.512539567	CTRL004-P20	CTRL004-P20	Lamin A/C	S4 vs S2
57	2.693313304	CTRL004-P20	CTRL004-P20	Lamin A/C	S4 vs S2
58	4.234461787	CTRL004-P20	CTRL004-P20	Lamin A/C	S4 vs S2
59	4.234461787	CTRL004-P20	CTRL004-P20	Lamin A/C	S4 vs S2
60	3.790831855	CTRL004-P20	CTRL004-P20	Lamin A/C	S4 vs S2
61	3.790831855	CTRL004-P20	CTRL004-P20	Lamin A/C	S4 vs S2
62	3.981703725	CTRL004-P20	CTRL004-P20	Lamin A/C	S4 vs S2
63	3.981703725	CTRL004-P20	CTRL004-P20	Lamin A/C	S4 vs S2
64	3.346955996	CTRL004-P20	CTRL004-P20	Lamin A/C	S4 vs S2
65	3.346955996	CTRL004-P20	CTRL004-P20	Lamin A/C	S4 vs S2
66	3.94794292	CTRL004-P20	CTRL004-P20	Lamin A/C	S4 vs S2
67	3.94794292	CTRL004-P20	CTRL004-P20	Lamin A/C	S4 vs S2
68	3.326606052	CTRL004-P20	CTRL004-P20	Lamin A/C	S4 vs S2
69	3.326606052	CTRL004-P20	CTRL004-P20	Lamin A/C	S4 vs S2
70	3.230171441	CTRL004-P20	CTRL004-P20	Lamin A/C	S4 vs S2
71	4.662619241	CTRL004-P20	CTRL004-P20	Lamin A/C	S4 vs S2
72	3.71356831	CTRL004-P20	CTRL004-P20	Lamin A/C	S4 vs S2
73	3.71356831	CTRL004-P20	CTRL004-P20	Lamin A/C	S4 vs S2
74	3.71356831	CTRL004-P20	CTRL004-P20	Lamin A/C	S4 vs S2
75	4.102935904	CTRL004-P20	CTRL004-P20	Lamin A/C	S4 vs S2
76	4.102935904	CTRL004-P20	CTRL004-P20	Lamin A/C	S4 vs S2
77	3.124220732	CTRL004-P20	CTRL004-P20	Lamin A/C	S4 vs S2
78	3.002592173	CTRL004-P20	CTRL004-P20	Lamin A/C	S4 vs S2
79	3.002592173	CTRL004-P20	CTRL004-P20	Lamin A/C	S4 vs S2
80	3.802667856	CTRL004-P20	CTRL004-P20	Lamin A/C	S4 vs S2
81	3.802667856	CTRL004-P20	CTRL004-P20	Lamin A/C	S4 vs S2
82	3.224428438	CTRL004-P20	CTRL004-P20	Lamin A/C	S4 vs S2
83	3.224428438	CTRL004-P20	CTRL004-P20	Lamin A/C	S4 vs S2
84	3.772446318	CTRL004-P20	CTRL004-P20	Lamin A/C	S4 vs S2
85	4.029268708	CTRL004-P20	CTRL004-P20	Lamin A/C	S4 vs S2
86	4.029268708	CTRL004-P20	CTRL004-P20	Lamin A/C	S4 vs S2
87	2.97120595	CTRL004-P20	CTRL004-P20	Lamin A/C	S4 vs S2
88	2.97120595	CTRL004-P20	CTRL004-P20	Lamin A/C	S4 vs S2
89	3.68847195	CTRL004-P20	CTRL004-P20	Lamin A/C	S4 vs S2
90	3.68847195	CTRL004-P20	CTRL004-P20	Lamin A/C	S4 vs S2
91	3.765834995	CTRL004-P20	CTRL004-P20	Lamin A/C	S4 vs S2
92	3.701791883	CTRL004-P20	CTRL004-P20	Lamin A/C	S4 vs S2
93	3.904950654	CTRL004-P20	CTRL004-P20	Lamin A/C	S4 vs S2
94	3.792558356	CTRL004-P20	CTRL004-P20	Lamin A/C	S4 vs S2
95	3.872849615	CTRL004-P20	CTRL004-P20	Lamin A/C	S4 vs S2
96	3.792558356	CTRL004-P20	CTRL004-P20	Lamin A/C	S4 vs S2
97	2.967920032	CTRL004-P20	CTRL004-P20	Lamin A/C	S4 vs S2
98	2.967920032	CTRL004-P20	CTRL004-P20	Lamin A/C	S4 vs S2
99	3.494084252	CTRL004-P20	CTRL004-P20	Lamin A/C	S4 vs S2
100	3.494084252	CTRL004-P20	CTRL004-P20	Lamin A/C	S4 vs S2
1	2.213693964	CTRL004-P20	CTRL004-P20	Lamin A/C	S4 vs S2
2	3.330928609	CTRL004-P20	CTRL004-P20	Lamin A/C	S4 vs S2
3	3.330928609	CTRL004-P20	CTRL004-P20	Lamin A/C	S4 vs S2
4	3.330928609	CTRL004-P20	CTRL004-P20	Lamin A/C	S4 vs S2
5	3.093212995	CTRL004-P20	CTRL004-P20	Lamin A/C	S4 vs S2
6	3.955075531	CTRL004-P20	CTRL004-P20	Lamin A/C	S4 vs S2
7	4.044116754	CTRL004-P20	CTRL004-P20	Lamin A/C	S4 vs S2
8	4.044116754	CTRL004-P20	CTRL004-P20	Lamin A/C	S4 vs S2
9	3.195744556	CTRL004-P20	CTRL004-P20	Lamin A/C	S4 vs S2
10	3.195744556	CTRL004-P20	CTRL004-P20	Lamin A/C	S4 vs S2
11	2.898948286	CTRL004-P20	CTRL004-P20	Lamin A/C	S4 vs S2
12	2.065159193	CTRL004-P20	CTRL004-P20	Lamin A/C	S4 vs S2
13	2.044030233	CTRL004-P20	CTRL004-P20	Lamin A/C	S4 vs S2
14	1.526938494	CTRL004-P20	CTRL004-P20	Lamin A/C	S4 vs S2
15	1.335061157	CTRL004-P20	CTRL004-P20	Lamin A/C	S4 vs S2
16	-1.434869056	CTRL004-P20	CTRL004-P20	Lamin A/C	S4 vs S2
17	-1.434869056	CTRL004-P20	CTRL004-P20	Lamin A/C	S4 vs S2
18	-2.105359314	CTRL004-P20	CTRL004-P20	Lamin A/C	S4 vs S2
19	-0.7860489174	CTRL004-P20	CTRL004-P20	Lamin A/C	S4 vs S2
20	-0.2207613463	CTRL004-P20	CTRL004-P20	Lamin A/C	S4 vs S2
21	0.5363907296	CTRL004-P20	CTRL004-P20	Lamin A/C	S4 vs S2
22	1.355194176	CTRL004-P20	CTRL004-P20	Lamin A/C	S4 vs S2
23	2.151580767	CTRL004-P20	CTRL004-P20	Lamin A/C	S4 vs S2
24	2.151580767	CTRL004-P20	CTRL004-P20	Lamin A/C	S4 vs S2
25	1.93602327	CTRL004-P20	CTRL004-P20	Lamin A/C	S4 vs S2
26	1.93602327	CTRL004-P20	CTRL004-P20	Lamin A/C	S4 vs S2
27	1.93602327	CTRL004-P20	CTRL004-P20	Lamin A/C	S4 vs S2
28	1.123719166	CTRL004-P20	CTRL004-P20	Lamin A/C	S4 vs S2
29	1.123719166	CTRL004-P20	CTRL004-P20	Lamin A/C	S4 vs S2
30	3.126184111	CTRL004-P20	CTRL004-P20	Lamin A/C	S4 vs S2
31	3.126184111	CTRL004-P20	CTRL004-P20	Lamin A/C	S4 vs S2
32	2.546019836	CTRL004-P20	CTRL004-P20	Lamin A/C	S4 vs S2
33	2.443931465	CTRL004-P20	CTRL004-P20	Lamin A/C	S4 vs S2
34	2.546019836	CTRL004-P20	CTRL004-P20	Lamin A/C	S4 vs S2
35	2.804245102	CTRL004-P20	CTRL004-P20	Lamin A/C	S4 vs S2
36	3.094094939	CTRL004-P20	CTRL004-P20	Lamin A/C	S4 vs S2
37	3.094094939	CTRL004-P20	CTRL004-P20	Lamin A/C	S4 vs S2
38	3.443062373	CTRL004-P20	CTRL004-P20	Lamin A/C	S4 vs S2
39	2.429124077	CTRL004-P20	CTRL004-P20	Lamin A/C	S4 vs S2
40	2.429124077	CTRL004-P20	CTRL004-P20	Lamin A/C	S4 vs S2
41	2.429124077	CTRL004-P20	CTRL004-P20	Lamin A/C	S4 vs S2
42	2.605766261	CTRL004-P20	CTRL004-P20	Lamin A/C	S4 vs S2
43	3.303272906	CTRL004-P20	CTRL004-P20	Lamin A/C	S4 vs S2
44	3.320289599	CTRL004-P20	CTRL004-P20	Lamin A/C	S4 vs S2
45	3.303272906	CTRL004-P20	CTRL004-P20	Lamin A/C	S4 vs S2
46	4.039575538	CTRL004-P20	CTRL004-P20	Lamin A/C	S4 vs S2
47	3.273568997	CTRL004-P20	CTRL004-P20	Lamin A/C	S4 vs S2
48	3.712207719	CTRL004-P20	CTRL004-P20	Lamin A/C	S4 vs S2
49	3.071752681	CTRL004-P20	CTRL004-P20	Lamin A/C	S4 vs S2
50	1.522446743	CTRL004-P20	CTRL004-P20	Lamin A/C	S4 vs S2
51	1.522446743	CTRL004-P20	CTRL004-P20	Lamin A/C	S4 vs S2
52	4.377789169	CTRL004-P20	CTRL004-P20	Lamin A/C	S4 vs S2
53	4.882370937	CTRL004-P20	CTRL004-P20	Lamin A/C	S4 vs S2
54	4.377789169	CTRL004-P20	CTRL004-P20	Lamin A/C	S4 vs S2
55	3.702714372	CTRL004-P20	CTRL004-P20	Lamin A/C	S4 vs S2
56	3.702714372	CTRL004-P20	CTRL004-P20	Lamin A/C	S4 vs S2
57	3.996818611	CTRL004-P20	CTRL004-P20	Lamin A/C	S4 vs S2
58	3.996818611	CTRL004-P20	CTRL004-P20	Lamin A/C	S4 vs S2
59	3.415197466	CTRL004-P20	CTRL004-P20	Lamin A/C	S4 vs S2
60	3.381020008	CTRL004-P20	CTRL004-P20	Lamin A/C	S4 vs S2
61	3.381020008	CTRL004-P20	CTRL004-P20	Lamin A/C	S4 vs S2
62	3.381020008	CTRL004-P20	CTRL004-P20	Lamin A/C	S4 vs S2
63	3.677723986	CTRL004-P20	CTRL004-P20	Lamin A/C	S4 vs S2
64	3.677723986	CTRL004-P20	CTRL004-P20	Lamin A/C	S4 vs S2
65	3.677723986	CTRL004-P20	CTRL004-P20	Lamin A/C	S4 vs S2
66	3.596045006	CTRL004-P20	CTRL004-P20	Lamin A/C	S4 vs S2
67	3.948779225	CTRL004-P20	CTRL004-P20	Lamin A/C	S4 vs S2
68	3.948779225	CTRL004-P20	CTRL004-P20	Lamin A/C	S4 vs S2
69	3.948779225	CTRL004-P20	CTRL004-P20	Lamin A/C	S4 vs S2
70	2.73057876	CTRL004-P20	CTRL004-P20	Lamin A/C	S4 vs S2
71	2.73057876	CTRL004-P20	CTRL004-P20	Lamin A/C	S4 vs S2
72	3.681765582	CTRL004-P20	CTRL004-P20	Lamin A/C	S4 vs S2
73	3.681765582	CTRL004-P20	CTRL004-P20	Lamin A/C	S4 vs S2
74	3.59938298	CTRL004-P20	CTRL004-P20	Lamin A/C	S4 vs S2
75	3.59938298	CTRL004-P20	CTRL004-P20	Lamin A/C	S4 vs S2
76	4.245802965	CTRL004-P20	CTRL004-P20	Lamin A/C	S4 vs S2
77	4.245802965	CTRL004-P20	CTRL004-P20	Lamin A/C	S4 vs S2
78	3.790708116	CTRL004-P20	CTRL004-P20	Lamin A/C	S4 vs S2
79	3.767498529	CTRL004-P20	CTRL004-P20	Lamin A/C	S4 vs S2
80	3.790708116	CTRL004-P20	CTRL004-P20	Lamin A/C	S4 vs S2
81	4.672503987	CTRL004-P20	CTRL004-P20	Lamin A/C	S4 vs S2
82	4.96160302	CTRL004-P20	CTRL004-P20	Lamin A/C	S4 vs S2
83	4.96160302	CTRL004-P20	CTRL004-P20	Lamin A/C	S4 vs S2
84	4.401848746	CTRL004-P20	CTRL004-P20	Lamin A/C	S4 vs S2
85	3.963793511	CTRL004-P20	CTRL004-P20	Lamin A/C	S4 vs S2
86	3.610885285	CTRL004-P20	CTRL004-P20	Lamin A/C	S4 vs S2
87	3.610885285	CTRL004-P20	CTRL004-P20	Lamin A/C	S4 vs S2
88	3.886131633	CTRL004-P20	CTRL004-P20	Lamin A/C	S4 vs S2
89	4.006159813	CTRL004-P20	CTRL004-P20	Lamin A/C	S4 vs S2
90	3.886131633	CTRL004-P20	CTRL004-P20	Lamin A/C	S4 vs S2
91	4.030318169	CTRL004-P20	CTRL004-P20	Lamin A/C	S4 vs S2
92	4.030318169	CTRL004-P20	CTRL004-P20	Lamin A/C	S4 vs S2
93	4.030318169	CTRL004-P20	CTRL004-P20	Lamin A/C	S4 vs S2
94	4.085820818	CTRL004-P20	CTRL004-P20	Lamin A/C	S4 vs S2
95	4.063905403	CTRL004-P20	CTRL004-P20	Lamin A/C	S4 vs S2
96	4.135544801	CTRL004-P20	CTRL004-P20	Lamin A/C	S4 vs S2
97	4.135544801	CTRL004-P20	CTRL004-P20	Lamin A/C	S4 vs S2
98	4.328101724	CTRL004-P20	CTRL004-P20	Lamin A/C	S4 vs S2
99	4.41926892	CTRL004-P20	CTRL004-P20	Lamin A/C	S4 vs S2
[truncated: 805,001 more rows]
