# Supplementary material for: SAMMY-seq reveals early alteration of heterochromatin and deregulation of bivalent genes in Hutchinson-Gilford Progeria Syndrome
Source: Nat Commun. 2020 Dec 8;11:6274. doi: 10.1038/s41467-020-20048-9 (PMC7722762; doi:10.1038/s41467-020-20048-9)
Supplement: Supplementary file 4 — Source Data [file 41467_2020_20048_MOESM4_ESM.zip › SebestyenMarullo_etal_SourceDataFile3/Supplementary Figure 7b.txt]

patient_id	ensembl_id	is_present	tpm
CTRL002	ENSG00000000419.12	0	24.342196
CTRL004	ENSG00000000419.12	0	26.432667
CTRL013	ENSG00000000419.12	0	19.082805
HGPS167	ENSG00000000419.12	0	18.052193
HGPS169	ENSG00000000419.12	0	15.937701
HGPS188	ENSG00000000419.12	0	18.595757
CTRL002	ENSG00000000457.13	0	4.40237285
CTRL004	ENSG00000000457.13	0	2.0793969
CTRL013	ENSG00000000457.13	0	1.458627
HGPS167	ENSG00000000457.13	0	1.5537027
HGPS169	ENSG00000000457.13	0	1.474674
HGPS188	ENSG00000000457.13	0	2.566779
CTRL002	ENSG00000000460.16	0	1.787709
CTRL004	ENSG00000000460.16	0	1.8450901
CTRL013	ENSG00000000460.16	0	0.831873
HGPS167	ENSG00000000460.16	0	1.2318876
HGPS169	ENSG00000000460.16	0	0.8544333229388
HGPS188	ENSG00000000460.16	0	2.2457423
CTRL002	ENSG00000000938.12	0	0.3238497
CTRL004	ENSG00000000938.12	0	0.0147131
CTRL013	ENSG00000000938.12	0	0
HGPS167	ENSG00000000938.12	0	0.02614129
HGPS169	ENSG00000000938.12	0	0
HGPS188	ENSG00000000938.12	0	0
CTRL002	ENSG00000000971.15	0	14.272657
CTRL004	ENSG00000000971.15	0	7.158423
CTRL013	ENSG00000000971.15	0	3.8135943
HGPS167	ENSG00000000971.15	0	10.139236
HGPS169	ENSG00000000971.15	0	11.285536
HGPS188	ENSG00000000971.15	0	2.553502
CTRL002	ENSG00000001036.13	0	24.729161
CTRL004	ENSG00000001036.13	0	17.813592
CTRL013	ENSG00000001036.13	0	21.260813
HGPS167	ENSG00000001036.13	0	12.5837857
HGPS169	ENSG00000001036.13	0	9.768477
HGPS188	ENSG00000001036.13	0	17.292283
CTRL002	ENSG00000001084.10	0	11.2340824
CTRL004	ENSG00000001084.10	0	2.3276736
CTRL013	ENSG00000001084.10	0	1.6428618
HGPS167	ENSG00000001084.10	0	2.7275454
HGPS169	ENSG00000001084.10	0	3.6397588
HGPS188	ENSG00000001084.10	0	8.464423
CTRL002	ENSG00000001167.14	0	3.95667
CTRL004	ENSG00000001167.14	0	1.782064
CTRL013	ENSG00000001167.14	0	1.344635
HGPS167	ENSG00000001167.14	0	1.9585363
HGPS169	ENSG00000001167.14	0	1.4820026
HGPS188	ENSG00000001167.14	0	4.012004
CTRL002	ENSG00000001460.17	0	3.252421
CTRL004	ENSG00000001460.17	0	1.8076568
CTRL013	ENSG00000001460.17	0	2.1410627
HGPS167	ENSG00000001460.17	0	1.733116
HGPS169	ENSG00000001460.17	0	1.7318001
HGPS188	ENSG00000001460.17	0	2.574771
CTRL002	ENSG00000001461.16	0	14.26308
CTRL004	ENSG00000001461.16	0	6.266457
CTRL013	ENSG00000001461.16	0	4.551425
HGPS167	ENSG00000001461.16	0	5.5081544
HGPS169	ENSG00000001461.16	0	6.1267364
HGPS188	ENSG00000001461.16	0	14.599956
CTRL002	ENSG00000001561.6	0	0.278401
CTRL004	ENSG00000001561.6	0	0.137243
CTRL013	ENSG00000001561.6	0	0.389711
HGPS167	ENSG00000001561.6	0	0.0834345
HGPS169	ENSG00000001561.6	0	0.53684
HGPS188	ENSG00000001561.6	0	0.0742489
CTRL002	ENSG00000001617.11	0	3.922926
CTRL004	ENSG00000001617.11	0	1.4738071
CTRL013	ENSG00000001617.11	0	0.46296500087693
HGPS167	ENSG00000001617.11	0	0.7881493
HGPS169	ENSG00000001617.11	0	0.1292055
HGPS188	ENSG00000001617.11	0	1.7361007
CTRL002	ENSG00000001626.14	0	3.1877386
CTRL004	ENSG00000001626.14	0	3.27999627
CTRL013	ENSG00000001626.14	0	3.1649425
HGPS167	ENSG00000001626.14	0	3.14418377
HGPS169	ENSG00000001626.14	0	0.00637528
HGPS188	ENSG00000001626.14	0	7.787457
CTRL002	ENSG00000001629.9	0	36.108469
CTRL004	ENSG00000001629.9	0	10.919268
CTRL013	ENSG00000001629.9	0	15.171054
HGPS167	ENSG00000001629.9	0	10.0349283
HGPS169	ENSG00000001629.9	0	13.3654169
HGPS188	ENSG00000001629.9	0	19.821599
CTRL002	ENSG00000001630.15	0	29.44579
CTRL004	ENSG00000001630.15	0	17.8495118
CTRL013	ENSG00000001630.15	0	15.92084
HGPS167	ENSG00000001630.15	0	9.346861
HGPS169	ENSG00000001630.15	0	9.545752
HGPS188	ENSG00000001630.15	0	24.149712
CTRL002	ENSG00000001631.15	0	25.155174
CTRL004	ENSG00000001631.15	0	9.126446
CTRL013	ENSG00000001631.15	0	8.2967914
HGPS167	ENSG00000001631.15	0	8.7642223
HGPS169	ENSG00000001631.15	0	7.680928
HGPS188	ENSG00000001631.15	0	14.908562
CTRL002	ENSG00000002016.17	0	11.7071412
CTRL004	ENSG00000002016.17	0	3.403813678
CTRL013	ENSG00000002016.17	0	2.4721079
HGPS167	ENSG00000002016.17	0	2.5588943
HGPS169	ENSG00000002016.17	0	3.4287179
HGPS188	ENSG00000002016.17	0	6.7040569
CTRL002	ENSG00000002330.13	0	20.698338
CTRL004	ENSG00000002330.13	0	16.9586328
CTRL013	ENSG00000002330.13	0	14.73889
HGPS167	ENSG00000002330.13	0	15.152094
HGPS169	ENSG00000002330.13	0	14.636589
HGPS188	ENSG00000002330.13	0	14.778246
CTRL002	ENSG00000002549.12	0	15.447332
CTRL004	ENSG00000002549.12	0	13.064864265
CTRL013	ENSG00000002549.12	0	9.984412
HGPS167	ENSG00000002549.12	0	10.1029363
HGPS169	ENSG00000002549.12	0	10.5461345
HGPS188	ENSG00000002549.12	0	12.78595
CTRL002	ENSG00000002587.9	1	0.00848063
CTRL004	ENSG00000002587.9	1	0.00473611
CTRL013	ENSG00000002587.9	1	0
HGPS167	ENSG00000002587.9	1	0.00470737
HGPS169	ENSG00000002587.9	1	0
HGPS188	ENSG00000002587.9	1	0.0054556
CTRL002	ENSG00000002726.20	0	0.0427705
CTRL004	ENSG00000002726.20	0	0.0387349
CTRL013	ENSG00000002726.20	0	0
HGPS167	ENSG00000002726.20	0	0.0274903
HGPS169	ENSG00000002726.20	0	0.00989078
HGPS188	ENSG00000002726.20	0	0.0596274
CTRL002	ENSG00000002745.12	0	0.387075
CTRL004	ENSG00000002745.12	0	0.0824194
CTRL013	ENSG00000002745.12	0	0.1251502
HGPS167	ENSG00000002745.12	0	0.5673277
HGPS169	ENSG00000002745.12	0	0.141888
HGPS188	ENSG00000002745.12	0	0.117101
CTRL002	ENSG00000002746.14	0	2.2399686
CTRL004	ENSG00000002746.14	0	0.9280223
CTRL013	ENSG00000002746.14	0	0.4358747
HGPS167	ENSG00000002746.14	0	0.2853596
HGPS169	ENSG00000002746.14	0	0.1714526
HGPS188	ENSG00000002746.14	0	1.2648572
CTRL002	ENSG00000002822.15	0	8.74692
CTRL004	ENSG00000002822.15	0	3.5120015
CTRL013	ENSG00000002822.15	0	2.404061
HGPS167	ENSG00000002822.15	0	3.3038694
HGPS169	ENSG00000002822.15	0	3.772508
HGPS188	ENSG00000002822.15	0	5.9790395
CTRL002	ENSG00000002834.17	0	52.025389
CTRL004	ENSG00000002834.17	0	40.0749787
CTRL013	ENSG00000002834.17	0	23.140164
HGPS167	ENSG00000002834.17	0	22.1684185
HGPS169	ENSG00000002834.17	0	20.189712
HGPS188	ENSG00000002834.17	0	31.787419
CTRL002	ENSG00000002919.14	0	5.656688
CTRL004	ENSG00000002919.14	0	3.5468051
CTRL013	ENSG00000002919.14	0	2.06018743
HGPS167	ENSG00000002919.14	0	2.8684208
HGPS169	ENSG00000002919.14	0	2.6844202
HGPS188	ENSG00000002919.14	0	3.579159
CTRL002	ENSG00000002933.7	0	0.523181
CTRL004	ENSG00000002933.7	0	0.1092932
CTRL013	ENSG00000002933.7	0	0.146873
HGPS167	ENSG00000002933.7	0	0.185162
HGPS169	ENSG00000002933.7	0	0.0802356
HGPS188	ENSG00000002933.7	0	0.321402
CTRL002	ENSG00000003056.7	0	27.176104
CTRL004	ENSG00000003056.7	0	17.806363628013
CTRL013	ENSG00000003056.7	0	13.123374730231
HGPS167	ENSG00000003056.7	0	13.6008526371585
HGPS169	ENSG00000003056.7	0	15.755335148
HGPS188	ENSG00000003056.7	0	17.617993
CTRL002	ENSG00000003137.8	0	0.5754133
CTRL004	ENSG00000003137.8	0	0.0817285
CTRL013	ENSG00000003137.8	0	0.229875
HGPS167	ENSG00000003137.8	0	0.2414063
HGPS169	ENSG00000003137.8	0	0.00770301
HGPS188	ENSG00000003137.8	0	0.303464
CTRL002	ENSG00000003147.17	0	0.7305
CTRL004	ENSG00000003147.17	0	0.26367818
CTRL013	ENSG00000003147.17	0	0.101877
HGPS167	ENSG00000003147.17	0	0.21275339
HGPS169	ENSG00000003147.17	0	0.1425998
HGPS188	ENSG00000003147.17	0	0.5872961
CTRL002	ENSG00000003249.13	0	1.1101373
CTRL004	ENSG00000003249.13	0	0.3189009
CTRL013	ENSG00000003249.13	0	0.0544437481
HGPS167	ENSG00000003249.13	0	0.14757939
HGPS169	ENSG00000003249.13	0	0.0301096
HGPS188	ENSG00000003249.13	0	0.5198582
CTRL002	ENSG00000003393.14	0	15.439593
CTRL004	ENSG00000003393.14	0	6.8221232
CTRL013	ENSG00000003393.14	0	4.6698985
HGPS167	ENSG00000003393.14	0	4.8571393
HGPS169	ENSG00000003393.14	0	5.2803156
HGPS188	ENSG00000003393.14	0	15.668166
CTRL002	ENSG00000003400.14	0	2.725307
CTRL004	ENSG00000003400.14	0	1.6003517
CTRL013	ENSG00000003400.14	0	1.199603
HGPS167	ENSG00000003400.14	0	0.4119833
HGPS169	ENSG00000003400.14	0	0.5994326
HGPS188	ENSG00000003400.14	0	0.1974043
CTRL002	ENSG00000003402.19	0	28.970024
CTRL004	ENSG00000003402.19	0	14.82521586
CTRL013	ENSG00000003402.19	0	12.9154640132258
HGPS167	ENSG00000003402.19	0	15.4939958
HGPS169	ENSG00000003402.19	0	12.4570908
HGPS188	ENSG00000003402.19	0	18.526445
CTRL002	ENSG00000003436.15	0	39.206379
CTRL004	ENSG00000003436.15	0	20.116941
CTRL013	ENSG00000003436.15	0	9.975302
HGPS167	ENSG00000003436.15	0	25.2896592
HGPS169	ENSG00000003436.15	0	19.587807
HGPS188	ENSG00000003436.15	0	17.23561
CTRL002	ENSG00000003509.15	0	9.391396042
CTRL004	ENSG00000003509.15	0	4.2059889
CTRL013	ENSG00000003509.15	0	4.089286049
HGPS167	ENSG00000003509.15	0	3.53366017
HGPS169	ENSG00000003509.15	0	4.166065
HGPS188	ENSG00000003509.15	0	5.876924
CTRL002	ENSG00000003756.16	0	64.975411
CTRL004	ENSG00000003756.16	0	20.968533
CTRL013	ENSG00000003756.16	0	20.5036142
HGPS167	ENSG00000003756.16	0	19.8595735
HGPS169	ENSG00000003756.16	0	25.753355
HGPS188	ENSG00000003756.16	0	42.8853129
CTRL002	ENSG00000003987.13	0	2.656242
CTRL004	ENSG00000003987.13	0	0.841013
CTRL013	ENSG00000003987.13	0	0.2987037
HGPS167	ENSG00000003987.13	0	0.3702877
HGPS169	ENSG00000003987.13	0	0.3319356
HGPS188	ENSG00000003987.13	0	1.235752
CTRL002	ENSG00000003989.17	0	0.310266
CTRL004	ENSG00000003989.17	0	0.026648111044773
CTRL013	ENSG00000003989.17	0	0
HGPS167	ENSG00000003989.17	0	0.02130462
HGPS169	ENSG00000003989.17	0	0.014757506
HGPS188	ENSG00000003989.17	0	0.00623314930608
CTRL002	ENSG00000004059.10	0	45.157244
CTRL004	ENSG00000004059.10	0	32.444583
CTRL013	ENSG00000004059.10	0	29.689506
HGPS167	ENSG00000004059.10	0	27.8782785
HGPS169	ENSG00000004059.10	0	22.074531
HGPS188	ENSG00000004059.10	0	27.728612
CTRL002	ENSG00000004139.13	0	4.016148
CTRL004	ENSG00000004139.13	0	1.1395567
CTRL013	ENSG00000004139.13	0	0.3040631
HGPS167	ENSG00000004139.13	0	0.9396483
HGPS169	ENSG00000004139.13	0	0.9118798
HGPS188	ENSG00000004139.13	0	2.4128544
CTRL002	ENSG00000004142.11	0	16.5383
CTRL004	ENSG00000004142.11	0	12.4045
CTRL013	ENSG00000004142.11	0	10.0566
HGPS167	ENSG00000004142.11	0	7.29288
HGPS169	ENSG00000004142.11	0	7.39982
HGPS188	ENSG00000004142.11	0	11.5391
CTRL002	ENSG00000004399.12	0	58.417361
CTRL004	ENSG00000004399.12	0	18.911018
CTRL013	ENSG00000004399.12	0	8.941841
HGPS167	ENSG00000004399.12	0	17.7159495
HGPS169	ENSG00000004399.12	0	11.105113
HGPS188	ENSG00000004399.12	0	31.2529350029264
CTRL002	ENSG00000004455.16	0	35.211895
CTRL004	ENSG00000004455.16	0	32.827243
CTRL013	ENSG00000004455.16	0	23.14986305
HGPS167	ENSG00000004455.16	0	20.4646483
HGPS169	ENSG00000004455.16	0	19.670581
HGPS188	ENSG00000004455.16	0	26.8802
CTRL002	ENSG00000004468.12	0	0.5181013
CTRL004	ENSG00000004468.12	0	0.0378639
CTRL013	ENSG00000004468.12	0	0.153404
HGPS167	ENSG00000004468.12	0	0.06141489
HGPS169	ENSG00000004468.12	0	0.0685444
HGPS188	ENSG00000004468.12	0	0.2508392
CTRL002	ENSG00000004478.7	0	10.012193
CTRL004	ENSG00000004478.7	0	4.6780319
CTRL013	ENSG00000004478.7	0	4.694049
HGPS167	ENSG00000004478.7	0	3.741525
HGPS169	ENSG00000004478.7	0	5.4887966
HGPS188	ENSG00000004478.7	0	7.342613
CTRL002	ENSG00000004487.15	0	19.060773
CTRL004	ENSG00000004487.15	0	11.0582793
CTRL013	ENSG00000004487.15	0	9.527405
HGPS167	ENSG00000004487.15	0	8.4208005
HGPS169	ENSG00000004487.15	0	9.220866
HGPS188	ENSG00000004487.15	0	16.001753
CTRL002	ENSG00000004534.14	0	25.301756
CTRL004	ENSG00000004534.14	0	10.91277534
CTRL013	ENSG00000004534.14	0	8.12157905
HGPS167	ENSG00000004534.14	0	10.4203204
HGPS169	ENSG00000004534.14	0	11.8959815
HGPS188	ENSG00000004534.14	0	13.1163552
CTRL002	ENSG00000004660.14	0	1.644727
CTRL004	ENSG00000004660.14	0	0.5148071
CTRL013	ENSG00000004660.14	0	0.442648
HGPS167	ENSG00000004660.14	0	0.5213752
HGPS169	ENSG00000004660.14	0	0.4742514
HGPS188	ENSG00000004660.14	0	1.2638219
CTRL002	ENSG00000004700.15	0	18.84914
CTRL004	ENSG00000004700.15	0	18.4404841
CTRL013	ENSG00000004700.15	0	9.462467
HGPS167	ENSG00000004700.15	0	15.268608
HGPS169	ENSG00000004700.15	0	15.00313
HGPS188	ENSG00000004700.15	0	22.209494
CTRL002	ENSG00000004766.15	0	18.281902
CTRL004	ENSG00000004766.15	0	8.9908965
CTRL013	ENSG00000004766.15	0	6.742870445
HGPS167	ENSG00000004766.15	0	6.0868623
HGPS169	ENSG00000004766.15	0	7.572411
HGPS188	ENSG00000004766.15	0	12.0928570108517
CTRL002	ENSG00000004776.12	0	6.54822
CTRL004	ENSG00000004776.12	0	0.4724652
CTRL013	ENSG00000004776.12	0	1.634665
HGPS167	ENSG00000004776.12	0	0.3375032
HGPS169	ENSG00000004776.12	0	0.12014792
HGPS188	ENSG00000004776.12	0	3.93087
CTRL002	ENSG00000004777.18	0	1.5619265
CTRL004	ENSG00000004777.18	0	0.5454986
CTRL013	ENSG00000004777.18	0	0.6118346
HGPS167	ENSG00000004777.18	0	0.63547864
HGPS169	ENSG00000004777.18	0	0.3622452
HGPS188	ENSG00000004777.18	0	0.5985434
CTRL002	ENSG00000004779.9	0	24.880577
CTRL004	ENSG00000004779.9	0	30.213264
CTRL013	ENSG00000004779.9	0	19.458119
HGPS167	ENSG00000004779.9	0	24.0662286
HGPS169	ENSG00000004779.9	0	23.144898
HGPS188	ENSG00000004779.9	0	29.522026
CTRL002	ENSG00000004799.7	0	0.0434132
CTRL004	ENSG00000004799.7	0	0.00432141
CTRL013	ENSG00000004799.7	0	0
HGPS167	ENSG00000004799.7	0	0.1953035
HGPS169	ENSG00000004799.7	0	0.0340983
HGPS188	ENSG00000004799.7	0	0.1503477
CTRL002	ENSG00000004809.13	0	0.827548
CTRL004	ENSG00000004809.13	0	0.236954
CTRL013	ENSG00000004809.13	0	0.188851
HGPS167	ENSG00000004809.13	0	0.132158
HGPS169	ENSG00000004809.13	0	0.246237
HGPS188	ENSG00000004809.13	0	0.53011
CTRL002	ENSG00000004838.13	0	0.5746947
CTRL004	ENSG00000004838.13	0	0.45264291
CTRL013	ENSG00000004838.13	0	0.0455511
HGPS167	ENSG00000004838.13	0	0.2976093
HGPS169	ENSG00000004838.13	0	0.146812
HGPS188	ENSG00000004838.13	0	0.4767853
CTRL002	ENSG00000004846.16	0	0.2325889
CTRL004	ENSG00000004846.16	0	0.01480184
CTRL013	ENSG00000004846.16	0	0.0256181
HGPS167	ENSG00000004846.16	0	0.01166949
HGPS169	ENSG00000004846.16	0	0.0386739
HGPS188	ENSG00000004846.16	0	0
CTRL002	ENSG00000004864.13	0	2.895126
CTRL004	ENSG00000004864.13	0	3.2896705
CTRL013	ENSG00000004864.13	0	4.21029
HGPS167	ENSG00000004864.13	0	1.9638841
HGPS169	ENSG00000004864.13	0	2.570635
HGPS188	ENSG00000004864.13	0	2.823581
CTRL002	ENSG00000004866.20	0	23.577069
CTRL004	ENSG00000004866.20	0	3.26960023
CTRL013	ENSG00000004866.20	0	3.349874
HGPS167	ENSG00000004866.20	0	2.4955154
HGPS169	ENSG00000004866.20	0	3.6555799
HGPS188	ENSG00000004866.20	0	9.9059
CTRL002	ENSG00000004897.11	0	34.053831
CTRL004	ENSG00000004897.11	0	23.6162105
CTRL013	ENSG00000004897.11	0	17.088461
HGPS167	ENSG00000004897.11	0	16.817950398416
HGPS169	ENSG00000004897.11	0	13.728267
HGPS188	ENSG00000004897.11	0	26.106313
CTRL002	ENSG00000004939.13	0	0.2831336
CTRL004	ENSG00000004939.13	0	0.05105848
CTRL013	ENSG00000004939.13	0	0.168817
HGPS167	ENSG00000004939.13	0	0.07618365
HGPS169	ENSG00000004939.13	0	0.239381
HGPS188	ENSG00000004939.13	0	0.158414
CTRL002	ENSG00000004975.11	0	10.757105
CTRL004	ENSG00000004975.11	0	5.5702326
CTRL013	ENSG00000004975.11	0	4.1205506
HGPS167	ENSG00000004975.11	0	4.5551072
HGPS169	ENSG00000004975.11	0	5.0150911
HGPS188	ENSG00000004975.11	0	7.7927953
CTRL002	ENSG00000005001.9	0	0
CTRL004	ENSG00000005001.9	0	0.0491019
CTRL013	ENSG00000005001.9	0	0
HGPS167	ENSG00000005001.9	0	0
HGPS169	ENSG00000005001.9	0	0
HGPS188	ENSG00000005001.9	0	0
CTRL002	ENSG00000005007.12	0	15.7533615
CTRL004	ENSG00000005007.12	0	5.1126735
CTRL013	ENSG00000005007.12	0	2.9235403
HGPS167	ENSG00000005007.12	0	4.8088804
HGPS169	ENSG00000005007.12	0	4.0258639
HGPS188	ENSG00000005007.12	0	9.126757
CTRL002	ENSG00000005020.12	0	11.835262
CTRL004	ENSG00000005020.12	0	1.7672903
CTRL013	ENSG00000005020.12	0	4.394808
HGPS167	ENSG00000005020.12	0	1.8734529
HGPS169	ENSG00000005020.12	0	3.5812512
HGPS188	ENSG00000005020.12	0	10.014994
CTRL002	ENSG00000005059.15	0	9.491127
CTRL004	ENSG00000005059.15	0	4.5925178
CTRL013	ENSG00000005059.15	0	6.134365
HGPS167	ENSG00000005059.15	0	4.423426
HGPS169	ENSG00000005059.15	0	3.12203
HGPS188	ENSG00000005059.15	0	5.67787
CTRL002	ENSG00000005073.5	0	12.250545
CTRL004	ENSG00000005073.5	0	4.000999
CTRL013	ENSG00000005073.5	0	0.0734196
HGPS167	ENSG00000005073.5	0	1.001651
HGPS169	ENSG00000005073.5	0	0.17845
HGPS188	ENSG00000005073.5	0	4.11772
CTRL002	ENSG00000005075.15	0	9.886882
CTRL004	ENSG00000005075.15	0	13.314085
CTRL013	ENSG00000005075.15	0	6.4895549
HGPS167	ENSG00000005075.15	0	11.204012
HGPS169	ENSG00000005075.15	0	8.841021
HGPS188	ENSG00000005075.15	0	8.765843
CTRL002	ENSG00000005100.12	0	3.3100118
CTRL004	ENSG00000005100.12	0	1.2902493201929
CTRL013	ENSG00000005100.12	0	0.754885
HGPS167	ENSG00000005100.12	0	0.6708105
HGPS169	ENSG00000005100.12	0	0.7737434
HGPS188	ENSG00000005100.12	0	1.6048249
CTRL002	ENSG00000005102.12	0	0
CTRL004	ENSG00000005102.12	0	0.00676189450965
CTRL013	ENSG00000005102.12	0	0
HGPS167	ENSG00000005102.12	0	0.00848849
HGPS169	ENSG00000005102.12	0	0
HGPS188	ENSG00000005102.12	0	0.0189819
CTRL002	ENSG00000005108.15	0	0.006765248104
CTRL004	ENSG00000005108.15	0	0.02502964607
CTRL013	ENSG00000005108.15	0	0.0324115908
HGPS167	ENSG00000005108.15	0	0.01761241
HGPS169	ENSG00000005108.15	0	0
HGPS188	ENSG00000005108.15	0	0
CTRL002	ENSG00000005156.11	0	8.831898
CTRL004	ENSG00000005156.11	0	4.7722497
CTRL013	ENSG00000005156.11	0	3.10585127239
HGPS167	ENSG00000005156.11	0	3.2266412
HGPS169	ENSG00000005156.11	0	4.1812715
HGPS188	ENSG00000005156.11	0	5.4147168
CTRL002	ENSG00000005175.9	0	13.189219
CTRL004	ENSG00000005175.9	0	7.5129902
CTRL013	ENSG00000005175.9	0	5.64993
HGPS167	ENSG00000005175.9	0	5.0633655
HGPS169	ENSG00000005175.9	0	4.132923
HGPS188	ENSG00000005175.9	0	9.937998
CTRL002	ENSG00000005187.11	0	7.6196108
CTRL004	ENSG00000005187.11	0	2.71666685
CTRL013	ENSG00000005187.11	0	2.4085041
HGPS167	ENSG00000005187.11	0	1.9615525
HGPS169	ENSG00000005187.11	0	2.557416
HGPS188	ENSG00000005187.11	0	6.07506443
CTRL002	ENSG00000005189.19	0	1.476258
CTRL004	ENSG00000005189.19	0	1.5397862
CTRL013	ENSG00000005189.19	0	0.632964
HGPS167	ENSG00000005189.19	0	1.4271892
HGPS169	ENSG00000005189.19	0	0.5998419
HGPS188	ENSG00000005189.19	0	1.6989457
CTRL002	ENSG00000005194.14	0	8.832454
CTRL004	ENSG00000005194.14	0	7.5882427
CTRL013	ENSG00000005194.14	0	4.036927
HGPS167	ENSG00000005194.14	0	5.5001693
HGPS169	ENSG00000005194.14	0	4.589562
HGPS188	ENSG00000005194.14	0	8.08044
CTRL002	ENSG00000005206.16	0	9.3755279
CTRL004	ENSG00000005206.16	0	4.8173106
CTRL013	ENSG00000005206.16	0	3.7175986
HGPS167	ENSG00000005206.16	0	3.9837637
HGPS169	ENSG00000005206.16	0	4.111662
HGPS188	ENSG00000005206.16	0	5.683334
CTRL002	ENSG00000005238.19	0	5.042985
CTRL004	ENSG00000005238.19	0	3.5926418
CTRL013	ENSG00000005238.19	0	3.6166182
HGPS167	ENSG00000005238.19	0	3.2888114
HGPS169	ENSG00000005238.19	0	3.4329750869269
HGPS188	ENSG00000005238.19	0	3.10034699
CTRL002	ENSG00000005243.9	0	53.436537
CTRL004	ENSG00000005243.9	0	63.033235
CTRL013	ENSG00000005243.9	0	54.126295
HGPS167	ENSG00000005243.9	0	74.232573
HGPS169	ENSG00000005243.9	0	58.40292
HGPS188	ENSG00000005243.9	0	68.572076
CTRL002	ENSG00000005249.12	0	1.54726
CTRL004	ENSG00000005249.12	0	1.7494559
CTRL013	ENSG00000005249.12	0	0.1340888
HGPS167	ENSG00000005249.12	0	0.6477833
HGPS169	ENSG00000005249.12	0	0.0778982
HGPS188	ENSG00000005249.12	0	1.65515
CTRL002	ENSG00000005339.14	0	91.691229
CTRL004	ENSG00000005339.14	0	6.9932917
CTRL013	ENSG00000005339.14	0	7.7344513
HGPS167	ENSG00000005339.14	0	7.8227137
HGPS169	ENSG00000005339.14	0	10.593687
HGPS188	ENSG00000005339.14	0	19.076106
CTRL002	ENSG00000005379.15	0	2.3724697
CTRL004	ENSG00000005379.15	0	1.0337209
CTRL013	ENSG00000005379.15	0	0.12987363
HGPS167	ENSG00000005379.15	0	1.7622717
HGPS169	ENSG00000005379.15	0	0.935851
HGPS188	ENSG00000005379.15	0	1.8476646
CTRL002	ENSG00000005381.7	0	0
CTRL004	ENSG00000005381.7	0	0
CTRL013	ENSG00000005381.7	0	0
HGPS167	ENSG00000005381.7	0	0.02595546
HGPS169	ENSG00000005381.7	0	0.108303
HGPS188	ENSG00000005381.7	0	0
CTRL002	ENSG00000005421.8	0	0
CTRL004	ENSG00000005421.8	0	0.00659707
CTRL013	ENSG00000005421.8	0	0
HGPS167	ENSG00000005421.8	0	0.00816363
HGPS169	ENSG00000005421.8	0	0
HGPS188	ENSG00000005421.8	0	0
CTRL002	ENSG00000005436.13	0	8.710029
CTRL004	ENSG00000005436.13	0	3.9697178
CTRL013	ENSG00000005436.13	0	2.888731
HGPS167	ENSG00000005436.13	0	3.797708
HGPS169	ENSG00000005436.13	0	3.961767086
HGPS188	ENSG00000005436.13	0	10.370956
CTRL002	ENSG00000005448.16	0	4.5415043
CTRL004	ENSG00000005448.16	0	5.6967853
CTRL013	ENSG00000005448.16	0	4.8005066
HGPS167	ENSG00000005448.16	0	3.5954647
HGPS169	ENSG00000005448.16	0	2.8774207
HGPS188	ENSG00000005448.16	0	3.7507404
CTRL002	ENSG00000005469.11	0	13.229698
CTRL004	ENSG00000005469.11	0	4.1240669
CTRL013	ENSG00000005469.11	0	2.30854
HGPS167	ENSG00000005469.11	0	3.249826
HGPS169	ENSG00000005469.11	0	3.509848
HGPS188	ENSG00000005469.11	0	8.051303
CTRL002	ENSG00000005471.15	0	0.4720603
CTRL004	ENSG00000005471.15	0	0.0816666
CTRL013	ENSG00000005471.15	0	0.1350873
HGPS167	ENSG00000005471.15	0	0.2341859137659
HGPS169	ENSG00000005471.15	0	0.3189851
HGPS188	ENSG00000005471.15	0	0.5017388
CTRL002	ENSG00000005483.20	0	38.561284
CTRL004	ENSG00000005483.20	0	7.27691310290286
CTRL013	ENSG00000005483.20	0	8.52892300526083
HGPS167	ENSG00000005483.20	0	6.429419
HGPS169	ENSG00000005483.20	0	8.8340621
HGPS188	ENSG00000005483.20	0	25.92678
CTRL002	ENSG00000005486.16	0	8.962844
CTRL004	ENSG00000005486.16	0	5.499816
CTRL013	ENSG00000005486.16	0	5.374995
HGPS167	ENSG00000005486.16	0	4.400195
HGPS169	ENSG00000005486.16	0	8.889466
HGPS188	ENSG00000005486.16	0	3.518966
CTRL002	ENSG00000005513.9	0	0.0771236
CTRL004	ENSG00000005513.9	0	0.0424542
CTRL013	ENSG00000005513.9	0	0
HGPS167	ENSG00000005513.9	0	0.0293155
HGPS169	ENSG00000005513.9	0	0.0101305
HGPS188	ENSG00000005513.9	0	0.1084691
CTRL002	ENSG00000005700.14	0	21.1766610021396
CTRL004	ENSG00000005700.14	0	12.4443534
CTRL013	ENSG00000005700.14	0	9.998159377891
HGPS167	ENSG00000005700.14	0	9.6959358
HGPS169	ENSG00000005700.14	0	11.3122547
HGPS188	ENSG00000005700.14	0	17.667887704456
CTRL002	ENSG00000005801.16	0	10.690034
CTRL004	ENSG00000005801.16	0	7.02685410159745
CTRL013	ENSG00000005801.16	0	4.61188100478534
HGPS167	ENSG00000005801.16	0	4.713011774696
HGPS169	ENSG00000005801.16	0	3.7583904
HGPS188	ENSG00000005801.16	0	9.2345467379697
CTRL002	ENSG00000005810.17	0	21.374073524
CTRL004	ENSG00000005810.17	0	6.84197942
CTRL013	ENSG00000005810.17	0	7.060499
HGPS167	ENSG00000005810.17	0	5.546078339
HGPS169	ENSG00000005810.17	0	9.7458353
HGPS188	ENSG00000005810.17	0	12.22542842
CTRL002	ENSG00000005812.10	0	20.409791
CTRL004	ENSG00000005812.10	0	11.8830089
CTRL013	ENSG00000005812.10	0	12.675768
HGPS167	ENSG00000005812.10	0	10.346097
HGPS169	ENSG00000005812.10	0	12.283916
HGPS188	ENSG00000005812.10	0	15.607957
CTRL002	ENSG00000005844.17	0	0.3607434
CTRL004	ENSG00000005844.17	0	0.09991304
CTRL013	ENSG00000005844.17	0	0.0324241
HGPS167	ENSG00000005844.17	0	0.05786377
HGPS169	ENSG00000005844.17	0	0
HGPS188	ENSG00000005844.17	0	0.0182187
CTRL002	ENSG00000005882.11	0	10.941432
CTRL004	ENSG00000005882.11	0	4.0813017
CTRL013	ENSG00000005882.11	0	2.907547
HGPS167	ENSG00000005882.11	0	4.5236782
HGPS169	ENSG00000005882.11	0	3.6540229
HGPS188	ENSG00000005882.11	0	7.128397
CTRL002	ENSG00000005884.17	0	23.421606
CTRL004	ENSG00000005884.17	0	13.882211
CTRL013	ENSG00000005884.17	0	1.46826875103714
HGPS167	ENSG00000005884.17	0	6.297183506832
HGPS169	ENSG00000005884.17	0	4.3831967
HGPS188	ENSG00000005884.17	0	12.089344
CTRL002	ENSG00000005961.17	0	0.1501952
CTRL004	ENSG00000005961.17	0	0.0977444
CTRL013	ENSG00000005961.17	0	0.1692141
HGPS167	ENSG00000005961.17	0	0.09859577
HGPS169	ENSG00000005961.17	0	0.1549129
HGPS188	ENSG00000005961.17	0	0.0568192
CTRL002	ENSG00000005981.12	0	0.769428
CTRL004	ENSG00000005981.12	0	0.172161
CTRL013	ENSG00000005981.12	0	0.129111
HGPS167	ENSG00000005981.12	0	0.119227
HGPS169	ENSG00000005981.12	0	0.0918291
HGPS188	ENSG00000005981.12	0	0.427913
CTRL002	ENSG00000006007.11	0	26.04076
CTRL004	ENSG00000006007.11	0	14.0460797
CTRL013	ENSG00000006007.11	0	8.8322576
HGPS167	ENSG00000006007.11	0	11.8187496
HGPS169	ENSG00000006007.11	0	9.6822251
HGPS188	ENSG00000006007.11	0	14.748988
CTRL002	ENSG00000006015.17	0	10.3309823
CTRL004	ENSG00000006015.17	0	8.8412158
CTRL013	ENSG00000006015.17	0	6.7730918
HGPS167	ENSG00000006015.17	0	8.09835
HGPS169	ENSG00000006015.17	0	6.336226
HGPS188	ENSG00000006015.17	0	7.2996869
CTRL002	ENSG00000006016.10	0	59.236591
CTRL004	ENSG00000006016.10	0	16.486717
CTRL013	ENSG00000006016.10	0	1.630582
HGPS167	ENSG00000006016.10	0	28.952446
HGPS169	ENSG00000006016.10	0	19.955232
HGPS188	ENSG00000006016.10	0	1.036775
CTRL002	ENSG00000006025.11	0	2.1781799
CTRL004	ENSG00000006025.11	0	0.671626
CTRL013	ENSG00000006025.11	0	0.1881775
HGPS167	ENSG00000006025.11	0	0.52100567
HGPS169	ENSG00000006025.11	0	0.3856324
HGPS188	ENSG00000006025.11	0	1.0733402
CTRL002	ENSG00000006042.11	0	30.030073
CTRL004	ENSG00000006042.11	0	19.3251099
CTRL013	ENSG00000006042.11	0	15.198081
HGPS167	ENSG00000006042.11	0	19.4204416
HGPS169	ENSG00000006042.11	0	21.76353
HGPS188	ENSG00000006042.11	0	27.182546
CTRL002	ENSG00000006047.12	0	0
CTRL004	ENSG00000006047.12	0	0.0294589
CTRL013	ENSG00000006047.12	0	0
HGPS167	ENSG00000006047.12	0	0
HGPS169	ENSG00000006047.12	0	0
HGPS188	ENSG00000006047.12	0	0
CTRL002	ENSG00000006062.14	0	4.532794
CTRL004	ENSG00000006062.14	0	1.1753276
CTRL013	ENSG00000006062.14	0	0.401632
HGPS167	ENSG00000006062.14	0	0.6541269
HGPS169	ENSG00000006062.14	0	0.375089
HGPS188	ENSG00000006062.14	0	1.4209146
CTRL002	ENSG00000006071.12	0	0.106622
CTRL004	ENSG00000006071.12	0	0
CTRL013	ENSG00000006071.12	0	0
HGPS167	ENSG00000006071.12	0	0
HGPS169	ENSG00000006071.12	0	0
HGPS188	ENSG00000006071.12	0	0
CTRL002	ENSG00000006116.3	0	0.0380093
CTRL004	ENSG00000006116.3	0	0
CTRL013	ENSG00000006116.3	0	0
HGPS167	ENSG00000006116.3	0	0
HGPS169	ENSG00000006116.3	0	0
HGPS188	ENSG00000006116.3	0	0
CTRL002	ENSG00000006118.14	0	4.462272
CTRL004	ENSG00000006118.14	0	3.9679342
CTRL013	ENSG00000006118.14	0	0.4995494
HGPS167	ENSG00000006118.14	0	2.3209257
HGPS169	ENSG00000006118.14	0	0.97093923119
HGPS188	ENSG00000006118.14	0	2.6116903
CTRL002	ENSG00000006125.17	0	50.96335
CTRL004	ENSG00000006125.17	0	14.4531107
CTRL013	ENSG00000006125.17	0	13.44186392
HGPS167	ENSG00000006125.17	0	9.797832
HGPS169	ENSG00000006125.17	0	11.121344
HGPS188	ENSG00000006125.17	0	26.59205209337
CTRL002	ENSG00000006128.11	0	0
CTRL004	ENSG00000006128.11	0	0
CTRL013	ENSG00000006128.11	0	0
HGPS167	ENSG00000006128.11	0	0.0251455
HGPS169	ENSG00000006128.11	0	0.0999738
HGPS188	ENSG00000006128.11	0	0
CTRL002	ENSG00000006194.9	0	6.402945
CTRL004	ENSG00000006194.9	0	4.87231
CTRL013	ENSG00000006194.9	0	3.2907709
HGPS167	ENSG00000006194.9	0	4.24673
HGPS169	ENSG00000006194.9	0	3.6118502
HGPS188	ENSG00000006194.9	0	5.29642
CTRL002	ENSG00000006210.6	0	0.0463957
CTRL004	ENSG00000006210.6	0	0.0444667
CTRL013	ENSG00000006210.6	0	0.0197686
HGPS167	ENSG00000006210.6	0	0.0151681
HGPS169	ENSG00000006210.6	0	0
HGPS188	ENSG00000006210.6	0	0.00650006
CTRL002	ENSG00000006282.20	0	16.1275925
CTRL004	ENSG00000006282.20	0	10.245519
CTRL013	ENSG00000006282.20	0	6.2888473
HGPS167	ENSG00000006282.20	0	10.17437316
HGPS169	ENSG00000006282.20	0	6.432502
HGPS188	ENSG00000006282.20	0	9.868039
CTRL002	ENSG00000006283.17	0	0.4245247
CTRL004	ENSG00000006283.17	0	0.11533203
CTRL013	ENSG00000006283.17	0	0.154286
HGPS167	ENSG00000006283.17	0	0.24040457
HGPS169	ENSG00000006283.17	0	0.120603489873204
HGPS188	ENSG00000006283.17	0	0.3451521
CTRL002	ENSG00000006327.13	0	26.36899
CTRL004	ENSG00000006327.13	0	47.292991
CTRL013	ENSG00000006327.13	0	44.354317
HGPS167	ENSG00000006327.13	0	35.0160278
HGPS169	ENSG00000006327.13	0	29.074645
HGPS188	ENSG00000006327.13	0	32.680076
CTRL002	ENSG00000006377.10	0	0
CTRL004	ENSG00000006377.10	0	0.00659323
CTRL013	ENSG00000006377.10	0	0
HGPS167	ENSG00000006377.10	0	0.00275616
HGPS169	ENSG00000006377.10	0	0.0324899
HGPS188	ENSG00000006377.10	0	0.0595584
CTRL002	ENSG00000006432.15	0	0.13727328
CTRL004	ENSG00000006432.15	0	0.06068092
CTRL013	ENSG00000006432.15	0	0.00379047
HGPS167	ENSG00000006432.15	0	0.00908228
HGPS169	ENSG00000006432.15	0	0.00616564
HGPS188	ENSG00000006432.15	0	0.0377437
CTRL002	ENSG00000006451.7	0	22.672295
CTRL004	ENSG00000006451.7	0	13.529902
CTRL013	ENSG00000006451.7	0	19.505068
HGPS167	ENSG00000006451.7	0	9.4380748
HGPS169	ENSG00000006451.7	0	6.677079
HGPS188	ENSG00000006451.7	0	25.833644
CTRL002	ENSG00000006453.13	0	3.6269233
CTRL004	ENSG00000006453.13	0	1.85066
CTRL013	ENSG00000006453.13	0	2.614887
HGPS167	ENSG00000006453.13	0	1.5462996
HGPS169	ENSG00000006453.13	0	1.679356
HGPS188	ENSG00000006453.13	0	2.148258
CTRL002	ENSG00000006459.10	0	2.126635
CTRL004	ENSG00000006459.10	0	0.6503291
CTRL013	ENSG00000006459.10	0	1.0972743
HGPS167	ENSG00000006459.10	0	0.620689
HGPS169	ENSG00000006459.10	0	1.5031622
HGPS188	ENSG00000006459.10	0	1.63266
CTRL002	ENSG00000006468.13	0	4.20400531
CTRL004	ENSG00000006468.13	0	2.5412471
CTRL013	ENSG00000006468.13	0	2.633092
HGPS167	ENSG00000006468.13	0	4.4830417
HGPS169	ENSG00000006468.13	0	1.7732931
HGPS188	ENSG00000006468.13	0	21.5391900003352
CTRL002	ENSG00000006530.15	0	8.515312
CTRL004	ENSG00000006530.15	0	5.2198781
CTRL013	ENSG00000006530.15	0	2.96514
HGPS167	ENSG00000006530.15	0	3.92264713
HGPS169	ENSG00000006530.15	0	3.324026
HGPS188	ENSG00000006530.15	0	7.744018
CTRL002	ENSG00000006534.15	0	16.48896
CTRL004	ENSG00000006534.15	0	7.520572
CTRL013	ENSG00000006534.15	0	3.848127
HGPS167	ENSG00000006534.15	0	5.913351
HGPS169	ENSG00000006534.15	0	3.7609025
HGPS188	ENSG00000006534.15	0	5.9953878
CTRL002	ENSG00000006555.10	0	0.209353
CTRL004	ENSG00000006555.10	0	0.0332161
CTRL013	ENSG00000006555.10	0	0.0239129
HGPS167	ENSG00000006555.10	0	0.0496587
HGPS169	ENSG00000006555.10	0	0.00979932
HGPS188	ENSG00000006555.10	0	0.067585
CTRL002	ENSG00000006576.16	0	13.2538175
CTRL004	ENSG00000006576.16	0	7.0948176
CTRL013	ENSG00000006576.16	0	7.1427827
HGPS167	ENSG00000006576.16	0	4.4303837
HGPS169	ENSG00000006576.16	0	7.819429
HGPS188	ENSG00000006576.16	0	13.833109
CTRL002	ENSG00000006606.8	0	0.17297
CTRL004	ENSG00000006606.8	0	0.152253
CTRL013	ENSG00000006606.8	0	0.748424
HGPS167	ENSG00000006606.8	0	0.875796
HGPS169	ENSG00000006606.8	0	0.11512
HGPS188	ENSG00000006606.8	0	0.119743
CTRL002	ENSG00000006607.13	0	19.4496098
CTRL004	ENSG00000006607.13	0	5.4997391
CTRL013	ENSG00000006607.13	0	6.5201426
HGPS167	ENSG00000006607.13	0	6.6131934
HGPS169	ENSG00000006607.13	0	7.362442
HGPS188	ENSG00000006607.13	0	7.2559263
CTRL002	ENSG00000006611.15	0	0
CTRL004	ENSG00000006611.15	0	0
CTRL013	ENSG00000006611.15	0	0
HGPS167	ENSG00000006611.15	0	0.00783239
HGPS169	ENSG00000006611.15	0	0
HGPS188	ENSG00000006611.15	0	0
CTRL002	ENSG00000006625.17	0	8.869785
CTRL004	ENSG00000006625.17	0	7.59413350093631
CTRL013	ENSG00000006625.17	0	5.613495
HGPS167	ENSG00000006625.17	0	6.6280836
HGPS169	ENSG00000006625.17	0	6.610681
HGPS188	ENSG00000006625.17	0	10.670119707647
CTRL002	ENSG00000006634.7	0	5.360897
CTRL004	ENSG00000006634.7	0	4.844974
CTRL013	ENSG00000006634.7	0	2.764072
HGPS167	ENSG00000006634.7	0	2.9905549
HGPS169	ENSG00000006634.7	0	1.956228
HGPS188	ENSG00000006634.7	0	4.176273
CTRL002	ENSG00000006638.11	0	0.6660097
CTRL004	ENSG00000006638.11	0	0.328732
CTRL013	ENSG00000006638.11	0	0.3020997476408
HGPS167	ENSG00000006638.11	0	0.3099716
HGPS169	ENSG00000006638.11	0	0.364777
HGPS188	ENSG00000006638.11	0	0.304551162423
CTRL002	ENSG00000006652.13	0	28.942503
CTRL004	ENSG00000006652.13	0	15.9438195
CTRL013	ENSG00000006652.13	0	17.748516
HGPS167	ENSG00000006652.13	0	17.7875534
HGPS169	ENSG00000006652.13	0	20.181033
HGPS188	ENSG00000006652.13	0	19.948042
CTRL002	ENSG00000006659.12	0	1.50425
CTRL004	ENSG00000006659.12	0	0.300384
CTRL013	ENSG00000006659.12	0	0.0801974
HGPS167	ENSG00000006659.12	0	0.211888
HGPS169	ENSG00000006659.12	0	0.512355
HGPS188	ENSG00000006659.12	0	0.433165
CTRL002	ENSG00000006695.10	0	4.55126
CTRL004	ENSG00000006695.10	0	2.4702729
CTRL013	ENSG00000006695.10	0	1.2439
HGPS167	ENSG00000006695.10	0	1.277841
HGPS169	ENSG00000006695.10	0	1.52243
HGPS188	ENSG00000006695.10	0	3.14483
CTRL002	ENSG00000006704.10	0	5.4684696
CTRL004	ENSG00000006704.10	0	1.3504812
CTRL013	ENSG00000006704.10	0	0.62369014
HGPS167	ENSG00000006704.10	0	1.0651124
HGPS169	ENSG00000006704.10	0	1.11654824532
HGPS188	ENSG00000006704.10	0	1.6455671
CTRL002	ENSG00000006712.14	0	11.802348
CTRL004	ENSG00000006712.14	0	7.1984273
CTRL013	ENSG00000006712.14	0	5.637842
HGPS167	ENSG00000006712.14	0	5.5181113
HGPS169	ENSG00000006712.14	0	6.090455
HGPS188	ENSG00000006712.14	0	6.391989
CTRL002	ENSG00000006715.15	0	35.069185
CTRL004	ENSG00000006715.15	0	15.274538
CTRL013	ENSG00000006715.15	0	12.456158
HGPS167	ENSG00000006715.15	0	13.0945085
HGPS169	ENSG00000006715.15	0	17.247054
HGPS188	ENSG00000006715.15	0	23.007248
CTRL002	ENSG00000006740.16	0	1.477992
CTRL004	ENSG00000006740.16	0	0.243404383
CTRL013	ENSG00000006740.16	0	0.29530867
HGPS167	ENSG00000006740.16	0	0.1614037
HGPS169	ENSG00000006740.16	0	0.4382201
HGPS188	ENSG00000006740.16	0	0.2902322
CTRL002	ENSG00000006744.18	0	18.123069
CTRL004	ENSG00000006744.18	0	7.86083020076897
CTRL013	ENSG00000006744.18	0	5.9586476
HGPS167	ENSG00000006744.18	0	6.1000484
HGPS169	ENSG00000006744.18	0	8.4339783
HGPS188	ENSG00000006744.18	0	9.667426
CTRL002	ENSG00000006747.14	0	0.538782
CTRL004	ENSG00000006747.14	0	0.2824584
CTRL013	ENSG00000006747.14	0	1.69353142
HGPS167	ENSG00000006747.14	0	0.5845444
HGPS169	ENSG00000006747.14	0	0.7029204
HGPS188	ENSG00000006747.14	0	1.200973
CTRL002	ENSG00000006788.13	0	0
CTRL004	ENSG00000006788.13	0	0.0011611600392269
CTRL013	ENSG00000006788.13	0	0.0286494177769
HGPS167	ENSG00000006788.13	0	0
HGPS169	ENSG00000006788.13	0	0.0113078
HGPS188	ENSG00000006788.13	0	0
CTRL002	ENSG00000006831.9	0	15.582052
CTRL004	ENSG00000006831.9	0	8.316928
CTRL013	ENSG00000006831.9	0	7.141972
HGPS167	ENSG00000006831.9	0	5.7173569
HGPS169	ENSG00000006831.9	0	5.552015
HGPS188	ENSG00000006831.9	0	9.579155
CTRL002	ENSG00000006837.11	0	5.9352369
CTRL004	ENSG00000006837.11	0	1.9217155
CTRL013	ENSG00000006837.11	0	2.455842
HGPS167	ENSG00000006837.11	0	2.098259552
HGPS169	ENSG00000006837.11	0	1.658975
HGPS188	ENSG00000006837.11	0	2.5335792
CTRL002	ENSG00000007001.12	0	0.0609834
CTRL004	ENSG00000007001.12	0	0.00352525
CTRL013	ENSG00000007001.12	0	0
HGPS167	ENSG00000007001.12	0	0.014663
HGPS169	ENSG00000007001.12	0	0
HGPS188	ENSG00000007001.12	0	0.0478151
CTRL002	ENSG00000007038.10	0	0.165849
CTRL004	ENSG00000007038.10	0	0.0150983
CTRL013	ENSG00000007038.10	0	0.08817753
HGPS167	ENSG00000007038.10	0	0.00895943
HGPS169	ENSG00000007038.10	0	0
HGPS188	ENSG00000007038.10	0	0
CTRL002	ENSG00000007047.14	0	7.189921
CTRL004	ENSG00000007047.14	0	2.2398588
CTRL013	ENSG00000007047.14	0	1.8573626
HGPS167	ENSG00000007047.14	0	2.6299266
HGPS169	ENSG00000007047.14	0	2.158956
HGPS188	ENSG00000007047.14	0	5.381425
CTRL002	ENSG00000007062.11	0	0.0975701
CTRL004	ENSG00000007062.11	0	0.00742047
CTRL013	ENSG00000007062.11	0	0
HGPS167	ENSG00000007062.11	0	0.01818539
HGPS169	ENSG00000007062.11	0	0.00891617
HGPS188	ENSG00000007062.11	0	0.0671519
CTRL002	ENSG00000007080.10	0	7.770157
CTRL004	ENSG00000007080.10	0	7.317297
CTRL013	ENSG00000007080.10	0	5.662428
HGPS167	ENSG00000007080.10	0	3.7599112
HGPS169	ENSG00000007080.10	0	4.306204
HGPS188	ENSG00000007080.10	0	6.337375
CTRL002	ENSG00000007129.17	0	0
CTRL004	ENSG00000007129.17	0	0.0389827
CTRL013	ENSG00000007129.17	0	0
HGPS167	ENSG00000007129.17	0	0
HGPS169	ENSG00000007129.17	0	0
HGPS188	ENSG00000007129.17	0	0.0649598
CTRL002	ENSG00000007168.12	0	57.714811
CTRL004	ENSG00000007168.12	0	23.3343004
CTRL013	ENSG00000007168.12	0	27.0757684
HGPS167	ENSG00000007168.12	0	18.5731579
HGPS169	ENSG00000007168.12	0	20.8599199
HGPS188	ENSG00000007168.12	0	37.546553
CTRL002	ENSG00000007171.16	0	0
CTRL004	ENSG00000007171.16	0	0.0032067
CTRL013	ENSG00000007171.16	0	0
HGPS167	ENSG00000007171.16	0	0.001694
HGPS169	ENSG00000007171.16	0	0
HGPS188	ENSG00000007171.16	0	0
CTRL002	ENSG00000007174.17	1	0.0929212
CTRL004	ENSG00000007174.17	1	0.00686638
CTRL013	ENSG00000007174.17	1	0
HGPS167	ENSG00000007174.17	1	0.02060397
HGPS169	ENSG00000007174.17	1	0
HGPS188	ENSG00000007174.17	1	0.04866767
CTRL002	ENSG00000007202.14	0	27.578862
CTRL004	ENSG00000007202.14	0	12.7593765
CTRL013	ENSG00000007202.14	0	14.218783
HGPS167	ENSG00000007202.14	0	10.4158503
HGPS169	ENSG00000007202.14	0	11.423206
HGPS188	ENSG00000007202.14	0	15.791873
CTRL002	ENSG00000007237.18	0	5.8901210177772
CTRL004	ENSG00000007237.18	0	0.6786228871
CTRL013	ENSG00000007237.18	0	4.1386462
HGPS167	ENSG00000007237.18	0	1.2899979
HGPS169	ENSG00000007237.18	0	4.0818449
HGPS188	ENSG00000007237.18	0	2.10712227
CTRL002	ENSG00000007255.10	0	5.163944
CTRL004	ENSG00000007255.10	0	3.124375
CTRL013	ENSG00000007255.10	0	1.706958
HGPS167	ENSG00000007255.10	0	2.363409
HGPS169	ENSG00000007255.10	0	2.546821
HGPS188	ENSG00000007255.10	0	1.887733
CTRL002	ENSG00000007264.14	0	0.675614
CTRL004	ENSG00000007264.14	0	0.1454574
CTRL013	ENSG00000007264.14	0	0.096064
HGPS167	ENSG00000007264.14	0	0.242583
HGPS169	ENSG00000007264.14	0	0.5959085
HGPS188	ENSG00000007264.14	0	0.240077
CTRL002	ENSG00000007306.14	0	0
CTRL004	ENSG00000007306.14	0	0
CTRL013	ENSG00000007306.14	0	0
HGPS167	ENSG00000007306.14	0	0
HGPS169	ENSG00000007306.14	0	0
HGPS188	ENSG00000007306.14	0	0.256973
CTRL002	ENSG00000007312.12	0	0.155178
CTRL004	ENSG00000007312.12	0	0.4277575
CTRL013	ENSG00000007312.12	0	0
HGPS167	ENSG00000007312.12	0	0.0494854
HGPS169	ENSG00000007312.12	0	0
HGPS188	ENSG00000007312.12	0	0
CTRL002	ENSG00000007314.12	0	0.00679931
CTRL004	ENSG00000007314.12	0	0.000829049
CTRL013	ENSG00000007314.12	0	0
HGPS167	ENSG00000007314.12	0	0
HGPS169	ENSG00000007314.12	0	0
HGPS188	ENSG00000007314.12	0	0.00471689
CTRL002	ENSG00000007341.18	0	14.5126277
CTRL004	ENSG00000007341.18	0	6.327703
CTRL013	ENSG00000007341.18	0	3.5922625933
HGPS167	ENSG00000007341.18	0	4.9695823
HGPS169	ENSG00000007341.18	0	7.3223143
HGPS188	ENSG00000007341.18	0	11.56460619
CTRL002	ENSG00000007372.21	0	0.619542
CTRL004	ENSG00000007372.21	0	0.04550761
CTRL013	ENSG00000007372.21	0	0.0490803
HGPS167	ENSG00000007372.21	0	0.14096875
HGPS169	ENSG00000007372.21	0	0.2495199
HGPS188	ENSG00000007372.21	0	0.3674339
CTRL002	ENSG00000007376.7	0	1.9548571
CTRL004	ENSG00000007376.7	0	2.7491833
CTRL013	ENSG00000007376.7	0	1.733732
HGPS167	ENSG00000007376.7	0	1.8052461
HGPS169	ENSG00000007376.7	0	1.3298119
HGPS188	ENSG00000007376.7	0	1.725177
CTRL002	ENSG00000007384.15	0	15.000415
CTRL004	ENSG00000007384.15	0	8.4127924
CTRL013	ENSG00000007384.15	0	4.3100004527
HGPS167	ENSG00000007384.15	0	6.3253878
HGPS169	ENSG00000007384.15	0	4.358644
HGPS188	ENSG00000007384.15	0	7.2483232
CTRL002	ENSG00000007392.16	0	16.438276
CTRL004	ENSG00000007392.16	0	7.0090085
CTRL013	ENSG00000007392.16	0	6.379111
HGPS167	ENSG00000007392.16	0	6.58010270216067
HGPS169	ENSG00000007392.16	0	6.236401
HGPS188	ENSG00000007392.16	0	10.3026189
CTRL002	ENSG00000007402.11	0	0.131529
CTRL004	ENSG00000007402.11	0	0.0314938
CTRL013	ENSG00000007402.11	0	0.03087027111967
HGPS167	ENSG00000007402.11	0	0.04697940388
HGPS169	ENSG00000007402.11	0	0.0400932
HGPS188	ENSG00000007402.11	0	0.049046
CTRL002	ENSG00000007516.13	0	0.5566911
CTRL004	ENSG00000007516.13	0	0.096058039955
CTRL013	ENSG00000007516.13	0	0.0473586
HGPS167	ENSG00000007516.13	0	0.2280566
HGPS169	ENSG00000007516.13	0	0.0612113
HGPS188	ENSG00000007516.13	0	0.09472481
CTRL002	ENSG00000007520.3	0	9.22455
CTRL004	ENSG00000007520.3	0	9.325563
CTRL013	ENSG00000007520.3	0	7.145463
HGPS167	ENSG00000007520.3	0	7.331365
HGPS169	ENSG00000007520.3	0	6.06452
HGPS188	ENSG00000007520.3	0	8.715126
CTRL002	ENSG00000007541.16	0	5.7377278
CTRL004	ENSG00000007541.16	0	3.5448077
CTRL013	ENSG00000007541.16	0	2.1643432
HGPS167	ENSG00000007541.16	0	2.8974373
HGPS169	ENSG00000007541.16	0	2.508066866462
HGPS188	ENSG00000007541.16	0	2.711137
CTRL002	ENSG00000007545.15	0	2.72556413
CTRL004	ENSG00000007545.15	0	1.334428
CTRL013	ENSG00000007545.15	0	1.067556935
HGPS167	ENSG00000007545.15	0	1.0063899
HGPS169	ENSG00000007545.15	0	0.79296139
HGPS188	ENSG00000007545.15	0	1.603451
CTRL002	ENSG00000007866.19	0	6.4321838
CTRL004	ENSG00000007866.19	0	3.810319
CTRL013	ENSG00000007866.19	0	1.499941
HGPS167	ENSG00000007866.19	0	1.7308528
HGPS169	ENSG00000007866.19	0	1.93648
HGPS188	ENSG00000007866.19	0	3.309440987
CTRL002	ENSG00000007923.15	0	10.0839042
CTRL004	ENSG00000007923.15	0	7.3101242
CTRL013	ENSG00000007923.15	0	6.15124
HGPS167	ENSG00000007923.15	0	4.943012
HGPS169	ENSG00000007923.15	0	3.6844831
HGPS188	ENSG00000007923.15	0	7.4635278
CTRL002	ENSG00000007933.12	0	1.687576
CTRL004	ENSG00000007933.12	0	0.3247753
CTRL013	ENSG00000007933.12	0	0
HGPS167	ENSG00000007933.12	0	0.1595036
HGPS169	ENSG00000007933.12	0	0.586224
HGPS188	ENSG00000007933.12	0	0.236398
CTRL002	ENSG00000007944.14	0	6.33212
CTRL004	ENSG00000007944.14	0	2.123902
CTRL013	ENSG00000007944.14	0	1.340022
HGPS167	ENSG00000007944.14	0	7.51905
HGPS169	ENSG00000007944.14	0	2.69374
HGPS188	ENSG00000007944.14	0	14.4167
CTRL002	ENSG00000007968.6	0	0.112327
CTRL004	ENSG00000007968.6	0	0.2840633
CTRL013	ENSG00000007968.6	0	0.0938902
HGPS167	ENSG00000007968.6	0	0.142462
HGPS169	ENSG00000007968.6	0	0.0183293
HGPS188	ENSG00000007968.6	0	0.240768
CTRL002	ENSG00000008018.8	0	66.13544
CTRL004	ENSG00000008018.8	0	70.474476
CTRL013	ENSG00000008018.8	0	53.386775
HGPS167	ENSG00000008018.8	0	45.284833
HGPS169	ENSG00000008018.8	0	41.889173
HGPS188	ENSG00000008018.8	0	58.36462
CTRL002	ENSG00000008083.13	0	2.9411486
CTRL004	ENSG00000008083.13	0	1.916682
CTRL013	ENSG00000008083.13	0	0.734726
HGPS167	ENSG00000008083.13	0	0.711315
HGPS169	ENSG00000008083.13	0	0.5454482
HGPS188	ENSG00000008083.13	0	1.0954758
CTRL002	ENSG00000008118.9	0	1.112773
CTRL004	ENSG00000008118.9	0	0.1944049
CTRL013	ENSG00000008118.9	0	0
HGPS167	ENSG00000008118.9	0	0.0431148
HGPS169	ENSG00000008118.9	0	0.0140662
HGPS188	ENSG00000008118.9	0	0.5808428
CTRL002	ENSG00000008128.22	0	6.8347629
CTRL004	ENSG00000008128.22	0	2.65064355
CTRL013	ENSG00000008128.22	0	3.669131
HGPS167	ENSG00000008128.22	0	3.0779025
HGPS169	ENSG00000008128.22	0	2.3730612035487
HGPS188	ENSG00000008128.22	0	2.0276153
CTRL002	ENSG00000008130.15	0	10.678803
CTRL004	ENSG00000008130.15	0	7.952155
CTRL013	ENSG00000008130.15	0	6.65253072595
HGPS167	ENSG00000008130.15	0	6.5383614
HGPS169	ENSG00000008130.15	0	5.9649091
HGPS188	ENSG00000008130.15	0	7.100605
CTRL002	ENSG00000008226.19	0	0.2185971
CTRL004	ENSG00000008226.19	0	0.0776607
CTRL013	ENSG00000008226.19	0	0.0469989
HGPS167	ENSG00000008226.19	0	0.08541031
HGPS169	ENSG00000008226.19	0	0.10509
HGPS188	ENSG00000008226.19	0	0.1813272
CTRL002	ENSG00000008256.15	0	18.5902750216352
CTRL004	ENSG00000008256.15	0	9.4794495
CTRL013	ENSG00000008256.15	0	7.628703
HGPS167	ENSG00000008256.15	0	9.5117034
HGPS169	ENSG00000008256.15	0	9.585003
HGPS188	ENSG00000008256.15	0	11.986719
CTRL002	ENSG00000008277.14	0	0.5512251
CTRL004	ENSG00000008277.14	0	0.04338832
CTRL013	ENSG00000008277.14	0	0.010692
HGPS167	ENSG00000008277.14	0	0.06369515
HGPS169	ENSG00000008277.14	0	0.0204988
HGPS188	ENSG00000008277.14	0	0.1550738
CTRL002	ENSG00000008282.8	0	27.160309
CTRL004	ENSG00000008282.8	0	12.9535098
CTRL013	ENSG00000008282.8	0	14.206678
HGPS167	ENSG00000008282.8	0	8.5824714
HGPS169	ENSG00000008282.8	0	12.724903
HGPS188	ENSG00000008282.8	0	24.867855
CTRL002	ENSG00000008283.15	0	5.5571542
CTRL004	ENSG00000008283.15	0	4.6436222
CTRL013	ENSG00000008283.15	0	4.54660135
HGPS167	ENSG00000008283.15	0	3.5824624
HGPS169	ENSG00000008283.15	0	3.7697148
HGPS188	ENSG00000008283.15	0	5.529583
CTRL002	ENSG00000008294.20	0	29.6630607
CTRL004	ENSG00000008294.20	0	14.8491062
CTRL013	ENSG00000008294.20	0	19.310948
HGPS167	ENSG00000008294.20	0	14.9783071000332
HGPS169	ENSG00000008294.20	0	19.037224
HGPS188	ENSG00000008294.20	0	31.0463053
CTRL002	ENSG00000008300.16	0	0.3208641
CTRL004	ENSG00000008300.16	0	0.18078888
CTRL013	ENSG00000008300.16	0	0.0771081
HGPS167	ENSG00000008300.16	0	0.10636794
HGPS169	ENSG00000008300.16	0	0.0856598
HGPS188	ENSG00000008300.16	0	0.2906369
CTRL002	ENSG00000008311.14	0	9.799533
CTRL004	ENSG00000008311.14	0	3.4607497
CTRL013	ENSG00000008311.14	0	3.162786
HGPS167	ENSG00000008311.14	0	3.0568491
HGPS169	ENSG00000008311.14	0	2.7763996
HGPS188	ENSG00000008311.14	0	3.169332
CTRL002	ENSG00000008323.15	0	1.977919
CTRL004	ENSG00000008323.15	0	0.3974057
CTRL013	ENSG00000008323.15	0	0.1169054
HGPS167	ENSG00000008323.15	0	0.4448845
HGPS169	ENSG00000008323.15	0	0.121355
HGPS188	ENSG00000008323.15	0	0.9816418
CTRL002	ENSG00000008324.11	0	6.591175
CTRL004	ENSG00000008324.11	0	5.4729688
CTRL013	ENSG00000008324.11	0	5.572392
HGPS167	ENSG00000008324.11	0	3.886366
HGPS169	ENSG00000008324.11	0	3.618389
HGPS188	ENSG00000008324.11	0	6.39674
CTRL002	ENSG00000008382.15	0	1.8306896
CTRL004	ENSG00000008382.15	0	2.124531
CTRL013	ENSG00000008382.15	0	1.11594
HGPS167	ENSG00000008382.15	0	1.6633508
HGPS169	ENSG00000008382.15	0	1.0225236
HGPS188	ENSG00000008382.15	0	1.237609
CTRL002	ENSG00000008394.12	0	83.80436400191
CTRL004	ENSG00000008394.12	0	53.8998587
CTRL013	ENSG00000008394.12	0	87.466661
HGPS167	ENSG00000008394.12	0	37.9884956
HGPS169	ENSG00000008394.12	0	50.916546
HGPS188	ENSG00000008394.12	0	50.2302856
CTRL002	ENSG00000008405.11	0	3.294758
CTRL004	ENSG00000008405.11	0	2.7268342
CTRL013	ENSG00000008405.11	0	2.370945
HGPS167	ENSG00000008405.11	0	2.1249026
HGPS169	ENSG00000008405.11	0	1.72508
HGPS188	ENSG00000008405.11	0	3.2088883
CTRL002	ENSG00000008438.4	0	0.0904907
CTRL004	ENSG00000008438.4	0	0.024329
CTRL013	ENSG00000008438.4	0	0
HGPS167	ENSG00000008438.4	0	0.08154
HGPS169	ENSG00000008438.4	0	0.056956
HGPS188	ENSG00000008438.4	0	0
CTRL002	ENSG00000008441.16	0	51.465893
CTRL004	ENSG00000008441.16	0	6.1243406
CTRL013	ENSG00000008441.16	0	9.7683031
HGPS167	ENSG00000008441.16	0	6.080792
HGPS169	ENSG00000008441.16	0	8.747197
HGPS188	ENSG00000008441.16	0	16.938507
CTRL002	ENSG00000008513.14	0	8.760132
CTRL004	ENSG00000008513.14	0	6.5146282
CTRL013	ENSG00000008513.14	0	9.354179
HGPS167	ENSG00000008513.14	0	3.7658092
HGPS169	ENSG00000008513.14	0	5.070651410963
HGPS188	ENSG00000008513.14	0	2.7370042695
CTRL002	ENSG00000008516.16	0	0.1402811
CTRL004	ENSG00000008516.16	0	0.0207744
CTRL013	ENSG00000008516.16	0	0
HGPS167	ENSG00000008516.16	0	0.022794
HGPS169	ENSG00000008516.16	0	0
HGPS188	ENSG00000008516.16	0	0.1336093
CTRL002	ENSG00000008517.16	0	1.739352
CTRL004	ENSG00000008517.16	0	0.5089159
CTRL013	ENSG00000008517.16	0	0.5627691
HGPS167	ENSG00000008517.16	0	0.2300883
HGPS169	ENSG00000008517.16	0	0.446923
HGPS188	ENSG00000008517.16	0	0.9839833
CTRL002	ENSG00000008710.19	0	18.2427241
CTRL004	ENSG00000008710.19	0	10.4245686
CTRL013	ENSG00000008710.19	0	11.0281461
HGPS167	ENSG00000008710.19	0	10.45614476
HGPS169	ENSG00000008710.19	0	9.8286883
HGPS188	ENSG00000008710.19	0	15.299645524457
CTRL002	ENSG00000008735.13	0	0.0781205
CTRL004	ENSG00000008735.13	0	0.0653574
CTRL013	ENSG00000008735.13	0	0.0418405
HGPS167	ENSG00000008735.13	0	0.0399337
HGPS169	ENSG00000008735.13	0	0.04101078
HGPS188	ENSG00000008735.13	0	0.0768118
CTRL002	ENSG00000008838.19	0	9.22920333
CTRL004	ENSG00000008838.19	0	5.0718638
CTRL013	ENSG00000008838.19	0	3.9541604
HGPS167	ENSG00000008838.19	0	4.1841209
HGPS169	ENSG00000008838.19	0	5.6572708
HGPS188	ENSG00000008838.19	0	7.8049492
CTRL002	ENSG00000008853.16	0	3.311768
CTRL004	ENSG00000008853.16	0	1.6341595
CTRL013	ENSG00000008853.16	0	0.977665
HGPS167	ENSG00000008853.16	0	1.737037
HGPS169	ENSG00000008853.16	0	1.664081
HGPS188	ENSG00000008853.16	0	1.6097525
CTRL002	ENSG00000008869.11	0	7.290607
CTRL004	ENSG00000008869.11	0	3.1916292
CTRL013	ENSG00000008869.11	0	3.047725
HGPS167	ENSG00000008869.11	0	2.738836
HGPS169	ENSG00000008869.11	0	4.4635
HGPS188	ENSG00000008869.11	0	5.629178
CTRL002	ENSG00000008952.16	0	46.75677
CTRL004	ENSG00000008952.16	0	16.812853
CTRL013	ENSG00000008952.16	0	26.312549
HGPS167	ENSG00000008952.16	0	13.7470644
HGPS169	ENSG00000008952.16	0	24.55096
HGPS188	ENSG00000008952.16	0	32.890243
CTRL002	ENSG00000008988.9	0	705.574912
CTRL004	ENSG00000008988.9	0	653.365357
CTRL013	ENSG00000008988.9	0	531.558056
HGPS167	ENSG00000008988.9	0	537.769502
HGPS169	ENSG00000008988.9	0	540.443181
HGPS188	ENSG00000008988.9	0	657.458434
CTRL002	ENSG00000009307.15	0	199.967989
CTRL004	ENSG00000009307.15	0	109.2271215
CTRL013	ENSG00000009307.15	0	89.479599
HGPS167	ENSG00000009307.15	0	90.877664
HGPS169	ENSG00000009307.15	0	98.411749
HGPS188	ENSG00000009307.15	0	152.117735
CTRL002	ENSG00000009335.17	0	30.31758
CTRL004	ENSG00000009335.17	0	14.0803291
CTRL013	ENSG00000009335.17	0	14.408018
HGPS167	ENSG00000009335.17	0	9.995465
HGPS169	ENSG00000009335.17	0	10.606212
HGPS188	ENSG00000009335.17	0	22.554378
CTRL002	ENSG00000009413.15	0	137.600030001865
CTRL004	ENSG00000009413.15	0	21.0052165981133
CTRL013	ENSG00000009413.15	0	25.26552476757
HGPS167	ENSG00000009413.15	0	16.973057000022
HGPS169	ENSG00000009413.15	0	20.634959485
HGPS188	ENSG00000009413.15	0	43.276002549144
CTRL002	ENSG00000009724.16	0	1.0958304
CTRL004	ENSG00000009724.16	0	0.246685
CTRL013	ENSG00000009724.16	0	0.214964
HGPS167	ENSG00000009724.16	0	0.2738321
HGPS169	ENSG00000009724.16	0	0.2098255
HGPS188	ENSG00000009724.16	0	0.4011138
CTRL002	ENSG00000009765.14	0	0.206964
CTRL004	ENSG00000009765.14	0	0.0580556
CTRL013	ENSG00000009765.14	0	0.082147
HGPS167	ENSG00000009765.14	0	0.08338999
HGPS169	ENSG00000009765.14	0	0.0419266
HGPS188	ENSG00000009765.14	0	0.073037
CTRL002	ENSG00000009780.15	0	4.57869
CTRL004	ENSG00000009780.15	0	2.298265
CTRL013	ENSG00000009780.15	0	3.565909775
HGPS167	ENSG00000009780.15	0	2.1007978
HGPS169	ENSG00000009780.15	0	2.354899
HGPS188	ENSG00000009780.15	0	2.627531
CTRL002	ENSG00000009790.14	0	0.711072
CTRL004	ENSG00000009790.14	0	0.10177034
CTRL013	ENSG00000009790.14	0	0.1657972
HGPS167	ENSG00000009790.14	0	0.09692234
HGPS169	ENSG00000009790.14	0	0.0717571
HGPS188	ENSG00000009790.14	0	0.2921627
CTRL002	ENSG00000009830.11	0	8.242862
CTRL004	ENSG00000009830.11	0	2.6022583
CTRL013	ENSG00000009830.11	0	4.0622447
HGPS167	ENSG00000009830.11	0	2.4993684
HGPS169	ENSG00000009830.11	0	2.1016411
HGPS188	ENSG00000009830.11	0	5.085242
CTRL002	ENSG00000009844.15	0	18.295858
CTRL004	ENSG00000009844.15	0	17.225419
CTRL013	ENSG00000009844.15	0	13.131707
HGPS167	ENSG00000009844.15	0	11.9275255
HGPS169	ENSG00000009844.15	0	10.4814491
HGPS188	ENSG00000009844.15	0	21.008011
CTRL002	ENSG00000009950.15	0	0.0276446
CTRL004	ENSG00000009950.15	0	0.0794232
CTRL013	ENSG00000009950.15	0	0.0628042
HGPS167	ENSG00000009950.15	0	0.0696528
HGPS169	ENSG00000009950.15	0	0.0170356
HGPS188	ENSG00000009950.15	0	0.0772119
CTRL002	ENSG00000009954.10	0	18.2527
CTRL004	ENSG00000009954.10	0	10.205048
CTRL013	ENSG00000009954.10	0	8.818874
HGPS167	ENSG00000009954.10	0	7.96231
HGPS169	ENSG00000009954.10	0	7.458909
HGPS188	ENSG00000009954.10	0	13.962527
CTRL002	ENSG00000010017.12	0	19.35754
CTRL004	ENSG00000010017.12	0	8.667182
CTRL013	ENSG00000010017.12	0	9.898745
HGPS167	ENSG00000010017.12	0	8.38991
HGPS169	ENSG00000010017.12	0	8.982462
HGPS188	ENSG00000010017.12	0	15.83879
CTRL002	ENSG00000010030.13	0	1.413914
CTRL004	ENSG00000010030.13	0	0.712778
CTRL013	ENSG00000010030.13	0	0.2228229
HGPS167	ENSG00000010030.13	0	0.6947637
HGPS169	ENSG00000010030.13	0	0.960498
HGPS188	ENSG00000010030.13	0	0.748827
CTRL002	ENSG00000010072.15	0	3.132892
CTRL004	ENSG00000010072.15	0	2.365138
CTRL013	ENSG00000010072.15	0	2.1697439
HGPS167	ENSG00000010072.15	0	2.254572
HGPS169	ENSG00000010072.15	0	1.989656
HGPS188	ENSG00000010072.15	0	3.485057
CTRL002	ENSG00000010165.19	0	8.595097
CTRL004	ENSG00000010165.19	0	4.4797272
CTRL013	ENSG00000010165.19	0	2.3439094
HGPS167	ENSG00000010165.19	0	2.7604449
HGPS169	ENSG00000010165.19	0	2.7608683
HGPS188	ENSG00000010165.19	0	2.979213
CTRL002	ENSG00000010219.13	0	24.289035
CTRL004	ENSG00000010219.13	0	12.47455306
CTRL013	ENSG00000010219.13	0	7.717884
HGPS167	ENSG00000010219.13	0	8.957900628
HGPS169	ENSG00000010219.13	0	8.019419
HGPS188	ENSG00000010219.13	0	17.228489
CTRL002	ENSG00000010244.18	0	50.686375
CTRL004	ENSG00000010244.18	0	35.085009
CTRL013	ENSG00000010244.18	0	27.915212
HGPS167	ENSG00000010244.18	0	25.046482
HGPS169	ENSG00000010244.18	0	27.108528
HGPS188	ENSG00000010244.18	0	40.1480281
CTRL002	ENSG00000010256.10	0	46.216864
CTRL004	ENSG00000010256.10	0	25.5920376
CTRL013	ENSG00000010256.10	0	17.459712
HGPS167	ENSG00000010256.10	0	14.45976788
HGPS169	ENSG00000010256.10	0	12.549597
HGPS188	ENSG00000010256.10	0	22.684712
CTRL002	ENSG00000010270.13	0	13.731401
CTRL004	ENSG00000010270.13	0	12.466598
CTRL013	ENSG00000010270.13	0	8.730686
HGPS167	ENSG00000010270.13	0	9.3859462
HGPS169	ENSG00000010270.13	0	8.516681
HGPS188	ENSG00000010270.13	0	11.096251
CTRL002	ENSG00000010278.12	0	47.967367
CTRL004	ENSG00000010278.12	0	31.5546600266019
CTRL013	ENSG00000010278.12	0	3.26055
HGPS167	ENSG00000010278.12	0	5.67075304
HGPS169	ENSG00000010278.12	0	0.242392
HGPS188	ENSG00000010278.12	0	24.9001954
CTRL002	ENSG00000010292.12	0	9.661398
CTRL004	ENSG00000010292.12	0	6.4936078
CTRL013	ENSG00000010292.12	0	3.892428
HGPS167	ENSG00000010292.12	0	2.9572046
HGPS169	ENSG00000010292.12	0	2.1006040817191
HGPS188	ENSG00000010292.12	0	5.67932700074006
CTRL002	ENSG00000010295.19	0	7.8964719
CTRL004	ENSG00000010295.19	0	3.6365291
CTRL013	ENSG00000010295.19	0	2.0724704
HGPS167	ENSG00000010295.19	0	4.2462224
HGPS169	ENSG00000010295.19	0	3.2807492
HGPS188	ENSG00000010295.19	0	3.1813722
CTRL002	ENSG00000010310.8	0	1.00428
CTRL004	ENSG00000010310.8	0	0.3159808
CTRL013	ENSG00000010310.8	0	0.2893668
HGPS167	ENSG00000010310.8	0	0.3495055
HGPS169	ENSG00000010310.8	0	0.1806075
HGPS188	ENSG00000010310.8	0	0.3679232
CTRL002	ENSG00000010318.20	0	1.9240336
CTRL004	ENSG00000010318.20	0	1.1025617
CTRL013	ENSG00000010318.20	0	0.8608591
HGPS167	ENSG00000010318.20	0	1.3512342
HGPS169	ENSG00000010318.20	0	1.342876
HGPS188	ENSG00000010318.20	0	2.0806531
CTRL002	ENSG00000010319.6	0	0.0106772
CTRL004	ENSG00000010319.6	0	0.02499054
CTRL013	ENSG00000010319.6	0	0.0543566
HGPS167	ENSG00000010319.6	0	0.0509874
HGPS169	ENSG00000010319.6	0	0.1506026
HGPS188	ENSG00000010319.6	0	0.0222759
CTRL002	ENSG00000010322.15	0	25.03493
CTRL004	ENSG00000010322.15	0	9.6275882
CTRL013	ENSG00000010322.15	0	6.639824
HGPS167	ENSG00000010322.15	0	7.7462683
HGPS169	ENSG00000010322.15	0	8.822542
HGPS188	ENSG00000010322.15	0	9.3114255
CTRL002	ENSG00000010327.10	0	0.0219351
CTRL004	ENSG00000010327.10	0	0.0148067
CTRL013	ENSG00000010327.10	0	0
HGPS167	ENSG00000010327.10	0	0.00527338
HGPS169	ENSG00000010327.10	0	0
HGPS188	ENSG00000010327.10	0	0.08141436
CTRL002	ENSG00000010361.13	0	5.506619
CTRL004	ENSG00000010361.13	0	2.9615929
CTRL013	ENSG00000010361.13	0	1.4751925
HGPS167	ENSG00000010361.13	0	2.8062848
HGPS169	ENSG00000010361.13	0	2.7227503
HGPS188	ENSG00000010361.13	0	5.1441473
CTRL002	ENSG00000010379.15	0	0.2114957
CTRL004	ENSG00000010379.15	0	0.00936753
CTRL013	ENSG00000010379.15	0	0
HGPS167	ENSG00000010379.15	0	0.0748383
HGPS169	ENSG00000010379.15	0	0
HGPS188	ENSG00000010379.15	0	0
CTRL002	ENSG00000010438.16	0	3.436089
CTRL004	ENSG00000010438.16	0	3.6706407
CTRL013	ENSG00000010438.16	0	0
HGPS167	ENSG00000010438.16	0	0.28281892
HGPS169	ENSG00000010438.16	0	0.1364185
HGPS188	ENSG00000010438.16	0	0.758612
CTRL002	ENSG00000010539.11	0	3.2149595
CTRL004	ENSG00000010539.11	0	1.3247825
CTRL013	ENSG00000010539.11	0	0.95586
HGPS167	ENSG00000010539.11	0	1.215832077
HGPS169	ENSG00000010539.11	0	1.167153
HGPS188	ENSG00000010539.11	0	1.952037
CTRL002	ENSG00000010610.9	0	0.695867
CTRL004	ENSG00000010610.9	0	0.2831738
CTRL013	ENSG00000010610.9	0	0.0579481
HGPS167	ENSG00000010610.9	0	0.3224549
HGPS169	ENSG00000010610.9	0	0.23664149
HGPS188	ENSG00000010610.9	0	0.1658283
CTRL002	ENSG00000010626.14	0	2.6567223
CTRL004	ENSG00000010626.14	0	1.7891079
CTRL013	ENSG00000010626.14	0	1.570576
HGPS167	ENSG00000010626.14	0	1.5165981
HGPS169	ENSG00000010626.14	0	1.9876931
HGPS188	ENSG00000010626.14	0	2.3641589
CTRL002	ENSG00000010704.18	0	7.564397
CTRL004	ENSG00000010704.18	0	3.3765114
CTRL013	ENSG00000010704.18	0	2.0339460012894
HGPS167	ENSG00000010704.18	0	2.4405599
HGPS169	ENSG00000010704.18	0	1.7401854
HGPS188	ENSG00000010704.18	0	3.401447
CTRL002	ENSG00000010803.16	0	9.2005161
CTRL004	ENSG00000010803.16	0	3.2925723
CTRL013	ENSG00000010803.16	0	2.700076
HGPS167	ENSG00000010803.16	0	3.59949354836517
HGPS169	ENSG00000010803.16	0	4.0734559
HGPS188	ENSG00000010803.16	0	8.28682886
CTRL002	ENSG00000010810.17	0	33.5778821
CTRL004	ENSG00000010810.17	0	12.3181563
CTRL013	ENSG00000010810.17	0	31.3517519
HGPS167	ENSG00000010810.17	0	17.5406789000368
HGPS169	ENSG00000010810.17	0	23.9137793
HGPS188	ENSG00000010810.17	0	29.3383630033593
CTRL002	ENSG00000010818.9	0	9.350869
CTRL004	ENSG00000010818.9	0	2.5195291
CTRL013	ENSG00000010818.9	0	3.761011
HGPS167	ENSG00000010818.9	0	4.215426
HGPS169	ENSG00000010818.9	0	3.895567
HGPS188	ENSG00000010818.9	0	8.315846
CTRL002	ENSG00000010932.16	0	1.49504497731
CTRL004	ENSG00000010932.16	0	0.67828491
CTRL013	ENSG00000010932.16	0	0.0839959
HGPS167	ENSG00000010932.16	0	0.0675538
HGPS169	ENSG00000010932.16	0	1.5161052
HGPS188	ENSG00000010932.16	0	0.0151735
CTRL002	ENSG00000011007.12	0	10.580207
CTRL004	ENSG00000011007.12	0	5.057646
CTRL013	ENSG00000011007.12	0	5.169661
HGPS167	ENSG00000011007.12	0	3.839178
HGPS169	ENSG00000011007.12	0	4.539462
HGPS188	ENSG00000011007.12	0	6.974241
CTRL002	ENSG00000011009.10	0	4.622647
CTRL004	ENSG00000011009.10	0	6.1362279
CTRL013	ENSG00000011009.10	0	2.787494
HGPS167	ENSG00000011009.10	0	3.3764608
HGPS169	ENSG00000011009.10	0	2.8745544
HGPS188	ENSG00000011009.10	0	2.89543
CTRL002	ENSG00000011021.21	0	5.01878
CTRL004	ENSG00000011021.21	0	1.8476846
CTRL013	ENSG00000011021.21	0	1.839094
HGPS167	ENSG00000011021.21	0	1.2232643
HGPS169	ENSG00000011021.21	0	1.7326771
HGPS188	ENSG00000011021.21	0	3.023273
CTRL002	ENSG00000011028.13	0	94.255553
CTRL004	ENSG00000011028.13	0	43.777541
CTRL013	ENSG00000011028.13	0	28.274817
HGPS167	ENSG00000011028.13	0	44.769056
HGPS169	ENSG00000011028.13	0	28.681683
HGPS188	ENSG00000011028.13	0	40.68217
CTRL002	ENSG00000011052.21	0	3.20154
CTRL004	ENSG00000011052.21	0	3.99493
CTRL013	ENSG00000011052.21	0	2.56457
HGPS167	ENSG00000011052.21	0	3.10571
HGPS169	ENSG00000011052.21	0	2.16399
HGPS188	ENSG00000011052.21	0	2.81066
CTRL002	ENSG00000011083.8	0	0
CTRL004	ENSG00000011083.8	0	0.00557574
CTRL013	ENSG00000011083.8	0	0
HGPS167	ENSG00000011083.8	0	0
HGPS169	ENSG00000011083.8	0	0
HGPS188	ENSG00000011083.8	0	0
CTRL002	ENSG00000011105.12	0	12.1943949
CTRL004	ENSG00000011105.12	0	5.12673072
CTRL013	ENSG00000011105.12	0	0.9505410204793
HGPS167	ENSG00000011105.12	0	3.54859526
HGPS169	ENSG00000011105.12	0	2.0789015
HGPS188	ENSG00000011105.12	0	10.3427852
CTRL002	ENSG00000011114.14	0	8.950393
CTRL004	ENSG00000011114.14	0	2.7730403
CTRL013	ENSG00000011114.14	0	4.02419
HGPS167	ENSG00000011114.14	0	3.3804988
HGPS169	ENSG00000011114.14	0	3.7406014
HGPS188	ENSG00000011114.14	0	5.82209186
CTRL002	ENSG00000011132.11	0	4.311723
CTRL004	ENSG00000011132.11	0	2.0575989
CTRL013	ENSG00000011132.11	0	1.730876
HGPS167	ENSG00000011132.11	0	1.2139089
HGPS169	ENSG00000011132.11	0	1.5362212
HGPS188	ENSG00000011132.11	0	2.5446468
CTRL002	ENSG00000011143.16	0	4.89788
CTRL004	ENSG00000011143.16	0	2.6798914
CTRL013	ENSG00000011143.16	0	1.2806642548
HGPS167	ENSG00000011143.16	0	2.1564244
HGPS169	ENSG00000011143.16	0	1.2220712
HGPS188	ENSG00000011143.16	0	3.69360297
CTRL002	ENSG00000011198.7	0	15.48336
CTRL004	ENSG00000011198.7	0	8.289534
CTRL013	ENSG00000011198.7	0	5.650739
HGPS167	ENSG00000011198.7	0	5.5685005
HGPS169	ENSG00000011198.7	0	5.55714
HGPS188	ENSG00000011198.7	0	7.1570616
CTRL002	ENSG00000011243.17	0	14.5884
CTRL004	ENSG00000011243.17	0	5.6949284
CTRL013	ENSG00000011243.17	0	4.8413731
HGPS167	ENSG00000011243.17	0	4.9950138
HGPS169	ENSG00000011243.17	0	5.9078972
HGPS188	ENSG00000011243.17	0	6.642602
CTRL002	ENSG00000011258.15	0	7.726235
CTRL004	ENSG00000011258.15	0	1.4108325
CTRL013	ENSG00000011258.15	0	1.519064
HGPS167	ENSG00000011258.15	0	1.2204889
HGPS169	ENSG00000011258.15	0	1.6332944
HGPS188	ENSG00000011258.15	0	4.297691
CTRL002	ENSG00000011260.13	0	10.434779
CTRL004	ENSG00000011260.13	0	7.7235726
CTRL013	ENSG00000011260.13	0	6.529346
HGPS167	ENSG00000011260.13	0	5.4296922
HGPS169	ENSG00000011260.13	0	4.996541
HGPS188	ENSG00000011260.13	0	11.526843
CTRL002	ENSG00000011275.18	0	15.197633
CTRL004	ENSG00000011275.18	0	4.8901014
CTRL013	ENSG00000011275.18	0	5.448773
HGPS167	ENSG00000011275.18	0	4.5652025
HGPS169	ENSG00000011275.18	0	5.8909998
HGPS188	ENSG00000011275.18	0	10.03553
CTRL002	ENSG00000011295.15	0	11.297779
CTRL004	ENSG00000011295.15	0	5.1942739
CTRL013	ENSG00000011295.15	0	4.334172
HGPS167	ENSG00000011295.15	0	4.1126659
HGPS169	ENSG00000011295.15	0	3.072233
HGPS188	ENSG00000011295.15	0	6.69606
CTRL002	ENSG00000011304.19	0	28.9058800007365
CTRL004	ENSG00000011304.19	0	19.2596865
CTRL013	ENSG00000011304.19	0	14.14741
HGPS167	ENSG00000011304.19	0	13.7913376
HGPS169	ENSG00000011304.19	0	8.0392161
HGPS188	ENSG00000011304.19	0	18.80522
CTRL002	ENSG00000011332.19	0	0.6577714
CTRL004	ENSG00000011332.19	0	0.433684100291281
CTRL013	ENSG00000011332.19	0	0.0860133
HGPS167	ENSG00000011332.19	0	0.3395493488
HGPS169	ENSG00000011332.19	0	0.2348295
HGPS188	ENSG00000011332.19	0	0.7022958
CTRL002	ENSG00000011347.9	0	0.72858216
CTRL004	ENSG00000011347.9	0	0.307341254
CTRL013	ENSG00000011347.9	0	0.1964438
HGPS167	ENSG00000011347.9	0	0.0969067
HGPS169	ENSG00000011347.9	0	0.1612012
HGPS188	ENSG00000011347.9	0	0.18590822
CTRL002	ENSG00000011376.9	0	5.038823
CTRL004	ENSG00000011376.9	0	2.7229575
CTRL013	ENSG00000011376.9	0	1.781306
HGPS167	ENSG00000011376.9	0	1.5087712
HGPS169	ENSG00000011376.9	0	2.0906063985
HGPS188	ENSG00000011376.9	0	2.854979
CTRL002	ENSG00000011405.13	0	21.719733
CTRL004	ENSG00000011405.13	0	11.0643953
CTRL013	ENSG00000011405.13	0	6.359736
HGPS167	ENSG00000011405.13	0	5.6827464
HGPS169	ENSG00000011405.13	0	5.7620768
HGPS188	ENSG00000011405.13	0	14.0680755
CTRL002	ENSG00000011422.11	0	12.535312
CTRL004	ENSG00000011422.11	0	12.2319576
CTRL013	ENSG00000011422.11	0	11.219998
HGPS167	ENSG00000011422.11	0	8.9729894
HGPS169	ENSG00000011422.11	0	6.200119
HGPS188	ENSG00000011422.11	0	14.9345294077319
CTRL002	ENSG00000011426.10	0	10.563109
CTRL004	ENSG00000011426.10	0	19.7261233
CTRL013	ENSG00000011426.10	0	7.19463
HGPS167	ENSG00000011426.10	0	10.3187701
HGPS169	ENSG00000011426.10	0	1.793582
HGPS188	ENSG00000011426.10	0	9.82877
CTRL002	ENSG00000011451.17	0	4.9594826
CTRL004	ENSG00000011451.17	0	2.3406613
CTRL013	ENSG00000011451.17	0	1.731794
HGPS167	ENSG00000011451.17	0	2.17576100003702
HGPS169	ENSG00000011451.17	0	1.87842800295484
HGPS188	ENSG00000011451.17	0	3.3124865184
CTRL002	ENSG00000011454.16	0	25.691538
CTRL004	ENSG00000011454.16	0	12.6407121
CTRL013	ENSG00000011454.16	0	11.717671
HGPS167	ENSG00000011454.16	0	15.2480594
HGPS169	ENSG00000011454.16	0	25.5083892
HGPS188	ENSG00000011454.16	0	13.770739
CTRL002	ENSG00000011465.16	0	1001.180756
CTRL004	ENSG00000011465.16	0	409.3890619
CTRL013	ENSG00000011465.16	0	435.784682
HGPS167	ENSG00000011465.16	0	899.5617004
HGPS169	ENSG00000011465.16	0	688.801276
HGPS188	ENSG00000011465.16	0	993.346661
CTRL002	ENSG00000011478.11	0	2.283029
CTRL004	ENSG00000011478.11	0	1.6615431
CTRL013	ENSG00000011478.11	0	1.04255
HGPS167	ENSG00000011478.11	0	1.259842
HGPS169	ENSG00000011478.11	0	0.768437
HGPS188	ENSG00000011478.11	0	1.039662
CTRL002	ENSG00000011485.14	0	11.8341417
CTRL004	ENSG00000011485.14	0	7.68214631
CTRL013	ENSG00000011485.14	0	7.9877706
HGPS167	ENSG00000011485.14	0	7.35306537
HGPS169	ENSG00000011485.14	0	6.3793238
HGPS188	ENSG00000011485.14	0	10.3206878
CTRL002	ENSG00000011523.13	0	6.677864
CTRL004	ENSG00000011523.13	0	1.6116963
CTRL013	ENSG00000011523.13	0	1.5128359
HGPS167	ENSG00000011523.13	0	1.558012
HGPS169	ENSG00000011523.13	0	1.778684
HGPS188	ENSG00000011523.13	0	4.395918
CTRL002	ENSG00000011566.14	0	28.664781
CTRL004	ENSG00000011566.14	0	13.1014605
CTRL013	ENSG00000011566.14	0	7.667482
HGPS167	ENSG00000011566.14	0	11.81134
HGPS169	ENSG00000011566.14	0	10.273923
HGPS188	ENSG00000011566.14	0	13.763391
CTRL002	ENSG00000011590.13	0	1.446932
CTRL004	ENSG00000011590.13	0	0.1998604
CTRL013	ENSG00000011590.13	0	0.36449589
HGPS167	ENSG00000011590.13	0	0.2047114
HGPS169	ENSG00000011590.13	0	0.26251400284238
HGPS188	ENSG00000011590.13	0	0.45416777
CTRL002	ENSG00000011600.11	0	0.23077
CTRL004	ENSG00000011600.11	0	0
CTRL013	ENSG00000011600.11	0	0
HGPS167	ENSG00000011600.11	0	0
HGPS169	ENSG00000011600.11	0	0
HGPS188	ENSG00000011600.11	0	0.0965126
CTRL002	ENSG00000011638.10	0	14.110824
CTRL004	ENSG00000011638.10	0	6.814948
CTRL013	ENSG00000011638.10	0	5.844648214614
HGPS167	ENSG00000011638.10	0	5.048991
HGPS169	ENSG00000011638.10	0	9.3085261
HGPS188	ENSG00000011638.10	0	7.196041
CTRL002	ENSG00000012048.20	0	3.1268356
CTRL004	ENSG00000012048.20	0	2.1136688
CTRL013	ENSG00000012048.20	0	1.6457833094161
HGPS167	ENSG00000012048.20	0	1.3318796
HGPS169	ENSG00000012048.20	0	1.1589271
HGPS188	ENSG00000012048.20	0	3.058791866086
CTRL002	ENSG00000012061.15	0	21.7808652327
CTRL004	ENSG00000012061.15	0	19.2706197
CTRL013	ENSG00000012061.15	0	24.307168
HGPS167	ENSG00000012061.15	0	16.5807678
HGPS169	ENSG00000012061.15	0	14.6759767
HGPS188	ENSG00000012061.15	0	17.886734
CTRL002	ENSG00000012124.16	0	0.2998053
CTRL004	ENSG00000012124.16	0	0.056879
CTRL013	ENSG00000012124.16	0	0.016125300195616
HGPS167	ENSG00000012124.16	0	0.0842198
HGPS169	ENSG00000012124.16	0	0.0423633
HGPS188	ENSG00000012124.16	0	0.3257914
CTRL002	ENSG00000012171.19	0	20.4247132
CTRL004	ENSG00000012171.19	0	11.4256735
CTRL013	ENSG00000012171.19	0	0.970748700580428
HGPS167	ENSG00000012171.19	0	5.4248737
HGPS169	ENSG00000012171.19	0	0.8010867
HGPS188	ENSG00000012171.19	0	4.4784527
CTRL002	ENSG00000012223.12	0	0
CTRL004	ENSG00000012223.12	0	0
CTRL013	ENSG00000012223.12	0	0
HGPS167	ENSG00000012223.12	0	0.02901084
HGPS169	ENSG00000012223.12	0	0
HGPS188	ENSG00000012223.12	0	0
CTRL002	ENSG00000012232.8	0	10.014197
CTRL004	ENSG00000012232.8	0	4.2111369
CTRL013	ENSG00000012232.8	0	2.7431645
HGPS167	ENSG00000012232.8	0	3.5568803
HGPS169	ENSG00000012232.8	0	2.6833297
HGPS188	ENSG00000012232.8	0	11.535389
CTRL002	ENSG00000012660.13	0	47.248337
CTRL004	ENSG00000012660.13	0	29.685737
CTRL013	ENSG00000012660.13	0	20.541241
HGPS167	ENSG00000012660.13	0	14.2950173
HGPS169	ENSG00000012660.13	0	14.651924
HGPS188	ENSG00000012660.13	0	41.117302
CTRL002	ENSG00000012779.10	0	0
CTRL004	ENSG00000012779.10	0	0.07230828
CTRL013	ENSG00000012779.10	0	0.0179592
HGPS167	ENSG00000012779.10	0	0.09325966
HGPS169	ENSG00000012779.10	0	0.0147035
HGPS188	ENSG00000012779.10	0	0.0775581
CTRL002	ENSG00000012822.15	0	36.808216
CTRL004	ENSG00000012822.15	0	19.8147516
CTRL013	ENSG00000012822.15	0	18.2814332
HGPS167	ENSG00000012822.15	0	17.6527789
HGPS169	ENSG00000012822.15	0	18.607835130858
HGPS188	ENSG00000012822.15	0	17.9645394
CTRL002	ENSG00000012963.14	0	6.17686
CTRL004	ENSG00000012963.14	0	4.254334
CTRL013	ENSG00000012963.14	0	1.34141
HGPS167	ENSG00000012963.14	0	3.448721
HGPS169	ENSG00000012963.14	0	2.698619
HGPS188	ENSG00000012963.14	0	5.637657
CTRL002	ENSG00000012983.11	0	29.77532
CTRL004	ENSG00000012983.11	0	14.8086215
CTRL013	ENSG00000012983.11	0	15.905251
HGPS167	ENSG00000012983.11	0	17.565693
HGPS169	ENSG00000012983.11	0	21.468585
HGPS188	ENSG00000012983.11	0	27.60927
CTRL002	ENSG00000013016.15	0	16.7448
CTRL004	ENSG00000013016.15	0	8.71343
CTRL013	ENSG00000013016.15	0	1.18456
HGPS167	ENSG00000013016.15	0	1.99873
HGPS169	ENSG00000013016.15	0	1.26335
HGPS188	ENSG00000013016.15	0	34.8552
CTRL002	ENSG00000013275.7	0	17.27287
CTRL004	ENSG00000013275.7	0	14.012053
CTRL013	ENSG00000013275.7	0	10.339919
HGPS167	ENSG00000013275.7	0	9.5669367
HGPS169	ENSG00000013275.7	0	10.760044
HGPS188	ENSG00000013275.7	0	11.311234
CTRL002	ENSG00000013288.8	0	8.067056
CTRL004	ENSG00000013288.8	0	4.296898
CTRL013	ENSG00000013288.8	0	3.927265
HGPS167	ENSG00000013288.8	0	5.5901228
HGPS169	ENSG00000013288.8	0	5.421831
HGPS188	ENSG00000013288.8	0	7.691665
CTRL002	ENSG00000013293.5	0	3.34389
CTRL004	ENSG00000013293.5	0	1.62491
CTRL013	ENSG00000013293.5	0	0.485887
HGPS167	ENSG00000013293.5	0	0.801607
HGPS169	ENSG00000013293.5	0	0.546604
HGPS188	ENSG00000013293.5	0	0.466401
CTRL002	ENSG00000013297.10	0	53.568585
CTRL004	ENSG00000013297.10	0	92.9331716
CTRL013	ENSG00000013297.10	0	100.95481
HGPS167	ENSG00000013297.10	0	53.2789434
HGPS169	ENSG00000013297.10	0	55.336851
HGPS188	ENSG00000013297.10	0	77.45252
CTRL002	ENSG00000013306.15	0	13.4695064
CTRL004	ENSG00000013306.15	0	10.3980172027039
CTRL013	ENSG00000013306.15	0	8.9328312
HGPS167	ENSG00000013306.15	0	7.7618149
HGPS169	ENSG00000013306.15	0	7.2275363
HGPS188	ENSG00000013306.15	0	9.3810295
CTRL002	ENSG00000013364.18	0	54.866371
CTRL004	ENSG00000013364.18	0	36.6647765
CTRL013	ENSG00000013364.18	0	36.083641
HGPS167	ENSG00000013364.18	0	26.2248987
HGPS169	ENSG00000013364.18	0	24.132188
HGPS188	ENSG00000013364.18	0	30.072574
CTRL002	ENSG00000013374.15	0	27.128849
CTRL004	ENSG00000013374.15	0	13.5212118
CTRL013	ENSG00000013374.15	0	11.264773
HGPS167	ENSG00000013374.15	0	11.7954378
HGPS169	ENSG00000013374.15	0	10.92436
HGPS188	ENSG00000013374.15	0	15.112603
CTRL002	ENSG00000013375.15	0	55.749728
CTRL004	ENSG00000013375.15	0	37.74601
CTRL013	ENSG00000013375.15	0	27.865608
HGPS167	ENSG00000013375.15	0	31.072362
HGPS169	ENSG00000013375.15	0	25.329215387
HGPS188	ENSG00000013375.15	0	41.450591
CTRL002	ENSG00000013392.7	0	2.46002
CTRL004	ENSG00000013392.7	0	1.09645
CTRL013	ENSG00000013392.7	0	0.83676
HGPS167	ENSG00000013392.7	0	1.13197
HGPS169	ENSG00000013392.7	0	0.966808
HGPS188	ENSG00000013392.7	0	1.52131
CTRL002	ENSG00000013441.15	0	42.813592
CTRL004	ENSG00000013441.15	0	15.4464947
CTRL013	ENSG00000013441.15	0	12.356268
HGPS167	ENSG00000013441.15	0	17.8260598
HGPS169	ENSG00000013441.15	0	20.189011
HGPS188	ENSG00000013441.15	0	28.746505
CTRL002	ENSG00000013503.9	0	4.205735
CTRL004	ENSG00000013503.9	0	1.4408667
CTRL013	ENSG00000013503.9	0	2.220077
HGPS167	ENSG00000013503.9	0	1.0629777
HGPS169	ENSG00000013503.9	0	1.559251
HGPS188	ENSG00000013503.9	0	2.743377
CTRL002	ENSG00000013523.9	0	3.077265
CTRL004	ENSG00000013523.9	0	1.2591282
CTRL013	ENSG00000013523.9	0	0.7845916
HGPS167	ENSG00000013523.9	0	1.2140247
HGPS169	ENSG00000013523.9	0	1.102513
HGPS188	ENSG00000013523.9	0	2.434212
CTRL002	ENSG00000013561.17	0	17.8143500483295
CTRL004	ENSG00000013561.17	0	15.340467
CTRL013	ENSG00000013561.17	0	13.977681
HGPS167	ENSG00000013561.17	0	13.7973591
HGPS169	ENSG00000013561.17	0	15.323636
HGPS188	ENSG00000013561.17	0	20.241246835083
CTRL002	ENSG00000013573.16	0	3.8601152
CTRL004	ENSG00000013573.16	0	3.4498351
CTRL013	ENSG00000013573.16	0	1.3341565
HGPS167	ENSG00000013573.16	0	2.07741906
HGPS169	ENSG00000013573.16	0	3.1375246
HGPS188	ENSG00000013573.16	0	3.7663627
CTRL002	ENSG00000013583.8	0	11.003356
CTRL004	ENSG00000013583.8	0	2.8870656
CTRL013	ENSG00000013583.8	0	4.862212
HGPS167	ENSG00000013583.8	0	2.0746763
HGPS169	ENSG00000013583.8	0	3.9315527
HGPS188	ENSG00000013583.8	0	9.128075
CTRL002	ENSG00000013588.7	0	7.848904
CTRL004	ENSG00000013588.7	0	16.210547
CTRL013	ENSG00000013588.7	0	0.190673
HGPS167	ENSG00000013588.7	0	5.425373
HGPS169	ENSG00000013588.7	0	1.722263
HGPS188	ENSG00000013588.7	0	5.796348
CTRL002	ENSG00000013725.14	0	1.123939
CTRL004	ENSG00000013725.14	0	0.5244367
CTRL013	ENSG00000013725.14	0	0.1889627
HGPS167	ENSG00000013725.14	0	0.5405972
HGPS169	ENSG00000013725.14	0	0.366154
HGPS188	ENSG00000013725.14	0	0.4143378
CTRL002	ENSG00000013810.18	0	2.6603835
CTRL004	ENSG00000013810.18	0	3.6187003
CTRL013	ENSG00000013810.18	0	1.8445549
HGPS167	ENSG00000013810.18	0	2.403612
HGPS169	ENSG00000013810.18	0	0.6381094
HGPS188	ENSG00000013810.18	0	2.932565
CTRL002	ENSG00000014123.9	0	13.409537
CTRL004	ENSG00000014123.9	0	6.354054
CTRL013	ENSG00000014123.9	0	6.106191
HGPS167	ENSG00000014123.9	0	5.420174
HGPS169	ENSG00000014123.9	0	6.952103
HGPS188	ENSG00000014123.9	0	10.520139
CTRL002	ENSG00000014138.8	0	3.103859
CTRL004	ENSG00000014138.8	0	3.0904531
CTRL013	ENSG00000014138.8	0	1.01321929
HGPS167	ENSG00000014138.8	0	2.493218
HGPS169	ENSG00000014138.8	0	1.1431879
HGPS188	ENSG00000014138.8	0	3.5990808
CTRL002	ENSG00000014164.6	0	2.472157
CTRL004	ENSG00000014164.6	0	0.8770751
CTRL013	ENSG00000014164.6	0	0.493585
HGPS167	ENSG00000014164.6	0	0.676021
HGPS169	ENSG00000014164.6	0	0.499825
HGPS188	ENSG00000014164.6	0	0.8664048
CTRL002	ENSG00000014216.15	0	26.4133013
CTRL004	ENSG00000014216.15	0	20.0493711
CTRL013	ENSG00000014216.15	0	9.372826145205
HGPS167	ENSG00000014216.15	0	11.4254267
HGPS169	ENSG00000014216.15	0	9.875618
HGPS188	ENSG00000014216.15	0	15.510062
CTRL002	ENSG00000014257.15	0	0.839601
CTRL004	ENSG00000014257.15	0	0.343258
CTRL013	ENSG00000014257.15	0	0
HGPS167	ENSG00000014257.15	0	0.0259058
HGPS169	ENSG00000014257.15	0	0.0366341
HGPS188	ENSG00000014257.15	0	0.0627858
CTRL002	ENSG00000014641.17	0	64.4986551
CTRL004	ENSG00000014641.17	0	37.448497
CTRL013	ENSG00000014641.17	0	43.1200151681
HGPS167	ENSG00000014641.17	0	23.3888572
HGPS169	ENSG00000014641.17	0	28.021809
HGPS188	ENSG00000014641.17	0	42.4044953
CTRL002	ENSG00000014824.13	0	29.43201
CTRL004	ENSG00000014824.13	0	15.19895
CTRL013	ENSG00000014824.13	0	13.11222
HGPS167	ENSG00000014824.13	0	12.37144
HGPS169	ENSG00000014824.13	0	13.308833
HGPS188	ENSG00000014824.13	0	21.911088
CTRL002	ENSG00000014914.20	0	5.334191
CTRL004	ENSG00000014914.20	0	2.4113169
CTRL013	ENSG00000014914.20	0	1.6800663
HGPS167	ENSG00000014914.20	0	2.1524341
HGPS169	ENSG00000014914.20	0	1.7592376
HGPS188	ENSG00000014914.20	0	2.524697
CTRL002	ENSG00000014919.12	0	14.69787
CTRL004	ENSG00000014919.12	0	5.929347
CTRL013	ENSG00000014919.12	0	5.169394
HGPS167	ENSG00000014919.12	0	4.291102
HGPS169	ENSG00000014919.12	0	4.898178
HGPS188	ENSG00000014919.12	0	7.02021
CTRL002	ENSG00000015133.18	0	0
CTRL004	ENSG00000015133.18	0	0.034549
CTRL013	ENSG00000015133.18	0	0.0830864
HGPS167	ENSG00000015133.18	0	0
HGPS169	ENSG00000015133.18	0	0.0572261
HGPS188	ENSG00000015133.18	0	0.1066519
CTRL002	ENSG00000015153.14	0	13.876833
CTRL004	ENSG00000015153.14	0	5.32194465
CTRL013	ENSG00000015153.14	0	6.3987644
HGPS167	ENSG00000015153.14	0	3.7694603
HGPS169	ENSG00000015153.14	0	4.3368373
HGPS188	ENSG00000015153.14	0	7.335046
CTRL002	ENSG00000015171.19	0	29.418246
CTRL004	ENSG00000015171.19	0	13.0130713
CTRL013	ENSG00000015171.19	0	13.13854079
HGPS167	ENSG00000015171.19	0	12.2480674
HGPS169	ENSG00000015171.19	0	13.4301825
HGPS188	ENSG00000015171.19	0	20.921688
CTRL002	ENSG00000015413.9	0	0
CTRL004	ENSG00000015413.9	0	0.008633950182844
CTRL013	ENSG00000015413.9	0	0
HGPS167	ENSG00000015413.9	0	0.003634891223
HGPS169	ENSG00000015413.9	0	0
HGPS188	ENSG00000015413.9	0	0
CTRL002	ENSG00000015475.18	0	7.0052562
CTRL004	ENSG00000015475.18	0	6.870067364952
CTRL013	ENSG00000015475.18	0	2.489082
HGPS167	ENSG00000015475.18	0	4.002191
HGPS169	ENSG00000015475.18	0	2.1481461
HGPS188	ENSG00000015475.18	0	4.367026374638
CTRL002	ENSG00000015479.18	0	107.411288
CTRL004	ENSG00000015479.18	0	66.4847692
CTRL013	ENSG00000015479.18	0	53.4039411
HGPS167	ENSG00000015479.18	0	49.9797502
HGPS169	ENSG00000015479.18	0	48.6826045
HGPS188	ENSG00000015479.18	0	82.257741
CTRL002	ENSG00000015520.14	0	0.0260005
CTRL004	ENSG00000015520.14	0	0
CTRL013	ENSG00000015520.14	0	0
HGPS167	ENSG00000015520.14	0	0.0013208
HGPS169	ENSG00000015520.14	0	0.00768532
HGPS188	ENSG00000015520.14	0	0.02405507
CTRL002	ENSG00000015532.9	0	4.970311
CTRL004	ENSG00000015532.9	0	2.8134455
CTRL013	ENSG00000015532.9	0	2.114706
HGPS167	ENSG00000015532.9	0	2.0882064
HGPS169	ENSG00000015532.9	0	2.3259881
HGPS188	ENSG00000015532.9	0	3.304106
CTRL002	ENSG00000015568.12	0	31.709462
CTRL004	ENSG00000015568.12	0	14.3709675
CTRL013	ENSG00000015568.12	0	17.8599714150658
HGPS167	ENSG00000015568.12	0	15.6698982
HGPS169	ENSG00000015568.12	0	16.677126
HGPS188	ENSG00000015568.12	0	21.22064408
CTRL002	ENSG00000015592.16	0	0.331131
CTRL004	ENSG00000015592.16	0	0.0531287
CTRL013	ENSG00000015592.16	0	0.0394395
HGPS167	ENSG00000015592.16	0	0.0386454
HGPS169	ENSG00000015592.16	0	0.0643341
HGPS188	ENSG00000015592.16	0	0.0953514
CTRL002	ENSG00000015676.17	0	21.322384
CTRL004	ENSG00000015676.17	0	10.233196
CTRL013	ENSG00000015676.17	0	7.309455
HGPS167	ENSG00000015676.17	0	7.6888062
HGPS169	ENSG00000015676.17	0	8.002932
HGPS188	ENSG00000015676.17	0	18.450113
CTRL002	ENSG00000016082.14	0	1.25791
CTRL004	ENSG00000016082.14	0	0.7773458
CTRL013	ENSG00000016082.14	0	0
HGPS167	ENSG00000016082.14	0	0.00536634
HGPS169	ENSG00000016082.14	0	0.0158675
HGPS188	ENSG00000016082.14	0	0
CTRL002	ENSG00000016391.10	0	0.493169
CTRL004	ENSG00000016391.10	0	0.109264
CTRL013	ENSG00000016391.10	0	0.0961379
HGPS167	ENSG00000016391.10	0	0.0851012
HGPS169	ENSG00000016391.10	0	0.131355
HGPS188	ENSG00000016391.10	0	0.233158
CTRL002	ENSG00000016402.13	0	0.3086792
CTRL004	ENSG00000016402.13	0	0.0355298
CTRL013	ENSG00000016402.13	0	0.111124
HGPS167	ENSG00000016402.13	0	0.0501837
HGPS169	ENSG00000016402.13	0	0.6791765608693
HGPS188	ENSG00000016402.13	0	0.0144539
CTRL002	ENSG00000016864.18	0	51.06361
CTRL004	ENSG00000016864.18	0	26.9545358
CTRL013	ENSG00000016864.18	0	23.296973
HGPS167	ENSG00000016864.18	0	27.6403971
HGPS169	ENSG00000016864.18	0	25.99548
HGPS188	ENSG00000016864.18	0	36.704124
CTRL002	ENSG00000017260.19	0	43.127995
CTRL004	ENSG00000017260.19	0	17.1102913907715
CTRL013	ENSG00000017260.19	0	14.899723313861
HGPS167	ENSG00000017260.19	0	9.8892006
HGPS169	ENSG00000017260.19	0	14.57294494533
HGPS188	ENSG00000017260.19	0	28.2069189876878
CTRL002	ENSG00000017427.15	0	0.517453
[truncated: 102,131 more rows]
