# Supplementary material for: SAMMY-seq reveals early alteration of heterochromatin and deregulation of bivalent genes in Hutchinson-Gilford Progeria Syndrome
Source: Nat Commun. 2020 Dec 8;11:6274. doi: 10.1038/s41467-020-20048-9 (PMC7722762; doi:10.1038/s41467-020-20048-9)
Supplement: Supplementary file 4 — Source Data [file 41467_2020_20048_MOESM4_ESM.zip › SebestyenMarullo_etal_SourceDataFile3/Supplementary Figure 6b.txt]

patient_id	comparison	sample_type	jaccard_score	overlapping_regions
CTRL002	S3 vs S2	Control	0.665184	185
CTRL004	S3 vs S2	Control	0.511077	156
CTRL013	S3 vs S2	Control	0.462612	137
HGPS167	S3 vs S2	Progeria	0.25487	90
HGPS169	S3 vs S2	Progeria	0.391339	121
HGPS188	S3 vs S2	Progeria	0.712186	193
