# Supplementary material for: SAMMY-seq reveals early alteration of heterochromatin and deregulation of bivalent genes in Hutchinson-Gilford Progeria Syndrome
Source: Nat Commun. 2020 Dec 8;11:6274. doi: 10.1038/s41467-020-20048-9 (PMC7722762; doi:10.1038/s41467-020-20048-9)
Supplement: Supplementary file 4 — Source Data [file 41467_2020_20048_MOESM4_ESM.zip › SebestyenMarullo_etal_SourceDataFile3/Supplementary Figure 6a.txt]

patient_id	comparison	binno	h3k9me3_median_value
CTRL002	S3 vs S2	1	0.675278063
CTRL002	S3 vs S2	2	0.675278063
CTRL002	S3 vs S2	3	0.9036965633
CTRL002	S3 vs S2	4	0.8278396938
CTRL002	S3 vs S2	5	0.8278396938
CTRL002	S3 vs S2	6	0.6539192072
CTRL002	S3 vs S2	7	0.589818496
CTRL002	S3 vs S2	8	0
CTRL002	S3 vs S2	9	-0.1341965566
CTRL002	S3 vs S2	10	-0.1341965566
CTRL002	S3 vs S2	11	0.1307168374
CTRL002	S3 vs S2	12	0.1307168374
CTRL002	S3 vs S2	13	-0.2628009184
CTRL002	S3 vs S2	14	-0.2977815513
CTRL002	S3 vs S2	15	-0.4035549415
CTRL002	S3 vs S2	16	-0.4891974306
CTRL002	S3 vs S2	17	-0.4035549415
CTRL002	S3 vs S2	18	0.666356611
CTRL002	S3 vs S2	19	0.666356611
CTRL002	S3 vs S2	20	0.666356611
CTRL002	S3 vs S2	21	0.4097941599
CTRL002	S3 vs S2	22	0.3003700309
CTRL002	S3 vs S2	23	0.3003700309
CTRL002	S3 vs S2	24	0.4328191464
CTRL002	S3 vs S2	25	0.6347008232
CTRL002	S3 vs S2	26	0.4328191464
CTRL002	S3 vs S2	27	0.8636950567
CTRL002	S3 vs S2	28	0.35017982
CTRL002	S3 vs S2	29	0.6059763252
CTRL002	S3 vs S2	30	0.6059763252
CTRL002	S3 vs S2	31	0.6073961962
CTRL002	S3 vs S2	32	1.423636379
CTRL002	S3 vs S2	33	1.423636379
CTRL002	S3 vs S2	34	0.4130088434
CTRL002	S3 vs S2	35	0.4130088434
CTRL002	S3 vs S2	36	1.078113488
CTRL002	S3 vs S2	37	1.078113488
CTRL002	S3 vs S2	38	-0.01379304089
CTRL002	S3 vs S2	39	-0.3859979385
CTRL002	S3 vs S2	40	-0.01379304089
CTRL002	S3 vs S2	41	-0.2148105909
CTRL002	S3 vs S2	42	-0.2148105909
CTRL002	S3 vs S2	43	-0.2212904771
CTRL002	S3 vs S2	44	-0.349797895
CTRL002	S3 vs S2	45	-0.3850096311
CTRL002	S3 vs S2	46	-0.3850096311
CTRL002	S3 vs S2	47	-0.3563056388
CTRL002	S3 vs S2	48	-0.3563056388
CTRL002	S3 vs S2	49	0.632202845
CTRL002	S3 vs S2	50	0.07635259002
CTRL002	S3 vs S2	51	0.632202845
CTRL002	S3 vs S2	52	0.729456337
CTRL002	S3 vs S2	53	1.645681132
CTRL002	S3 vs S2	54	1.645681132
CTRL002	S3 vs S2	55	2.983706172
CTRL002	S3 vs S2	56	2.983706172
CTRL002	S3 vs S2	57	2.555923248
CTRL002	S3 vs S2	58	2.555923248
CTRL002	S3 vs S2	59	2.858424824
CTRL002	S3 vs S2	60	3.025026526
CTRL002	S3 vs S2	61	3.025026526
CTRL002	S3 vs S2	62	1.668336889
CTRL002	S3 vs S2	63	1.513440497
CTRL002	S3 vs S2	64	1.513440497
CTRL002	S3 vs S2	65	1.902691529
CTRL002	S3 vs S2	66	2.105679842
CTRL002	S3 vs S2	67	2.105679842
CTRL002	S3 vs S2	68	2.494647753
CTRL002	S3 vs S2	69	1.586525005
CTRL002	S3 vs S2	70	2.494647753
CTRL002	S3 vs S2	71	2.664255132
CTRL002	S3 vs S2	72	2.664255132
CTRL002	S3 vs S2	73	2.664255132
CTRL002	S3 vs S2	74	2.340041217
CTRL002	S3 vs S2	75	3.089506701
CTRL002	S3 vs S2	76	3.017063593
CTRL002	S3 vs S2	77	3.089506701
CTRL002	S3 vs S2	78	3.017063593
CTRL002	S3 vs S2	79	1.063687038
CTRL002	S3 vs S2	80	1.063687038
CTRL002	S3 vs S2	81	2.084907458
CTRL002	S3 vs S2	82	2.23311359
CTRL002	S3 vs S2	83	2.342198892
CTRL002	S3 vs S2	84	2.342198892
CTRL002	S3 vs S2	85	1.557921245
CTRL002	S3 vs S2	86	1.557921245
CTRL002	S3 vs S2	87	1.557921245
CTRL002	S3 vs S2	88	1.731552607
CTRL002	S3 vs S2	89	1.767819887
CTRL002	S3 vs S2	90	2.450850157
CTRL002	S3 vs S2	91	2.450850157
CTRL002	S3 vs S2	92	3.434523766
CTRL002	S3 vs S2	93	2.32017918
CTRL002	S3 vs S2	94	1.820517771
CTRL002	S3 vs S2	95	1.820517771
CTRL002	S3 vs S2	96	2.348677451
CTRL002	S3 vs S2	97	2.680602976
CTRL002	S3 vs S2	98	2.680602976
CTRL002	S3 vs S2	99	2.680602976
CTRL002	S3 vs S2	100	3.012101524
CTRL002	S3 vs S2	1	-0.9657614772
CTRL002	S3 vs S2	2	-0.9657614772
CTRL002	S3 vs S2	3	-0.7891171795
CTRL002	S3 vs S2	4	-0.406086026
CTRL002	S3 vs S2	5	-0.2884967255
CTRL002	S3 vs S2	6	-0.2884967255
CTRL002	S3 vs S2	7	-0.3778096172
CTRL002	S3 vs S2	8	-0.3778096172
CTRL002	S3 vs S2	9	0.6971969684
CTRL002	S3 vs S2	10	1.012822719
CTRL002	S3 vs S2	11	1.012822719
CTRL002	S3 vs S2	12	0.4657543288
CTRL002	S3 vs S2	13	0.4657543288
CTRL002	S3 vs S2	14	0.4657543288
CTRL002	S3 vs S2	15	0.4787488289
CTRL002	S3 vs S2	16	0.4787488289
CTRL002	S3 vs S2	17	0.510198462
CTRL002	S3 vs S2	18	0.9779588961
CTRL002	S3 vs S2	19	0.9779588961
CTRL002	S3 vs S2	20	0.889070061
CTRL002	S3 vs S2	21	0.6005388405
CTRL002	S3 vs S2	22	0.7730847913
CTRL002	S3 vs S2	23	0.7730847913
CTRL002	S3 vs S2	24	0.8512899168
CTRL002	S3 vs S2	25	0.8512899168
CTRL002	S3 vs S2	26	1.386773741
CTRL002	S3 vs S2	27	0.7912116504
CTRL002	S3 vs S2	28	1.008930235
CTRL002	S3 vs S2	29	0.7912116504
CTRL002	S3 vs S2	30	1.008930235
CTRL002	S3 vs S2	31	0.2452740741
CTRL002	S3 vs S2	32	0.120719061
CTRL002	S3 vs S2	33	0.120719061
CTRL002	S3 vs S2	34	0.3574300204
CTRL002	S3 vs S2	35	0.9922986801
CTRL002	S3 vs S2	36	0.3574300204
CTRL002	S3 vs S2	37	0.9922986801
CTRL002	S3 vs S2	38	0.0102651683
CTRL002	S3 vs S2	39	0.5375402446
CTRL002	S3 vs S2	40	-0.00836943833
CTRL002	S3 vs S2	41	0.5375402446
CTRL002	S3 vs S2	42	-0.1026911288
CTRL002	S3 vs S2	43	1.185534337
CTRL002	S3 vs S2	44	0.3614358247
CTRL002	S3 vs S2	45	0.7356265952
CTRL002	S3 vs S2	46	0.3614358247
CTRL002	S3 vs S2	47	0.0257834038
CTRL002	S3 vs S2	48	0.0257834038
CTRL002	S3 vs S2	49	0.6066857286
CTRL002	S3 vs S2	50	0.6066857286
CTRL002	S3 vs S2	51	0.9887081271
CTRL002	S3 vs S2	52	0.5783114025
CTRL002	S3 vs S2	53	0.9887081271
CTRL002	S3 vs S2	54	0.8337095041
CTRL002	S3 vs S2	55	0.8337095041
CTRL002	S3 vs S2	56	0.007380684538
CTRL002	S3 vs S2	57	0.007380684538
CTRL002	S3 vs S2	58	1.343231639
CTRL002	S3 vs S2	59	1.343231639
CTRL002	S3 vs S2	60	1.04181649
CTRL002	S3 vs S2	61	1.04181649
CTRL002	S3 vs S2	62	0.8701557787
CTRL002	S3 vs S2	63	1.264044326
CTRL002	S3 vs S2	64	0.8143121449
CTRL002	S3 vs S2	65	1.419532841
CTRL002	S3 vs S2	66	1.119467706
CTRL002	S3 vs S2	67	1.119467706
CTRL002	S3 vs S2	68	1.119467706
CTRL002	S3 vs S2	69	1.489665359
CTRL002	S3 vs S2	70	1.489665359
CTRL002	S3 vs S2	71	1.432163198
CTRL002	S3 vs S2	72	1.108391836
CTRL002	S3 vs S2	73	0.9630210355
CTRL002	S3 vs S2	74	0.9630210355
CTRL002	S3 vs S2	75	1.043542516
CTRL002	S3 vs S2	76	1.043542516
CTRL002	S3 vs S2	77	1.043542516
CTRL002	S3 vs S2	78	0.7778137971
CTRL002	S3 vs S2	79	0.7778137971
CTRL002	S3 vs S2	80	0.5338106348
CTRL002	S3 vs S2	81	0.5338106348
CTRL002	S3 vs S2	82	0.6219425861
CTRL002	S3 vs S2	83	0.6219425861
CTRL002	S3 vs S2	84	0.6219425861
CTRL002	S3 vs S2	85	0.6710075023
CTRL002	S3 vs S2	86	0.722649262
CTRL002	S3 vs S2	87	0.9568479056
CTRL002	S3 vs S2	88	1.214865633
CTRL002	S3 vs S2	89	1.389962963
CTRL002	S3 vs S2	90	1.214865633
CTRL002	S3 vs S2	91	1.184318694
CTRL002	S3 vs S2	92	0.9972726814
CTRL002	S3 vs S2	93	0.9051669764
CTRL002	S3 vs S2	94	0.9972726814
CTRL002	S3 vs S2	95	1.149934869
CTRL002	S3 vs S2	96	1.251342207
CTRL002	S3 vs S2	97	1.426163977
CTRL002	S3 vs S2	98	1.426163977
CTRL002	S3 vs S2	99	1.426163977
CTRL002	S3 vs S2	100	1.563146381
CTRL002	S3 vs S2	1	-0.4297174655
CTRL002	S3 vs S2	2	-0.4297174655
CTRL002	S3 vs S2	3	-1.368783245
CTRL002	S3 vs S2	4	-1.434584888
CTRL002	S3 vs S2	5	-1.434584888
CTRL002	S3 vs S2	6	-0.2738031583
CTRL002	S3 vs S2	7	-0.2738031583
CTRL002	S3 vs S2	8	-0.2807558612
CTRL002	S3 vs S2	9	-0.3719470273
CTRL002	S3 vs S2	10	-0.3719470273
CTRL002	S3 vs S2	11	-0.3719470273
CTRL002	S3 vs S2	12	-0.8073827306
CTRL002	S3 vs S2	13	-1.202273276
CTRL002	S3 vs S2	14	-1.202273276
CTRL002	S3 vs S2	15	-0.9084845605
CTRL002	S3 vs S2	16	-0.9084845605
CTRL002	S3 vs S2	17	-1.066566793
CTRL002	S3 vs S2	18	-1.148760561
CTRL002	S3 vs S2	19	-1.565442026
CTRL002	S3 vs S2	20	-1.815248414
CTRL002	S3 vs S2	21	-1.565442026
CTRL002	S3 vs S2	22	-1.353938944
CTRL002	S3 vs S2	23	-1.132877795
CTRL002	S3 vs S2	24	-1.031593729
CTRL002	S3 vs S2	25	-0.1429275608
CTRL002	S3 vs S2	26	-0.1429275608
CTRL002	S3 vs S2	27	-0.6445751075
CTRL002	S3 vs S2	28	-0.7078066549
CTRL002	S3 vs S2	29	-0.6445751075
CTRL002	S3 vs S2	30	-0.7078066549
CTRL002	S3 vs S2	31	-0.7156791665
CTRL002	S3 vs S2	32	-1.454472245
CTRL002	S3 vs S2	33	-1.774915313
CTRL002	S3 vs S2	34	-1.774915313
CTRL002	S3 vs S2	35	-1.018898153
CTRL002	S3 vs S2	36	-0.863421934
CTRL002	S3 vs S2	37	-0.863421934
CTRL002	S3 vs S2	38	-1.211936186
CTRL002	S3 vs S2	39	-1.211936186
CTRL002	S3 vs S2	40	-1.211936186
CTRL002	S3 vs S2	41	-1.656865542
CTRL002	S3 vs S2	42	-1.656865542
CTRL002	S3 vs S2	43	-1.285349725
CTRL002	S3 vs S2	44	-0.06524309287
CTRL002	S3 vs S2	45	-0.05788840221
CTRL002	S3 vs S2	46	-0.06524309287
CTRL002	S3 vs S2	47	-1.141486627
CTRL002	S3 vs S2	48	-1.46208641
CTRL002	S3 vs S2	49	-1.46208641
CTRL002	S3 vs S2	50	-1.398475556
CTRL002	S3 vs S2	51	-0.836520832
CTRL002	S3 vs S2	52	-0.801066143
CTRL002	S3 vs S2	53	-0.836520832
CTRL002	S3 vs S2	54	-0.801066143
CTRL002	S3 vs S2	55	-0.430434326
CTRL002	S3 vs S2	56	-0.430434326
CTRL002	S3 vs S2	57	0.1098913835
CTRL002	S3 vs S2	58	-0.004888550406
CTRL002	S3 vs S2	59	0.3336524894
CTRL002	S3 vs S2	60	-0.004888550406
CTRL002	S3 vs S2	61	0.3336524894
CTRL002	S3 vs S2	62	0.5726668518
CTRL002	S3 vs S2	63	0.5726668518
CTRL002	S3 vs S2	64	-0.461534727
CTRL002	S3 vs S2	65	-0.7003827933
CTRL002	S3 vs S2	66	-0.7003827933
CTRL002	S3 vs S2	67	0.3205278509
CTRL002	S3 vs S2	68	0.3205278509
CTRL002	S3 vs S2	69	0.3205278509
CTRL002	S3 vs S2	70	0.6007571754
CTRL002	S3 vs S2	71	0.8482200617
CTRL002	S3 vs S2	72	0.8482200617
CTRL002	S3 vs S2	73	0.8482200617
CTRL002	S3 vs S2	74	0.7153864613
CTRL002	S3 vs S2	75	0.5250207622
CTRL002	S3 vs S2	76	0.7153864613
CTRL002	S3 vs S2	77	0.971312555
CTRL002	S3 vs S2	78	0.9945919546
CTRL002	S3 vs S2	79	0.9945919546
CTRL002	S3 vs S2	80	0.478167257
CTRL002	S3 vs S2	81	0.478167257
CTRL002	S3 vs S2	82	1.633971712
CTRL002	S3 vs S2	83	1.633971712
CTRL002	S3 vs S2	84	0.08845188268
CTRL002	S3 vs S2	85	0.08845188268
CTRL002	S3 vs S2	86	1.062569314
CTRL002	S3 vs S2	87	1.062569314
CTRL002	S3 vs S2	88	0.4983493444
CTRL002	S3 vs S2	89	0.4382348865
CTRL002	S3 vs S2	90	0.4229676761
CTRL002	S3 vs S2	91	0.4229676761
CTRL002	S3 vs S2	92	0
CTRL002	S3 vs S2	93	0.4744453712
CTRL002	S3 vs S2	94	0.4744453712
CTRL002	S3 vs S2	95	0.5706674327
CTRL002	S3 vs S2	96	0.5706674327
CTRL002	S3 vs S2	97	0.5706674327
CTRL002	S3 vs S2	98	1.103821353
CTRL002	S3 vs S2	99	1.103821353
CTRL002	S3 vs S2	100	0.7105542325
CTRL002	S3 vs S2	1	-1.39793856
CTRL002	S3 vs S2	2	-1.39793856
CTRL002	S3 vs S2	3	-0.6266935081
CTRL002	S3 vs S2	4	-0.4716488714
CTRL002	S3 vs S2	5	-0.4716488714
CTRL002	S3 vs S2	6	-0.8144183725
CTRL002	S3 vs S2	7	-1.004694135
CTRL002	S3 vs S2	8	-1.244409229
CTRL002	S3 vs S2	9	-1.362471956
CTRL002	S3 vs S2	10	-1.362471956
CTRL002	S3 vs S2	11	-1.261345173
CTRL002	S3 vs S2	12	-1.250152439
CTRL002	S3 vs S2	13	-1.250152439
CTRL002	S3 vs S2	14	-1.027974644
CTRL002	S3 vs S2	15	-1.027974644
CTRL002	S3 vs S2	16	-1.557061752
CTRL002	S3 vs S2	17	-1.557061752
CTRL002	S3 vs S2	18	-1.656387777
CTRL002	S3 vs S2	19	-1.36604309
CTRL002	S3 vs S2	20	-1.388421219
CTRL002	S3 vs S2	21	-1.36604309
CTRL002	S3 vs S2	22	-1.129312435
CTRL002	S3 vs S2	23	-0.8512132901
CTRL002	S3 vs S2	24	-1.129312435
CTRL002	S3 vs S2	25	-1.199929192
CTRL002	S3 vs S2	26	-1.199929192
CTRL002	S3 vs S2	27	-1.094000502
CTRL002	S3 vs S2	28	-0.06570923178
CTRL002	S3 vs S2	29	-0.8388210213
CTRL002	S3 vs S2	30	-0.8388210213
CTRL002	S3 vs S2	31	-1.184893083
CTRL002	S3 vs S2	32	-1.184893083
CTRL002	S3 vs S2	33	-1.05924774
CTRL002	S3 vs S2	34	-0.475816054
CTRL002	S3 vs S2	35	-0.475816054
CTRL002	S3 vs S2	36	-0.475816054
CTRL002	S3 vs S2	37	-0.5304647311
CTRL002	S3 vs S2	38	-0.5304647311
CTRL002	S3 vs S2	39	-0.5304647311
CTRL002	S3 vs S2	40	-0.587808685
CTRL002	S3 vs S2	41	-1.087515328
CTRL002	S3 vs S2	42	-1.087515328
CTRL002	S3 vs S2	43	-0.6313820402
CTRL002	S3 vs S2	44	-0.6313820402
CTRL002	S3 vs S2	45	-0.5084569123
CTRL002	S3 vs S2	46	-0.6759961521
CTRL002	S3 vs S2	47	-0.3706108498
CTRL002	S3 vs S2	48	-0.2696995654
CTRL002	S3 vs S2	49	-0.2696995654
CTRL002	S3 vs S2	50	-0.4251336678
CTRL002	S3 vs S2	51	-0.439992218
CTRL002	S3 vs S2	52	-0.5427952687
CTRL002	S3 vs S2	53	-0.5427952687
CTRL002	S3 vs S2	54	-0.5427952687
CTRL002	S3 vs S2	55	-0.5217646621
CTRL002	S3 vs S2	56	0.08482516596
CTRL002	S3 vs S2	57	-0.4339564604
CTRL002	S3 vs S2	58	0.08482516596
CTRL002	S3 vs S2	59	0.4412880491
CTRL002	S3 vs S2	60	0.5712692122
CTRL002	S3 vs S2	61	0.5712692122
CTRL002	S3 vs S2	62	0.4706794229
CTRL002	S3 vs S2	63	0.4706794229
CTRL002	S3 vs S2	64	0.6949341435
CTRL002	S3 vs S2	65	0.6949341435
CTRL002	S3 vs S2	66	0.6977311064
CTRL002	S3 vs S2	67	0.484065879
CTRL002	S3 vs S2	68	0.484065879
CTRL002	S3 vs S2	69	0.3478196972
CTRL002	S3 vs S2	70	0.3478196972
CTRL002	S3 vs S2	71	0.6976192061
CTRL002	S3 vs S2	72	0.6976192061
CTRL002	S3 vs S2	73	0.6976192061
CTRL002	S3 vs S2	74	0.686276367
CTRL002	S3 vs S2	75	1.024032881
CTRL002	S3 vs S2	76	1.171660676
CTRL002	S3 vs S2	77	1.171660676
CTRL002	S3 vs S2	78	0.3899175021
CTRL002	S3 vs S2	79	0.3899175021
CTRL002	S3 vs S2	80	0.3899175021
CTRL002	S3 vs S2	81	0.04979653628
CTRL002	S3 vs S2	82	0.04979653628
CTRL002	S3 vs S2	83	0.1009486841
CTRL002	S3 vs S2	84	0.4406921988
CTRL002	S3 vs S2	85	0.1009486841
CTRL002	S3 vs S2	86	0.6545490003
CTRL002	S3 vs S2	87	0.3623259443
CTRL002	S3 vs S2	88	0.3623259443
CTRL002	S3 vs S2	89	0.3623259443
CTRL002	S3 vs S2	90	0.2127541875
CTRL002	S3 vs S2	91	0.3723812935
CTRL002	S3 vs S2	92	0.8668424561
CTRL002	S3 vs S2	93	0.9207281503
CTRL002	S3 vs S2	94	0.8668424561
CTRL002	S3 vs S2	95	1.028004931
CTRL002	S3 vs S2	96	0.7595870354
CTRL002	S3 vs S2	97	0.7114716825
CTRL002	S3 vs S2	98	0.7114716825
CTRL002	S3 vs S2	99	1.565034864
CTRL002	S3 vs S2	100	1.565034864
CTRL002	S3 vs S2	1	0.3404942638
CTRL002	S3 vs S2	2	0.1349040178
CTRL002	S3 vs S2	3	-0.3432263268
CTRL002	S3 vs S2	4	-0.3575468026
CTRL002	S3 vs S2	5	-0.3575468026
CTRL002	S3 vs S2	6	-0.5233351544
CTRL002	S3 vs S2	7	0.0863042453
CTRL002	S3 vs S2	8	-0.16222434
CTRL002	S3 vs S2	9	-0.16222434
CTRL002	S3 vs S2	10	-0.16222434
CTRL002	S3 vs S2	11	-0.2014896923
CTRL002	S3 vs S2	12	0.1992177113
CTRL002	S3 vs S2	13	0.07424942184
CTRL002	S3 vs S2	14	0.1992177113
CTRL002	S3 vs S2	15	0.3713377919
CTRL002	S3 vs S2	16	0.3713377919
CTRL002	S3 vs S2	17	0.3713377919
CTRL002	S3 vs S2	18	0.285301879
CTRL002	S3 vs S2	19	0.09521848982
CTRL002	S3 vs S2	20	-0.007326008694
CTRL002	S3 vs S2	21	-0.2709391093
CTRL002	S3 vs S2	22	-0.2709391093
CTRL002	S3 vs S2	23	-0.01946484694
CTRL002	S3 vs S2	24	0.2252043265
CTRL002	S3 vs S2	25	0.4402425982
CTRL002	S3 vs S2	26	0.4402425982
CTRL002	S3 vs S2	27	0.4402425982
CTRL002	S3 vs S2	28	-0.003441751555
CTRL002	S3 vs S2	29	0.6751767797
CTRL002	S3 vs S2	30	0.08488649506
CTRL002	S3 vs S2	31	0.08488649506
CTRL002	S3 vs S2	32	-0.6773875947
CTRL002	S3 vs S2	33	-0.7965327002
CTRL002	S3 vs S2	34	-1.011375152
CTRL002	S3 vs S2	35	-1.011375152
CTRL002	S3 vs S2	36	-0.9192036794
CTRL002	S3 vs S2	37	-0.4288373502
CTRL002	S3 vs S2	38	0.1841401084
CTRL002	S3 vs S2	39	0.1841401084
CTRL002	S3 vs S2	40	-0.2519685504
CTRL002	S3 vs S2	41	-0.2519685504
CTRL002	S3 vs S2	42	-0.2414502936
CTRL002	S3 vs S2	43	0.3748865241
CTRL002	S3 vs S2	44	0.3748865241
CTRL002	S3 vs S2	45	-0.5914024179
CTRL002	S3 vs S2	46	-0.5914024179
CTRL002	S3 vs S2	47	-0.5914024179
CTRL002	S3 vs S2	48	-0.6054255794
CTRL002	S3 vs S2	49	-0.6054255794
CTRL002	S3 vs S2	50	-0.5615976658
CTRL002	S3 vs S2	51	-0.4581435902
CTRL002	S3 vs S2	52	-0.1038659214
CTRL002	S3 vs S2	53	-0.1038659214
CTRL002	S3 vs S2	54	-0.1286531523
CTRL002	S3 vs S2	55	-0.7560030415
CTRL002	S3 vs S2	56	-0.7560030415
CTRL002	S3 vs S2	57	-0.7560030415
CTRL002	S3 vs S2	58	-1.234697617
CTRL002	S3 vs S2	59	-1.234697617
CTRL002	S3 vs S2	60	-0.02006565197
CTRL002	S3 vs S2	61	0.06942606721
CTRL002	S3 vs S2	62	0.06942606721
CTRL002	S3 vs S2	63	-0.7672902537
CTRL002	S3 vs S2	64	-0.7672902537
CTRL002	S3 vs S2	65	0.1895892962
CTRL002	S3 vs S2	66	0.2798586235
CTRL002	S3 vs S2	67	0.8149386738
CTRL002	S3 vs S2	68	0.8149386738
CTRL002	S3 vs S2	69	0.8149386738
CTRL002	S3 vs S2	70	1.821197217
CTRL002	S3 vs S2	71	1.821197217
CTRL002	S3 vs S2	72	0.9692378398
CTRL002	S3 vs S2	73	0.9692378398
CTRL002	S3 vs S2	74	0.9692378398
CTRL002	S3 vs S2	75	0.8781030314
CTRL002	S3 vs S2	76	0.8781030314
CTRL002	S3 vs S2	77	1.132654937
CTRL002	S3 vs S2	78	1.132654937
CTRL002	S3 vs S2	79	0.5349626151
CTRL002	S3 vs S2	80	0.5349626151
CTRL002	S3 vs S2	81	0.7083094982
CTRL002	S3 vs S2	82	1.140433486
CTRL002	S3 vs S2	83	1.140433486
CTRL002	S3 vs S2	84	1.140433486
CTRL002	S3 vs S2	85	1.429594558
CTRL002	S3 vs S2	86	1.599358246
CTRL002	S3 vs S2	87	1.429594558
CTRL002	S3 vs S2	88	0.5067242588
CTRL002	S3 vs S2	89	0.5067242588
CTRL002	S3 vs S2	90	0.5067242588
CTRL002	S3 vs S2	91	0.7611139485
CTRL002	S3 vs S2	92	0.9434860411
CTRL002	S3 vs S2	93	0.9434860411
CTRL002	S3 vs S2	94	1.172904472
CTRL002	S3 vs S2	95	0.4237050563
CTRL002	S3 vs S2	96	1.172904472
CTRL002	S3 vs S2	97	0.6653787404
CTRL002	S3 vs S2	98	1.008637768
CTRL002	S3 vs S2	99	1.008637768
CTRL002	S3 vs S2	100	1.008637768
CTRL002	S3 vs S2	1	-1.216797869
CTRL002	S3 vs S2	2	-1.354556696
CTRL002	S3 vs S2	3	-1.042811805
CTRL002	S3 vs S2	4	-1.260747579
CTRL002	S3 vs S2	5	-0.8347476774
CTRL002	S3 vs S2	6	-0.7567023695
CTRL002	S3 vs S2	7	-0.5141617614
CTRL002	S3 vs S2	8	-0.5141617614
CTRL002	S3 vs S2	9	-0.4807447622
CTRL002	S3 vs S2	10	-0.6901015256
CTRL002	S3 vs S2	11	-0.3099848035
CTRL002	S3 vs S2	12	-0.8999082291
CTRL002	S3 vs S2	13	-0.9864016318
CTRL002	S3 vs S2	14	-1.181844957
CTRL002	S3 vs S2	15	-1.139329184
CTRL002	S3 vs S2	16	-1.183553371
CTRL002	S3 vs S2	17	-1.183553371
CTRL002	S3 vs S2	18	-1.316539508
CTRL002	S3 vs S2	19	-1.431125127
CTRL002	S3 vs S2	20	-1.316539508
CTRL002	S3 vs S2	21	-1.266226286
CTRL002	S3 vs S2	22	-0.7715776725
CTRL002	S3 vs S2	23	-0.6969983239
CTRL002	S3 vs S2	24	-0.6969983239
CTRL002	S3 vs S2	25	-0.6969983239
CTRL002	S3 vs S2	26	-0.1713708265
CTRL002	S3 vs S2	27	0.4843803874
CTRL002	S3 vs S2	28	0.4843803874
CTRL002	S3 vs S2	29	-0.1371245076
CTRL002	S3 vs S2	30	-0.1371245076
CTRL002	S3 vs S2	31	0.2986874615
CTRL002	S3 vs S2	32	0.8633124679
CTRL002	S3 vs S2	33	0.8981505951
CTRL002	S3 vs S2	34	0.8633124679
CTRL002	S3 vs S2	35	-0.3078388404
CTRL002	S3 vs S2	36	-0.3078388404
CTRL002	S3 vs S2	37	-0.2036119917
CTRL002	S3 vs S2	38	-0.03557283428
CTRL002	S3 vs S2	39	-0.03557283428
CTRL002	S3 vs S2	40	-0.03557283428
CTRL002	S3 vs S2	41	0.04297082891
CTRL002	S3 vs S2	42	0.04377040825
CTRL002	S3 vs S2	43	0.8558011816
CTRL002	S3 vs S2	44	0.9571270783
CTRL002	S3 vs S2	45	0.9571270783
CTRL002	S3 vs S2	46	0.6617326735
CTRL002	S3 vs S2	47	0.6617326735
CTRL002	S3 vs S2	48	0.9399358741
CTRL002	S3 vs S2	49	1.014476995
CTRL002	S3 vs S2	50	1.014476995
CTRL002	S3 vs S2	51	1.014476995
CTRL002	S3 vs S2	52	0.6376704616
CTRL002	S3 vs S2	53	-0.5019753825
CTRL002	S3 vs S2	54	0.6376704616
CTRL002	S3 vs S2	55	0.002519811966
CTRL002	S3 vs S2	56	0.8756804181
CTRL002	S3 vs S2	57	1.022835006
CTRL002	S3 vs S2	58	1.022835006
CTRL002	S3 vs S2	59	1.022835006
CTRL002	S3 vs S2	60	1.117145843
CTRL002	S3 vs S2	61	1.117145843
CTRL002	S3 vs S2	62	0.5706591781
CTRL002	S3 vs S2	63	0.5706591781
CTRL002	S3 vs S2	64	0.5706591781
CTRL002	S3 vs S2	65	0.8109341975
CTRL002	S3 vs S2	66	0.8109341975
CTRL002	S3 vs S2	67	0.8484943502
CTRL002	S3 vs S2	68	0.8484943502
CTRL002	S3 vs S2	69	0.4369267949
CTRL002	S3 vs S2	70	0.4369267949
CTRL002	S3 vs S2	71	1.403702258
CTRL002	S3 vs S2	72	1.403702258
CTRL002	S3 vs S2	73	1.347254225
CTRL002	S3 vs S2	74	0.886084886
CTRL002	S3 vs S2	75	0.886084886
CTRL002	S3 vs S2	76	0.878103766
CTRL002	S3 vs S2	77	0.2057443436
CTRL002	S3 vs S2	78	0.2057443436
CTRL002	S3 vs S2	79	1.20491225
CTRL002	S3 vs S2	80	1.20491225
CTRL002	S3 vs S2	81	1.088233984
CTRL002	S3 vs S2	82	0.4257382375
CTRL002	S3 vs S2	83	0.4257382375
CTRL002	S3 vs S2	84	1.090637637
CTRL002	S3 vs S2	85	1.312068827
CTRL002	S3 vs S2	86	1.464474151
CTRL002	S3 vs S2	87	1.464474151
CTRL002	S3 vs S2	88	0.4454047299
CTRL002	S3 vs S2	89	-0.2005285621
CTRL002	S3 vs S2	90	-0.2005285621
CTRL002	S3 vs S2	91	0.4265836195
CTRL002	S3 vs S2	92	0.4265836195
CTRL002	S3 vs S2	93	0.2300929597
CTRL002	S3 vs S2	94	0.2300929597
CTRL002	S3 vs S2	95	0.8326781486
CTRL002	S3 vs S2	96	0.8696651904
CTRL002	S3 vs S2	97	0.8696651904
CTRL002	S3 vs S2	98	1.061889567
CTRL002	S3 vs S2	99	1.061889567
CTRL002	S3 vs S2	100	0.7594027587
CTRL002	S3 vs S2	1	0.6990280296
CTRL002	S3 vs S2	2	-0.1585032256
CTRL002	S3 vs S2	3	0.6990280296
CTRL002	S3 vs S2	4	0.495021627
CTRL002	S3 vs S2	5	1.066711776
CTRL002	S3 vs S2	6	0.495021627
CTRL002	S3 vs S2	7	1.243426599
CTRL002	S3 vs S2	8	0.04296474813
CTRL002	S3 vs S2	9	0.7217505325
CTRL002	S3 vs S2	10	0.008794167235
CTRL002	S3 vs S2	11	0.008794167235
CTRL002	S3 vs S2	12	0.008794167235
CTRL002	S3 vs S2	13	0.4833103313
CTRL002	S3 vs S2	14	0.5674118852
CTRL002	S3 vs S2	15	0.9998142609
CTRL002	S3 vs S2	16	0.9998142609
CTRL002	S3 vs S2	17	0.254838337
CTRL002	S3 vs S2	18	0.254838337
CTRL002	S3 vs S2	19	-0.005598960334
CTRL002	S3 vs S2	20	0.8180447053
CTRL002	S3 vs S2	21	-0.005598960334
CTRL002	S3 vs S2	22	0.3095036925
CTRL002	S3 vs S2	23	0.1061498157
CTRL002	S3 vs S2	24	0.1285868368
CTRL002	S3 vs S2	25	0.1061498157
CTRL002	S3 vs S2	26	-0.3360104063
CTRL002	S3 vs S2	27	-0.5233784393
CTRL002	S3 vs S2	28	-0.8417464311
CTRL002	S3 vs S2	29	-0.8925506564
CTRL002	S3 vs S2	30	-0.8925506564
CTRL002	S3 vs S2	31	-0.6052365288
CTRL002	S3 vs S2	32	-0.5823924548
CTRL002	S3 vs S2	33	-0.1918932149
CTRL002	S3 vs S2	34	0.006786635285
CTRL002	S3 vs S2	35	0.006786635285
CTRL002	S3 vs S2	36	0.006786635285
CTRL002	S3 vs S2	37	0
CTRL002	S3 vs S2	38	0
CTRL002	S3 vs S2	39	0
CTRL002	S3 vs S2	40	0
CTRL002	S3 vs S2	41	0
CTRL002	S3 vs S2	42	0
CTRL002	S3 vs S2	43	0
CTRL002	S3 vs S2	44	0
CTRL002	S3 vs S2	45	0
CTRL002	S3 vs S2	46	0
CTRL002	S3 vs S2	47	0
CTRL002	S3 vs S2	48	0
CTRL002	S3 vs S2	49	0
CTRL002	S3 vs S2	50	0
CTRL002	S3 vs S2	51	0
CTRL002	S3 vs S2	52	0.01249316869
CTRL002	S3 vs S2	53	0.01249316869
CTRL002	S3 vs S2	54	0.3933263618
CTRL002	S3 vs S2	55	1.324208185
CTRL002	S3 vs S2	56	1.469390949
CTRL002	S3 vs S2	57	1.469390949
CTRL002	S3 vs S2	58	1.469390949
CTRL002	S3 vs S2	59	0.2562213373
CTRL002	S3 vs S2	60	1.160042648
CTRL002	S3 vs S2	61	1.160042648
CTRL002	S3 vs S2	62	1.160042648
CTRL002	S3 vs S2	63	1.002995362
CTRL002	S3 vs S2	64	0.9704072817
CTRL002	S3 vs S2	65	0.7892917224
CTRL002	S3 vs S2	66	0.5532032221
CTRL002	S3 vs S2	67	0.4278190684
CTRL002	S3 vs S2	68	0.5532032221
CTRL002	S3 vs S2	69	0.4527916684
CTRL002	S3 vs S2	70	0.4527916684
CTRL002	S3 vs S2	71	0.3836745824
CTRL002	S3 vs S2	72	0.2109208934
CTRL002	S3 vs S2	73	0.2109208934
CTRL002	S3 vs S2	74	0.2109208934
CTRL002	S3 vs S2	75	0.2249159536
CTRL002	S3 vs S2	76	0.2249159536
CTRL002	S3 vs S2	77	0.2249159536
CTRL002	S3 vs S2	78	0.04852943261
CTRL002	S3 vs S2	79	0.04852943261
CTRL002	S3 vs S2	80	0.9446168106
CTRL002	S3 vs S2	81	0.9446168106
CTRL002	S3 vs S2	82	0.1560764955
CTRL002	S3 vs S2	83	0.01984261135
CTRL002	S3 vs S2	84	0.1560764955
CTRL002	S3 vs S2	85	0.08539599314
CTRL002	S3 vs S2	86	0.858922883
CTRL002	S3 vs S2	87	0.3236776501
CTRL002	S3 vs S2	88	0.858922883
CTRL002	S3 vs S2	89	0.3236776501
CTRL002	S3 vs S2	90	0.8375132441
CTRL002	S3 vs S2	91	0.6023757068
CTRL002	S3 vs S2	92	0.8375132441
CTRL002	S3 vs S2	93	0.6023757068
CTRL002	S3 vs S2	94	0.09922154171
CTRL002	S3 vs S2	95	0.09922154171
CTRL002	S3 vs S2	96	0.4153546516
CTRL002	S3 vs S2	97	0.4668540456
CTRL002	S3 vs S2	98	0.5380759512
CTRL002	S3 vs S2	99	0.4668540456
CTRL002	S3 vs S2	100	0.5168803072
CTRL002	S3 vs S2	1	-0.7258557145
CTRL002	S3 vs S2	2	-0.7258557145
CTRL002	S3 vs S2	3	-0.7258557145
CTRL002	S3 vs S2	4	0.03243658733
CTRL002	S3 vs S2	5	-1.028233702
CTRL002	S3 vs S2	6	-1.040633187
CTRL002	S3 vs S2	7	-1.478808169
CTRL002	S3 vs S2	8	-1.478808169
CTRL002	S3 vs S2	9	0.4301110786
CTRL002	S3 vs S2	10	0.4301110786
CTRL002	S3 vs S2	11	-0.4724490419
CTRL002	S3 vs S2	12	-0.6450499543
CTRL002	S3 vs S2	13	-0.4724490419
CTRL002	S3 vs S2	14	-0.3643332519
CTRL002	S3 vs S2	15	-0.1588142851
CTRL002	S3 vs S2	16	-0.1588142851
CTRL002	S3 vs S2	17	-0.1588142851
CTRL002	S3 vs S2	18	-0.5634373936
CTRL002	S3 vs S2	19	-1.254920074
CTRL002	S3 vs S2	20	-0.5634373936
CTRL002	S3 vs S2	21	-0.5588862408
CTRL002	S3 vs S2	22	-0.5588862408
CTRL002	S3 vs S2	23	-0.219541057
CTRL002	S3 vs S2	24	-0.006232339733
CTRL002	S3 vs S2	25	-0.006232339733
CTRL002	S3 vs S2	26	-0.7982090793
CTRL002	S3 vs S2	27	-0.7982090793
CTRL002	S3 vs S2	28	-1.079251376
CTRL002	S3 vs S2	29	-0.1291156059
CTRL002	S3 vs S2	30	-0.8979281786
CTRL002	S3 vs S2	31	-0.8224485478
CTRL002	S3 vs S2	32	-0.8979281786
CTRL002	S3 vs S2	33	-0.9748622489
CTRL002	S3 vs S2	34	-0.9918147619
CTRL002	S3 vs S2	35	-1.009727745
CTRL002	S3 vs S2	36	-0.9918147619
CTRL002	S3 vs S2	37	-0.3586157284
CTRL002	S3 vs S2	38	-0.3586157284
CTRL002	S3 vs S2	39	-1.636050254
CTRL002	S3 vs S2	40	-1.636050254
CTRL002	S3 vs S2	41	-0.9058284849
CTRL002	S3 vs S2	42	-0.846618875
CTRL002	S3 vs S2	43	-0.846618875
CTRL002	S3 vs S2	44	-1.385355082
CTRL002	S3 vs S2	45	-1.385355082
CTRL002	S3 vs S2	46	-1.385355082
CTRL002	S3 vs S2	47	-1.711198929
CTRL002	S3 vs S2	48	-1.711198929
CTRL002	S3 vs S2	49	-1.363175386
CTRL002	S3 vs S2	50	-0.4602496248
CTRL002	S3 vs S2	51	-0.4602496248
CTRL002	S3 vs S2	52	-0.09747560364
CTRL002	S3 vs S2	53	-0.08138648129
CTRL002	S3 vs S2	54	-0.08138648129
CTRL002	S3 vs S2	55	-0.3075381141
CTRL002	S3 vs S2	56	-0.4799800525
CTRL002	S3 vs S2	57	-0.3075381141
CTRL002	S3 vs S2	58	0.6230237806
CTRL002	S3 vs S2	59	0.6593488771
CTRL002	S3 vs S2	60	0.6230237806
CTRL002	S3 vs S2	61	0.6593488771
CTRL002	S3 vs S2	62	0.01063677219
CTRL002	S3 vs S2	63	-0.2763478691
CTRL002	S3 vs S2	64	-0.2763478691
CTRL002	S3 vs S2	65	-0.06523616052
CTRL002	S3 vs S2	66	0.1799454849
CTRL002	S3 vs S2	67	0.4534671183
CTRL002	S3 vs S2	68	0.2564815564
CTRL002	S3 vs S2	69	0.3995374185
CTRL002	S3 vs S2	70	0.3995374185
CTRL002	S3 vs S2	71	0.3995374185
CTRL002	S3 vs S2	72	0.9268183204
CTRL002	S3 vs S2	73	0.9268183204
CTRL002	S3 vs S2	74	0.9268183204
CTRL002	S3 vs S2	75	0.5396817973
CTRL002	S3 vs S2	76	0.5396817973
CTRL002	S3 vs S2	77	0.1676447393
CTRL002	S3 vs S2	78	0.6376788966
CTRL002	S3 vs S2	79	0.1769881743
CTRL002	S3 vs S2	80	0.2350332048
CTRL002	S3 vs S2	81	0.2223578229
CTRL002	S3 vs S2	82	0.2350332048
CTRL002	S3 vs S2	83	0.2223578229
CTRL002	S3 vs S2	84	0.1033537158
CTRL002	S3 vs S2	85	0
CTRL002	S3 vs S2	86	0
CTRL002	S3 vs S2	87	0.4944261944
CTRL002	S3 vs S2	88	1.276826933
CTRL002	S3 vs S2	89	1.276826933
CTRL002	S3 vs S2	90	1.448542832
CTRL002	S3 vs S2	91	0.9844500422
CTRL002	S3 vs S2	92	0.9844500422
CTRL002	S3 vs S2	93	0.6819588181
CTRL002	S3 vs S2	94	0.6819588181
CTRL002	S3 vs S2	95	1.250304656
CTRL002	S3 vs S2	96	1.250304656
CTRL002	S3 vs S2	97	1.250304656
CTRL002	S3 vs S2	98	0.6498040934
CTRL002	S3 vs S2	99	0.6429918515
CTRL002	S3 vs S2	100	0.6429918515
CTRL002	S3 vs S2	1	-0.9720390199
CTRL002	S3 vs S2	2	-0.9720390199
CTRL002	S3 vs S2	3	-1.261880212
CTRL002	S3 vs S2	4	-1.320513692
CTRL002	S3 vs S2	5	-1.516475956
CTRL002	S3 vs S2	6	-1.320513692
CTRL002	S3 vs S2	7	-1.516475956
CTRL002	S3 vs S2	8	-0.9577113937
CTRL002	S3 vs S2	9	-0.6577944954
CTRL002	S3 vs S2	10	-0.6577944954
CTRL002	S3 vs S2	11	-1.168836824
CTRL002	S3 vs S2	12	-1.168836824
CTRL002	S3 vs S2	13	-0.6365872072
CTRL002	S3 vs S2	14	-0.6365872072
CTRL002	S3 vs S2	15	-0.6365872072
CTRL002	S3 vs S2	16	-0.2757987223
CTRL002	S3 vs S2	17	0.01903182715
CTRL002	S3 vs S2	18	0.01903182715
CTRL002	S3 vs S2	19	0.01903182715
CTRL002	S3 vs S2	20	-0.4465321293
CTRL002	S3 vs S2	21	-0.4465321293
CTRL002	S3 vs S2	22	0.1019248817
CTRL002	S3 vs S2	23	0.2619970005
CTRL002	S3 vs S2	24	0.1019248817
CTRL002	S3 vs S2	25	-0.2214215477
CTRL002	S3 vs S2	26	-0.6094950781
CTRL002	S3 vs S2	27	-0.6094950781
CTRL002	S3 vs S2	28	-0.5619803897
CTRL002	S3 vs S2	29	-0.03983210591
CTRL002	S3 vs S2	30	0
CTRL002	S3 vs S2	31	0.09846404572
CTRL002	S3 vs S2	32	0.1418205307
CTRL002	S3 vs S2	33	0.1596592431
CTRL002	S3 vs S2	34	0.6965605788
CTRL002	S3 vs S2	35	0.6965605788
CTRL002	S3 vs S2	36	0.5461340353
CTRL002	S3 vs S2	37	0.152807895
CTRL002	S3 vs S2	38	0.152807895
CTRL002	S3 vs S2	39	0.1469195274
CTRL002	S3 vs S2	40	0.1593707515
CTRL002	S3 vs S2	41	0.1532625331
CTRL002	S3 vs S2	42	0.2661139711
CTRL002	S3 vs S2	43	0.4620900846
CTRL002	S3 vs S2	44	0.4620900846
CTRL002	S3 vs S2	45	1.017735845
CTRL002	S3 vs S2	46	0.7164783611
CTRL002	S3 vs S2	47	0.7164783611
CTRL002	S3 vs S2	48	0.3949046493
CTRL002	S3 vs S2	49	0.2848054226
CTRL002	S3 vs S2	50	0.2848054226
CTRL002	S3 vs S2	51	0.2730953633
CTRL002	S3 vs S2	52	-0.2257268567
CTRL002	S3 vs S2	53	-0.2257268567
CTRL002	S3 vs S2	54	0.02639863731
CTRL002	S3 vs S2	55	0.02639863731
CTRL002	S3 vs S2	56	0
CTRL002	S3 vs S2	57	0
CTRL002	S3 vs S2	58	0
CTRL002	S3 vs S2	59	0
CTRL002	S3 vs S2	60	-0.491249127
CTRL002	S3 vs S2	61	-0.491249127
CTRL002	S3 vs S2	62	0.1276716969
CTRL002	S3 vs S2	63	0.2561563593
CTRL002	S3 vs S2	64	0.2561563593
CTRL002	S3 vs S2	65	0.816846458
CTRL002	S3 vs S2	66	0.519698163
CTRL002	S3 vs S2	67	0.519698163
CTRL002	S3 vs S2	68	0.519698163
CTRL002	S3 vs S2	69	0.5671360464
CTRL002	S3 vs S2	70	0.6596390146
CTRL002	S3 vs S2	71	0.5671360464
CTRL002	S3 vs S2	72	0.4067446344
CTRL002	S3 vs S2	73	0.4067446344
CTRL002	S3 vs S2	74	0.2560625643
CTRL002	S3 vs S2	75	0.5994970258
CTRL002	S3 vs S2	76	0.7346723785
CTRL002	S3 vs S2	77	0.9887158592
CTRL002	S3 vs S2	78	0.9887158592
CTRL002	S3 vs S2	79	0.6864644078
CTRL002	S3 vs S2	80	0.6864644078
CTRL002	S3 vs S2	81	1.663888424
CTRL002	S3 vs S2	82	1.663888424
CTRL002	S3 vs S2	83	0.2853468668
CTRL002	S3 vs S2	84	0.2853468668
CTRL002	S3 vs S2	85	0.06444460203
CTRL002	S3 vs S2	86	0.1603458519
CTRL002	S3 vs S2	87	0.1603458519
CTRL002	S3 vs S2	88	0.744163611
CTRL002	S3 vs S2	89	0.744163611
CTRL002	S3 vs S2	90	0.744163611
CTRL002	S3 vs S2	91	1.037387923
CTRL002	S3 vs S2	92	1.037387923
CTRL002	S3 vs S2	93	0.5434543513
CTRL002	S3 vs S2	94	0.3700762347
CTRL002	S3 vs S2	95	0.3700762347
CTRL002	S3 vs S2	96	0.4317588356
CTRL002	S3 vs S2	97	0.4317588356
CTRL002	S3 vs S2	98	0.164536956
CTRL002	S3 vs S2	99	-0.1551850038
CTRL002	S3 vs S2	100	0.164536956
CTRL002	S3 vs S2	1	0.3668081215
CTRL002	S3 vs S2	2	1.062724913
CTRL002	S3 vs S2	3	0.8787248056
CTRL002	S3 vs S2	4	1.062724913
CTRL002	S3 vs S2	5	1.121023578
CTRL002	S3 vs S2	6	1.121023578
CTRL002	S3 vs S2	7	1.006720738
CTRL002	S3 vs S2	8	1.006720738
CTRL002	S3 vs S2	9	0.6484530929
CTRL002	S3 vs S2	10	0.502023483
CTRL002	S3 vs S2	11	0.05112890404
CTRL002	S3 vs S2	12	-0.4144881263
CTRL002	S3 vs S2	13	-0.4144881263
CTRL002	S3 vs S2	14	-0.04040292779
CTRL002	S3 vs S2	15	-0.04040292779
CTRL002	S3 vs S2	16	-0.6661808071
CTRL002	S3 vs S2	17	-0.7310164106
CTRL002	S3 vs S2	18	-0.8503797761
CTRL002	S3 vs S2	19	-1.479203792
CTRL002	S3 vs S2	20	-1.479203792
CTRL002	S3 vs S2	21	-1.45192158
CTRL002	S3 vs S2	22	-0.4569138952
CTRL002	S3 vs S2	23	0.6663944645
CTRL002	S3 vs S2	24	0.7632229693
CTRL002	S3 vs S2	25	0.7632229693
CTRL002	S3 vs S2	26	0.6855124975
CTRL002	S3 vs S2	27	0.6855124975
CTRL002	S3 vs S2	28	0.4063144836
CTRL002	S3 vs S2	29	0.6858559061
CTRL002	S3 vs S2	30	0.6858559061
CTRL002	S3 vs S2	31	0.6858559061
CTRL002	S3 vs S2	32	0.5066399166
CTRL002	S3 vs S2	33	0.03692986711
CTRL002	S3 vs S2	34	0.5066399166
CTRL002	S3 vs S2	35	0
CTRL002	S3 vs S2	36	0.1359833321
CTRL002	S3 vs S2	37	0.1359833321
CTRL002	S3 vs S2	38	0.4179293029
CTRL002	S3 vs S2	39	0.4179293029
CTRL002	S3 vs S2	40	-0.820958686
CTRL002	S3 vs S2	41	-0.820958686
CTRL002	S3 vs S2	42	-1.156565011
CTRL002	S3 vs S2	43	-0.9251848659
CTRL002	S3 vs S2	44	-1.156565011
CTRL002	S3 vs S2	45	-1.302631966
CTRL002	S3 vs S2	46	-1.519877455
CTRL002	S3 vs S2	47	-1.302631966
CTRL002	S3 vs S2	48	-0.7344218331
CTRL002	S3 vs S2	49	-0.7344218331
CTRL002	S3 vs S2	50	-0.79031047
CTRL002	S3 vs S2	51	-0.79031047
CTRL002	S3 vs S2	52	0.06815116694
CTRL002	S3 vs S2	53	0.1012867172
CTRL002	S3 vs S2	54	0.2117670178
CTRL002	S3 vs S2	55	0.5714769929
CTRL002	S3 vs S2	56	1.337495494
CTRL002	S3 vs S2	57	2.022484833
CTRL002	S3 vs S2	58	2.022484833
CTRL002	S3 vs S2	59	1.568264755
CTRL002	S3 vs S2	60	1.562969742
CTRL002	S3 vs S2	61	1.562969742
CTRL002	S3 vs S2	62	1.311273396
CTRL002	S3 vs S2	63	1.060991923
CTRL002	S3 vs S2	64	0.7862458951
CTRL002	S3 vs S2	65	1.060991923
CTRL002	S3 vs S2	66	0.7936554221
CTRL002	S3 vs S2	67	0.7936554221
CTRL002	S3 vs S2	68	0.7936554221
CTRL002	S3 vs S2	69	1.480156782
CTRL002	S3 vs S2	70	2.176546299
CTRL002	S3 vs S2	71	1.480156782
CTRL002	S3 vs S2	72	1.645391845
CTRL002	S3 vs S2	73	1.309486397
CTRL002	S3 vs S2	74	1.645391845
CTRL002	S3 vs S2	75	1.309486397
CTRL002	S3 vs S2	76	1.411201187
CTRL002	S3 vs S2	77	1.162975879
CTRL002	S3 vs S2	78	1.411201187
CTRL002	S3 vs S2	79	1.162975879
CTRL002	S3 vs S2	80	1.547444748
CTRL002	S3 vs S2	81	1.257062434
CTRL002	S3 vs S2	82	1.625074408
CTRL002	S3 vs S2	83	1.257062434
CTRL002	S3 vs S2	84	1.340410391
CTRL002	S3 vs S2	85	1.340410391
CTRL002	S3 vs S2	86	1.76771073
CTRL002	S3 vs S2	87	1.76771073
CTRL002	S3 vs S2	88	0.7751920744
CTRL002	S3 vs S2	89	0.6193941918
CTRL002	S3 vs S2	90	0.7751920744
CTRL002	S3 vs S2	91	0.7761864438
CTRL002	S3 vs S2	92	1.66558973
CTRL002	S3 vs S2	93	1.66558973
CTRL002	S3 vs S2	94	1.293374329
CTRL002	S3 vs S2	95	0.2088509823
CTRL002	S3 vs S2	96	0.4693686014
CTRL002	S3 vs S2	97	0.4693686014
CTRL002	S3 vs S2	98	0.4693686014
CTRL002	S3 vs S2	99	1.021576895
CTRL002	S3 vs S2	100	0.7523962659
CTRL002	S3 vs S2	1	0.07510519566
CTRL002	S3 vs S2	2	0.07510519566
CTRL002	S3 vs S2	3	-0.4711043431
CTRL002	S3 vs S2	4	-0.5683795599
CTRL002	S3 vs S2	5	-1.153439527
CTRL002	S3 vs S2	6	-1.605105934
CTRL002	S3 vs S2	7	-1.437650048
CTRL002	S3 vs S2	8	-1.440710048
CTRL002	S3 vs S2	9	-1.437650048
CTRL002	S3 vs S2	10	0.08985453654
CTRL002	S3 vs S2	11	0.08985453654
CTRL002	S3 vs S2	12	-0.4267637031
CTRL002	S3 vs S2	13	-0.4267637031
CTRL002	S3 vs S2	14	-0.4267637031
CTRL002	S3 vs S2	15	-0.5785392393
CTRL002	S3 vs S2	16	-0.9532365297
CTRL002	S3 vs S2	17	-0.9532365297
CTRL002	S3 vs S2	18	-0.3328517624
CTRL002	S3 vs S2	19	-0.254006319
CTRL002	S3 vs S2	20	-0.2530268749
CTRL002	S3 vs S2	21	-0.2530268749
CTRL002	S3 vs S2	22	-0.2530268749
CTRL002	S3 vs S2	23	-0.5577733695
CTRL002	S3 vs S2	24	-0.5577733695
CTRL002	S3 vs S2	25	-0.5577733695
CTRL002	S3 vs S2	26	-0.8552617388
CTRL002	S3 vs S2	27	-0.8552617388
CTRL002	S3 vs S2	28	-1.579122655
CTRL002	S3 vs S2	29	-1.225977732
CTRL002	S3 vs S2	30	-1.225977732
CTRL002	S3 vs S2	31	-0.5200883485
CTRL002	S3 vs S2	32	-0.5200883485
CTRL002	S3 vs S2	33	-0.264543483
CTRL002	S3 vs S2	34	-1.067286257
CTRL002	S3 vs S2	35	-0.264543483
CTRL002	S3 vs S2	36	0.2387658697
CTRL002	S3 vs S2	37	0.2387658697
CTRL002	S3 vs S2	38	0.1574484705
CTRL002	S3 vs S2	39	0.05532786902
CTRL002	S3 vs S2	40	0.05532786902
CTRL002	S3 vs S2	41	0.3017378384
CTRL002	S3 vs S2	42	0.4756552564
CTRL002	S3 vs S2	43	0.4756552564
CTRL002	S3 vs S2	44	-0.324060785
CTRL002	S3 vs S2	45	-0.9951309623
CTRL002	S3 vs S2	46	-1.003580958
CTRL002	S3 vs S2	47	-1.003580958
CTRL002	S3 vs S2	48	0.6470631175
CTRL002	S3 vs S2	49	0.6470631175
CTRL002	S3 vs S2	50	0.9780013548
CTRL002	S3 vs S2	51	0
CTRL002	S3 vs S2	52	0.806424686
CTRL002	S3 vs S2	53	-0.09683854064
CTRL002	S3 vs S2	54	0.806424686
CTRL002	S3 vs S2	55	1.398185268
CTRL002	S3 vs S2	56	1.398185268
CTRL002	S3 vs S2	57	0.08736658581
CTRL002	S3 vs S2	58	0.08736658581
CTRL002	S3 vs S2	59	1.08709512
CTRL002	S3 vs S2	60	1.486961389
CTRL002	S3 vs S2	61	1.129617331
CTRL002	S3 vs S2	62	1.129617331
CTRL002	S3 vs S2	63	1.129617331
CTRL002	S3 vs S2	64	1.785846418
CTRL002	S3 vs S2	65	1.785846418
CTRL002	S3 vs S2	66	1.678776834
CTRL002	S3 vs S2	67	1.189687533
CTRL002	S3 vs S2	68	1.342404368
CTRL002	S3 vs S2	69	1.144007034
CTRL002	S3 vs S2	70	1.144007034
CTRL002	S3 vs S2	71	1.088293977
CTRL002	S3 vs S2	72	0.819645574
CTRL002	S3 vs S2	73	0.819645574
CTRL002	S3 vs S2	74	0.819645574
CTRL002	S3 vs S2	75	0.5589056
CTRL002	S3 vs S2	76	0.09001468121
CTRL002	S3 vs S2	77	0.5589056
CTRL002	S3 vs S2	78	0.5703923449
CTRL002	S3 vs S2	79	0.7232116026
CTRL002	S3 vs S2	80	0.7232116026
CTRL002	S3 vs S2	81	0.7232116026
CTRL002	S3 vs S2	82	0.6563855317
CTRL002	S3 vs S2	83	1.187550441
CTRL002	S3 vs S2	84	0.8986665699
CTRL002	S3 vs S2	85	1.187550441
CTRL002	S3 vs S2	86	0.8986665699
CTRL002	S3 vs S2	87	0.790370243
CTRL002	S3 vs S2	88	0.790370243
CTRL002	S3 vs S2	89	0.6957017455
CTRL002	S3 vs S2	90	0.6957017455
CTRL002	S3 vs S2	91	0.6957017455
CTRL002	S3 vs S2	92	0.724661589
CTRL002	S3 vs S2	93	0.724661589
CTRL002	S3 vs S2	94	0.9020045536
CTRL002	S3 vs S2	95	1.487200777
CTRL002	S3 vs S2	96	1.487200777
CTRL002	S3 vs S2	97	0.1587804321
CTRL002	S3 vs S2	98	0.1587804321
CTRL002	S3 vs S2	99	1.582200011
CTRL002	S3 vs S2	100	1.582200011
CTRL002	S3 vs S2	1	-0.4438956116
CTRL002	S3 vs S2	2	-0.4438956116
CTRL002	S3 vs S2	3	-0.4438956116
CTRL002	S3 vs S2	4	-1.140654525
CTRL002	S3 vs S2	5	-1.140654525
CTRL002	S3 vs S2	6	0.2988762941
CTRL002	S3 vs S2	7	0.5063862674
CTRL002	S3 vs S2	8	0.5063862674
CTRL002	S3 vs S2	9	0.2474923585
CTRL002	S3 vs S2	10	0.2421417025
CTRL002	S3 vs S2	11	0.2421417025
CTRL002	S3 vs S2	12	0.2421417025
CTRL002	S3 vs S2	13	0.01979432491
CTRL002	S3 vs S2	14	0.01979432491
CTRL002	S3 vs S2	15	-0.3074362183
CTRL002	S3 vs S2	16	-0.5811387956
CTRL002	S3 vs S2	17	-0.5811387956
CTRL002	S3 vs S2	18	-1.019340807
CTRL002	S3 vs S2	19	-1.301672713
CTRL002	S3 vs S2	20	-1.301672713
CTRL002	S3 vs S2	21	-0.8038166886
CTRL002	S3 vs S2	22	-0.7476373262
CTRL002	S3 vs S2	23	-0.8038166886
CTRL002	S3 vs S2	24	-1.163346737
CTRL002	S3 vs S2	25	-1.163346737
CTRL002	S3 vs S2	26	-0.7691917677
CTRL002	S3 vs S2	27	-0.7691917677
CTRL002	S3 vs S2	28	-0.4166556353
CTRL002	S3 vs S2	29	-0.03538266951
CTRL002	S3 vs S2	30	0.09956796056
CTRL002	S3 vs S2	31	0.1325880925
CTRL002	S3 vs S2	32	0.1325880925
CTRL002	S3 vs S2	33	-0.00682396216
CTRL002	S3 vs S2	34	-0.6789852928
CTRL002	S3 vs S2	35	-0.6865952528
CTRL002	S3 vs S2	36	-0.6865952528
CTRL002	S3 vs S2	37	-0.1916564248
CTRL002	S3 vs S2	38	-0.1916564248
CTRL002	S3 vs S2	39	-0.4397103994
CTRL002	S3 vs S2	40	-0.6807747206
CTRL002	S3 vs S2	41	-1.032195152
CTRL002	S3 vs S2	42	-1.032195152
CTRL002	S3 vs S2	43	-0.4784397442
CTRL002	S3 vs S2	44	-0.4784397442
CTRL002	S3 vs S2	45	-0.4784397442
CTRL002	S3 vs S2	46	-0.104014583
CTRL002	S3 vs S2	47	-0.104014583
CTRL002	S3 vs S2	48	-0.104014583
CTRL002	S3 vs S2	49	0.8727554231
CTRL002	S3 vs S2	50	1.158490532
CTRL002	S3 vs S2	51	1.403392672
CTRL002	S3 vs S2	52	1.842122223
CTRL002	S3 vs S2	53	1.987280062
CTRL002	S3 vs S2	54	1.842122223
CTRL002	S3 vs S2	55	1.987280062
CTRL002	S3 vs S2	56	3.204790205
CTRL002	S3 vs S2	57	3.204790205
CTRL002	S3 vs S2	58	1.219050638
CTRL002	S3 vs S2	59	1.219050638
CTRL002	S3 vs S2	60	1.820812402
CTRL002	S3 vs S2	61	1.820812402
CTRL002	S3 vs S2	62	2.400938653
CTRL002	S3 vs S2	63	2.400938653
CTRL002	S3 vs S2	64	2.664321122
CTRL002	S3 vs S2	65	2.664321122
CTRL002	S3 vs S2	66	2.195466235
CTRL002	S3 vs S2	67	2.195466235
CTRL002	S3 vs S2	68	2.195466235
CTRL002	S3 vs S2	69	2.793747181
CTRL002	S3 vs S2	70	2.505393534
CTRL002	S3 vs S2	71	3.75624382
CTRL002	S3 vs S2	72	2.505393534
CTRL002	S3 vs S2	73	1.427359624
CTRL002	S3 vs S2	74	1.427359624
CTRL002	S3 vs S2	75	2.503464955
CTRL002	S3 vs S2	76	2.503464955
CTRL002	S3 vs S2	77	2.246934482
CTRL002	S3 vs S2	78	2.141196878
CTRL002	S3 vs S2	79	2.119907131
CTRL002	S3 vs S2	80	2.141196878
CTRL002	S3 vs S2	81	2.238471721
CTRL002	S3 vs S2	82	2.238471721
CTRL002	S3 vs S2	83	2.334115823
CTRL002	S3 vs S2	84	1.726353311
CTRL002	S3 vs S2	85	2.631052058
CTRL002	S3 vs S2	86	2.464854486
CTRL002	S3 vs S2	87	2.464854486
CTRL002	S3 vs S2	88	2.18977538
CTRL002	S3 vs S2	89	2.182884938
CTRL002	S3 vs S2	90	2.18977538
CTRL002	S3 vs S2	91	1.456112467
CTRL002	S3 vs S2	92	2.031964188
CTRL002	S3 vs S2	93	1.456112467
CTRL002	S3 vs S2	94	2.031964188
CTRL002	S3 vs S2	95	1.925482983
CTRL002	S3 vs S2	96	2.488793314
CTRL002	S3 vs S2	97	1.925482983
CTRL002	S3 vs S2	98	2.039644259
CTRL002	S3 vs S2	99	2.039644259
CTRL002	S3 vs S2	100	3.269210765
CTRL002	S3 vs S2	1	1.353153466
CTRL002	S3 vs S2	2	1.353153466
CTRL002	S3 vs S2	3	0.686112887
CTRL002	S3 vs S2	4	0.6227257459
CTRL002	S3 vs S2	5	0.07980614761
CTRL002	S3 vs S2	6	0.07980614761
CTRL002	S3 vs S2	7	0.7149887554
CTRL002	S3 vs S2	8	0.7149887554
CTRL002	S3 vs S2	9	1.312902011
CTRL002	S3 vs S2	10	0.6733715349
CTRL002	S3 vs S2	11	0.8234640803
CTRL002	S3 vs S2	12	0.6733715349
CTRL002	S3 vs S2	13	0.8234640803
CTRL002	S3 vs S2	14	0.9918546983
CTRL002	S3 vs S2	15	0.9918546983
CTRL002	S3 vs S2	16	-0.9007580357
CTRL002	S3 vs S2	17	-0.9007580357
CTRL002	S3 vs S2	18	-1.211179452
CTRL002	S3 vs S2	19	-1.277290395
CTRL002	S3 vs S2	20	-1.692132216
CTRL002	S3 vs S2	21	-1.277290395
CTRL002	S3 vs S2	22	-1.137239846
CTRL002	S3 vs S2	23	-0.6669435854
CTRL002	S3 vs S2	24	-0.6669435854
CTRL002	S3 vs S2	25	-0.6669435854
CTRL002	S3 vs S2	26	-0.6085303665
CTRL002	S3 vs S2	27	-1.070863999
CTRL002	S3 vs S2	28	-0.7904721846
CTRL002	S3 vs S2	29	-0.7904721846
CTRL002	S3 vs S2	30	0.1485983748
CTRL002	S3 vs S2	31	0.1485983748
CTRL002	S3 vs S2	32	-0.2379333881
CTRL002	S3 vs S2	33	-0.2379333881
CTRL002	S3 vs S2	34	-1.550581428
CTRL002	S3 vs S2	35	-0.4713527179
CTRL002	S3 vs S2	36	-1.118238278
CTRL002	S3 vs S2	37	-0.9070795669
CTRL002	S3 vs S2	38	-0.9070795669
CTRL002	S3 vs S2	39	-0.5954367472
CTRL002	S3 vs S2	40	-0.1881620272
CTRL002	S3 vs S2	41	-0.1881620272
CTRL002	S3 vs S2	42	0.1653106634
CTRL002	S3 vs S2	43	0.3516663242
CTRL002	S3 vs S2	44	0.3516663242
CTRL002	S3 vs S2	45	-0.1614319731
CTRL002	S3 vs S2	46	-0.1614319731
CTRL002	S3 vs S2	47	0.4485185967
CTRL002	S3 vs S2	48	0.8249687718
CTRL002	S3 vs S2	49	0.8249687718
CTRL002	S3 vs S2	50	0.5703364762
CTRL002	S3 vs S2	51	0.5703364762
CTRL002	S3 vs S2	52	0.7464093824
CTRL002	S3 vs S2	53	1.324509332
CTRL002	S3 vs S2	54	1.324509332
CTRL002	S3 vs S2	55	1.009773529
CTRL002	S3 vs S2	56	1.009773529
CTRL002	S3 vs S2	57	1.573236475
CTRL002	S3 vs S2	58	1.573236475
CTRL002	S3 vs S2	59	1.041941018
CTRL002	S3 vs S2	60	0.8941660269
CTRL002	S3 vs S2	61	0.8941660269
CTRL002	S3 vs S2	62	1.086395341
CTRL002	S3 vs S2	63	1.142595127
CTRL002	S3 vs S2	64	2.141186641
CTRL002	S3 vs S2	65	1.142595127
CTRL002	S3 vs S2	66	1.20276788
CTRL002	S3 vs S2	67	1.20276788
CTRL002	S3 vs S2	68	1.499617566
CTRL002	S3 vs S2	69	1.595931266
CTRL002	S3 vs S2	70	1.595931266
CTRL002	S3 vs S2	71	1.591074566
CTRL002	S3 vs S2	72	1.279043951
CTRL002	S3 vs S2	73	1.358860764
CTRL002	S3 vs S2	74	0.6152401867
CTRL002	S3 vs S2	75	0.9594025451
CTRL002	S3 vs S2	76	0.9594025451
CTRL002	S3 vs S2	77	1.190822687
CTRL002	S3 vs S2	78	1.190822687
CTRL002	S3 vs S2	79	0.8022988503
CTRL002	S3 vs S2	80	0.8022988503
CTRL002	S3 vs S2	81	1.831477234
CTRL002	S3 vs S2	82	1.831477234
CTRL002	S3 vs S2	83	1.527137702
CTRL002	S3 vs S2	84	1.509503052
CTRL002	S3 vs S2	85	0.9356334347
CTRL002	S3 vs S2	86	0.7511246597
CTRL002	S3 vs S2	87	0.9356334347
CTRL002	S3 vs S2	88	1.14047928
CTRL002	S3 vs S2	89	1.220400073
CTRL002	S3 vs S2	90	1.220400073
CTRL002	S3 vs S2	91	1.220400073
CTRL002	S3 vs S2	92	1.449773196
CTRL002	S3 vs S2	93	1.449773196
CTRL002	S3 vs S2	94	0.902584769
CTRL002	S3 vs S2	95	0.902584769
CTRL002	S3 vs S2	96	1.04807818
CTRL002	S3 vs S2	97	1.04807818
CTRL002	S3 vs S2	98	1.15655612
CTRL002	S3 vs S2	99	1.898884478
CTRL002	S3 vs S2	100	1.898884478
CTRL002	S3 vs S2	1	-0.9182319309
CTRL002	S3 vs S2	2	-0.7828628194
CTRL002	S3 vs S2	3	-0.9182319309
CTRL002	S3 vs S2	4	-0.4979252276
CTRL002	S3 vs S2	5	-0.6123341118
CTRL002	S3 vs S2	6	-0.4979252276
CTRL002	S3 vs S2	7	-0.4387397204
CTRL002	S3 vs S2	8	0.1912794626
CTRL002	S3 vs S2	9	0.5360355335
CTRL002	S3 vs S2	10	0.5360355335
CTRL002	S3 vs S2	11	0.5278795533
CTRL002	S3 vs S2	12	0.4886728502
CTRL002	S3 vs S2	13	0.07908320384
CTRL002	S3 vs S2	14	0.2153534261
CTRL002	S3 vs S2	15	0.04534698258
CTRL002	S3 vs S2	16	0.2153534261
CTRL002	S3 vs S2	17	0.1492204544
CTRL002	S3 vs S2	18	0.1492204544
CTRL002	S3 vs S2	19	-0.1711024173
CTRL002	S3 vs S2	20	-0.1711024173
CTRL002	S3 vs S2	21	0.2854733556
CTRL002	S3 vs S2	22	0.2854733556
CTRL002	S3 vs S2	23	0.9504629722
CTRL002	S3 vs S2	24	0.9504629722
CTRL002	S3 vs S2	25	0.9504629722
CTRL002	S3 vs S2	26	0.8444472554
CTRL002	S3 vs S2	27	0.2134109908
CTRL002	S3 vs S2	28	0.2134109908
CTRL002	S3 vs S2	29	0.1279460505
CTRL002	S3 vs S2	30	0.1279460505
CTRL002	S3 vs S2	31	-0.1798139222
CTRL002	S3 vs S2	32	-0.247086929
CTRL002	S3 vs S2	33	-0.4568410886
CTRL002	S3 vs S2	34	-0.4568410886
CTRL002	S3 vs S2	35	0.02178083118
CTRL002	S3 vs S2	36	0.1890950919
CTRL002	S3 vs S2	37	0.02178083118
CTRL002	S3 vs S2	38	0.5038488597
CTRL002	S3 vs S2	39	0.2576067347
CTRL002	S3 vs S2	40	0.2576067347
CTRL002	S3 vs S2	41	-0.2979383723
CTRL002	S3 vs S2	42	-0.2979383723
CTRL002	S3 vs S2	43	-0.00471786291
CTRL002	S3 vs S2	44	-0.00471786291
CTRL002	S3 vs S2	45	-0.6520159357
CTRL002	S3 vs S2	46	-1.129330882
CTRL002	S3 vs S2	47	-1.256837729
CTRL002	S3 vs S2	48	-1.256837729
CTRL002	S3 vs S2	49	-1.256837729
CTRL002	S3 vs S2	50	-0.3506944459
CTRL002	S3 vs S2	51	-0.3506944459
CTRL002	S3 vs S2	52	0
CTRL002	S3 vs S2	53	0
CTRL002	S3 vs S2	54	0
CTRL002	S3 vs S2	55	0.06464421202
CTRL002	S3 vs S2	56	0.1765876396
CTRL002	S3 vs S2	57	0.1994962731
CTRL002	S3 vs S2	58	0.1994962731
CTRL002	S3 vs S2	59	0.327927502
CTRL002	S3 vs S2	60	1.053567669
CTRL002	S3 vs S2	61	1.053567669
CTRL002	S3 vs S2	62	0
CTRL002	S3 vs S2	63	0
CTRL002	S3 vs S2	64	0.2282717705
CTRL002	S3 vs S2	65	1.36231709
CTRL002	S3 vs S2	66	1.586146159
CTRL002	S3 vs S2	67	1.586146159
CTRL002	S3 vs S2	68	1.534159646
CTRL002	S3 vs S2	69	1.23922288
CTRL002	S3 vs S2	70	0.5496135676
CTRL002	S3 vs S2	71	0.7524968975
CTRL002	S3 vs S2	72	0.5496135676
CTRL002	S3 vs S2	73	0.197718275
CTRL002	S3 vs S2	74	0.197718275
CTRL002	S3 vs S2	75	0.7388968833
CTRL002	S3 vs S2	76	0.7388968833
CTRL002	S3 vs S2	77	1.259289239
CTRL002	S3 vs S2	78	1.251605916
CTRL002	S3 vs S2	79	1.251605916
CTRL002	S3 vs S2	80	0.8253539004
CTRL002	S3 vs S2	81	0.8253539004
CTRL002	S3 vs S2	82	1.470207053
CTRL002	S3 vs S2	83	1.470207053
CTRL002	S3 vs S2	84	1.25706321
CTRL002	S3 vs S2	85	1.153576361
CTRL002	S3 vs S2	86	1.132235642
CTRL002	S3 vs S2	87	0.8986999679
CTRL002	S3 vs S2	88	0.529477473
CTRL002	S3 vs S2	89	0.2257213474
CTRL002	S3 vs S2	90	0.529477473
CTRL002	S3 vs S2	91	0.8993652452
CTRL002	S3 vs S2	92	0.8993652452
CTRL002	S3 vs S2	93	0.3051118423
CTRL002	S3 vs S2	94	0.3051118423
CTRL002	S3 vs S2	95	1.056501286
CTRL002	S3 vs S2	96	1.470284921
CTRL002	S3 vs S2	97	1.470284921
CTRL002	S3 vs S2	98	0.8605169162
CTRL002	S3 vs S2	99	0.5905363577
CTRL002	S3 vs S2	100	0.8605169162
CTRL002	S3 vs S2	1	-1.742003357
CTRL002	S3 vs S2	2	-1.468161766
CTRL002	S3 vs S2	3	-1.040422858
CTRL002	S3 vs S2	4	-1.040422858
CTRL002	S3 vs S2	5	-1.040422858
CTRL002	S3 vs S2	6	-1.413340586
CTRL002	S3 vs S2	7	-1.191542574
CTRL002	S3 vs S2	8	-1.413340586
CTRL002	S3 vs S2	9	-1.191542574
CTRL002	S3 vs S2	10	-1.870483501
CTRL002	S3 vs S2	11	-1.817504008
CTRL002	S3 vs S2	12	-1.817504008
CTRL002	S3 vs S2	13	-1.672841992
CTRL002	S3 vs S2	14	-0.6315282244
CTRL002	S3 vs S2	15	-0.2905264538
CTRL002	S3 vs S2	16	-0.2905264538
CTRL002	S3 vs S2	17	-0.5960558893
CTRL002	S3 vs S2	18	-0.7755988989
CTRL002	S3 vs S2	19	-0.7755988989
CTRL002	S3 vs S2	20	0.6781770043
CTRL002	S3 vs S2	21	0.6781770043
CTRL002	S3 vs S2	22	-1.142419966
CTRL002	S3 vs S2	23	-1.142419966
CTRL002	S3 vs S2	24	-0.8041993262
CTRL002	S3 vs S2	25	-0.6223461325
CTRL002	S3 vs S2	26	-0.8041993262
CTRL002	S3 vs S2	27	-0.6223461325
CTRL002	S3 vs S2	28	-0.3440663104
CTRL002	S3 vs S2	29	-0.3440663104
CTRL002	S3 vs S2	30	-0.561984043
CTRL002	S3 vs S2	31	-0.7269432867
CTRL002	S3 vs S2	32	-0.7269432867
CTRL002	S3 vs S2	33	-0.9644707635
CTRL002	S3 vs S2	34	-0.9644707635
CTRL002	S3 vs S2	35	-1.498041349
CTRL002	S3 vs S2	36	-1.589590943
CTRL002	S3 vs S2	37	-1.589590943
CTRL002	S3 vs S2	38	-1.589590943
CTRL002	S3 vs S2	39	-0.9393139861
CTRL002	S3 vs S2	40	-0.6446052288
CTRL002	S3 vs S2	41	-0.6446052288
CTRL002	S3 vs S2	42	-0.240274907
CTRL002	S3 vs S2	43	-0.9084022232
CTRL002	S3 vs S2	44	-1.17329226
CTRL002	S3 vs S2	45	-1.17329226
CTRL002	S3 vs S2	46	-1.17329226
CTRL002	S3 vs S2	47	-0.4693228714
CTRL002	S3 vs S2	48	-1.031427108
CTRL002	S3 vs S2	49	0.2345289639
CTRL002	S3 vs S2	50	0.5248472225
CTRL002	S3 vs S2	51	0.5248472225
CTRL002	S3 vs S2	52	0.09007351138
CTRL002	S3 vs S2	53	0.09007351138
CTRL002	S3 vs S2	54	0.3520547078
CTRL002	S3 vs S2	55	0.3520547078
CTRL002	S3 vs S2	56	0.2378973062
CTRL002	S3 vs S2	57	0.2378973062
CTRL002	S3 vs S2	58	0.2378973062
CTRL002	S3 vs S2	59	0.178052527
CTRL002	S3 vs S2	60	0.178052527
CTRL002	S3 vs S2	61	0.2517467444
CTRL002	S3 vs S2	62	0.2517467444
CTRL002	S3 vs S2	63	0.3412759656
CTRL002	S3 vs S2	64	0.1667679114
CTRL002	S3 vs S2	65	0.1667679114
CTRL002	S3 vs S2	66	0.1294571488
CTRL002	S3 vs S2	67	0
CTRL002	S3 vs S2	68	0.1294571488
CTRL002	S3 vs S2	69	0.09600437661
CTRL002	S3 vs S2	70	0.5771599944
CTRL002	S3 vs S2	71	0.1416774691
CTRL002	S3 vs S2	72	0.4889046191
CTRL002	S3 vs S2	73	0.4889046191
CTRL002	S3 vs S2	74	0.4889046191
CTRL002	S3 vs S2	75	0.8033188234
CTRL002	S3 vs S2	76	0.2500265456
CTRL002	S3 vs S2	77	0.2500265456
CTRL002	S3 vs S2	78	0.2500265456
CTRL002	S3 vs S2	79	0.3330254775
CTRL002	S3 vs S2	80	0.3330254775
CTRL002	S3 vs S2	81	0.3110184405
CTRL002	S3 vs S2	82	0.3110184405
CTRL002	S3 vs S2	83	0.3020824767
CTRL002	S3 vs S2	84	0.4356091263
CTRL002	S3 vs S2	85	0.7126816366
CTRL002	S3 vs S2	86	0.8946422048
CTRL002	S3 vs S2	87	0.7126816366
CTRL002	S3 vs S2	88	1.022426151
CTRL002	S3 vs S2	89	1.163889593
CTRL002	S3 vs S2	90	1.443700989
CTRL002	S3 vs S2	91	1.163889593
CTRL002	S3 vs S2	92	1.027030004
CTRL002	S3 vs S2	93	1.027030004
CTRL002	S3 vs S2	94	1.027030004
CTRL002	S3 vs S2	95	1.054595169
CTRL002	S3 vs S2	96	0.8647753093
CTRL002	S3 vs S2	97	0.8739679998
CTRL002	S3 vs S2	98	0.8739679998
CTRL002	S3 vs S2	99	0.9856053092
CTRL002	S3 vs S2	100	1.575353901
CTRL002	S3 vs S2	1	-0.0922169735
CTRL002	S3 vs S2	2	-0.7618372317
CTRL002	S3 vs S2	3	-0.9193026578
CTRL002	S3 vs S2	4	-1.313519884
CTRL002	S3 vs S2	5	-1.313519884
CTRL002	S3 vs S2	6	-0.7953192637
CTRL002	S3 vs S2	7	-0.7827010479
CTRL002	S3 vs S2	8	-0.7827010479
CTRL002	S3 vs S2	9	-0.6548857269
CTRL002	S3 vs S2	10	0
CTRL002	S3 vs S2	11	0
CTRL002	S3 vs S2	12	-0.5712333835
CTRL002	S3 vs S2	13	-0.9799480495
CTRL002	S3 vs S2	14	-0.9799480495
CTRL002	S3 vs S2	15	-0.7567612789
CTRL002	S3 vs S2	16	-0.7567612789
CTRL002	S3 vs S2	17	-0.6440467525
CTRL002	S3 vs S2	18	-0.182637409
CTRL002	S3 vs S2	19	-0.182637409
CTRL002	S3 vs S2	20	-0.182637409
CTRL002	S3 vs S2	21	-0.3606950683
CTRL002	S3 vs S2	22	-0.09100017929
CTRL002	S3 vs S2	23	-0.3606950683
CTRL002	S3 vs S2	24	-0.5963713659
CTRL002	S3 vs S2	25	-1.042332499
CTRL002	S3 vs S2	26	-1.042332499
CTRL002	S3 vs S2	27	-1.600893139
CTRL002	S3 vs S2	28	-1.600893139
CTRL002	S3 vs S2	29	-1.529950906
CTRL002	S3 vs S2	30	-1.529950906
CTRL002	S3 vs S2	31	-1.50440023
CTRL002	S3 vs S2	32	-0.9754678801
CTRL002	S3 vs S2	33	0.1141993838
CTRL002	S3 vs S2	34	0.1203451678
CTRL002	S3 vs S2	35	0.1203451678
CTRL002	S3 vs S2	36	-0.04971280813
CTRL002	S3 vs S2	37	-0.6427836566
CTRL002	S3 vs S2	38	-0.6427836566
CTRL002	S3 vs S2	39	-0.6465379624
CTRL002	S3 vs S2	40	-0.3842706739
CTRL002	S3 vs S2	41	-0.3842706739
CTRL002	S3 vs S2	42	-0.3842706739
CTRL002	S3 vs S2	43	-0.2692632233
CTRL002	S3 vs S2	44	-0.1689768838
CTRL002	S3 vs S2	45	-0.1689768838
CTRL002	S3 vs S2	46	-0.5467723329
CTRL002	S3 vs S2	47	-1.050734251
CTRL002	S3 vs S2	48	-1.102143716
CTRL002	S3 vs S2	49	-1.102143716
CTRL002	S3 vs S2	50	-0.8856533062
CTRL002	S3 vs S2	51	-0.3728079246
CTRL002	S3 vs S2	52	0.3329572062
CTRL002	S3 vs S2	53	0.3329572062
CTRL002	S3 vs S2	54	0.03017946443
CTRL002	S3 vs S2	55	0.03017946443
CTRL002	S3 vs S2	56	0.1282658433
CTRL002	S3 vs S2	57	0.1282658433
CTRL002	S3 vs S2	58	0.03526043984
CTRL002	S3 vs S2	59	-0.0006180267824
CTRL002	S3 vs S2	60	-0.0006180267824
CTRL002	S3 vs S2	61	-0.0006180267824
CTRL002	S3 vs S2	62	0.7281005687
CTRL002	S3 vs S2	63	0.7281005687
CTRL002	S3 vs S2	64	0.7281005687
CTRL002	S3 vs S2	65	0.6721976684
CTRL002	S3 vs S2	66	0.6721976684
CTRL002	S3 vs S2	67	0.5148693913
CTRL002	S3 vs S2	68	0.5148693913
CTRL002	S3 vs S2	69	1.237534578
CTRL002	S3 vs S2	70	1.274005317
CTRL002	S3 vs S2	71	1.274005317
CTRL002	S3 vs S2	72	1.274005317
CTRL002	S3 vs S2	73	0.6651572656
CTRL002	S3 vs S2	74	0.4319382361
CTRL002	S3 vs S2	75	0.6651572656
CTRL002	S3 vs S2	76	0.9838585234
CTRL002	S3 vs S2	77	1.58539509
CTRL002	S3 vs S2	78	1.183297469
CTRL002	S3 vs S2	79	1.183297469
CTRL002	S3 vs S2	80	0.9623527261
CTRL002	S3 vs S2	81	0.7045103789
CTRL002	S3 vs S2	82	0.9623527261
CTRL002	S3 vs S2	83	0.7002596692
CTRL002	S3 vs S2	84	0.7002596692
CTRL002	S3 vs S2	85	0.5239183229
CTRL002	S3 vs S2	86	0.339918828
CTRL002	S3 vs S2	87	0
CTRL002	S3 vs S2	88	0
CTRL002	S3 vs S2	89	0
CTRL002	S3 vs S2	90	0.3920552771
CTRL002	S3 vs S2	91	0.3920552771
CTRL002	S3 vs S2	92	0.219159768
CTRL002	S3 vs S2	93	0.219159768
CTRL002	S3 vs S2	94	0.6590463521
CTRL002	S3 vs S2	95	0.8484773093
CTRL002	S3 vs S2	96	0.9361412233
CTRL002	S3 vs S2	97	1.273310117
CTRL002	S3 vs S2	98	1.273310117
CTRL002	S3 vs S2	99	1.273310117
CTRL002	S3 vs S2	100	1.306569612
CTRL002	S3 vs S2	1	0.04958017055
CTRL002	S3 vs S2	2	-0.3616291193
CTRL002	S3 vs S2	3	-0.3616291193
CTRL002	S3 vs S2	4	0.06572852862
CTRL002	S3 vs S2	5	0.213061555
CTRL002	S3 vs S2	6	0.06572852862
CTRL002	S3 vs S2	7	-0.2068464822
CTRL002	S3 vs S2	8	-0.5912991965
CTRL002	S3 vs S2	9	-0.2576376461
CTRL002	S3 vs S2	10	-0.2576376461
CTRL002	S3 vs S2	11	0.1678573501
CTRL002	S3 vs S2	12	0.8608466991
CTRL002	S3 vs S2	13	0.8608466991
CTRL002	S3 vs S2	14	0.1119825109
CTRL002	S3 vs S2	15	0.1119825109
CTRL002	S3 vs S2	16	0.6956232887
CTRL002	S3 vs S2	17	1.663428849
CTRL002	S3 vs S2	18	1.663428849
CTRL002	S3 vs S2	19	1.098191435
CTRL002	S3 vs S2	20	1.087687432
CTRL002	S3 vs S2	21	0.7787713866
CTRL002	S3 vs S2	22	0.3538538947
CTRL002	S3 vs S2	23	0.7787713866
CTRL002	S3 vs S2	24	1.032853535
CTRL002	S3 vs S2	25	1.454077065
CTRL002	S3 vs S2	26	1.454077065
CTRL002	S3 vs S2	27	0.6031535303
CTRL002	S3 vs S2	28	0.4943238227
CTRL002	S3 vs S2	29	0.3961118283
CTRL002	S3 vs S2	30	0.3961118283
CTRL002	S3 vs S2	31	0.3306524082
CTRL002	S3 vs S2	32	0.403066224
CTRL002	S3 vs S2	33	0.403066224
CTRL002	S3 vs S2	34	0.403066224
CTRL002	S3 vs S2	35	0.6073149443
CTRL002	S3 vs S2	36	0.6073149443
CTRL002	S3 vs S2	37	0.6073149443
CTRL002	S3 vs S2	38	0.4684576237
CTRL002	S3 vs S2	39	0.1538222823
CTRL002	S3 vs S2	40	0.1251606966
CTRL002	S3 vs S2	41	0.1251606966
CTRL002	S3 vs S2	42	-0.09647077874
CTRL002	S3 vs S2	43	-0.1261615313
CTRL002	S3 vs S2	44	-0.09647077874
CTRL002	S3 vs S2	45	-0.1567142648
CTRL002	S3 vs S2	46	0.05071277731
CTRL002	S3 vs S2	47	0.05071277731
CTRL002	S3 vs S2	48	0.2784079555
CTRL002	S3 vs S2	49	0.2784079555
CTRL002	S3 vs S2	50	0.1836749144
CTRL002	S3 vs S2	51	0
CTRL002	S3 vs S2	52	0.09156047871
CTRL002	S3 vs S2	53	0.09156047871
CTRL002	S3 vs S2	54	0.5069313277
CTRL002	S3 vs S2	55	2.065963778
CTRL002	S3 vs S2	56	2.065963778
CTRL002	S3 vs S2	57	2.960874467
CTRL002	S3 vs S2	58	1.777168571
CTRL002	S3 vs S2	59	0
CTRL002	S3 vs S2	60	0
CTRL002	S3 vs S2	61	0
CTRL002	S3 vs S2	62	0
CTRL002	S3 vs S2	63	0.006770121429
CTRL002	S3 vs S2	64	1.652848552
CTRL002	S3 vs S2	65	1.73064732
CTRL002	S3 vs S2	66	1.652848552
CTRL002	S3 vs S2	67	0.626919307
CTRL002	S3 vs S2	68	0.1931884988
CTRL002	S3 vs S2	69	0.04228310711
CTRL002	S3 vs S2	70	0.04228310711
CTRL002	S3 vs S2	71	0.1207778736
CTRL002	S3 vs S2	72	0.1207778736
CTRL002	S3 vs S2	73	0
CTRL002	S3 vs S2	74	0
CTRL002	S3 vs S2	75	0.6208721205
CTRL002	S3 vs S2	76	0.6208721205
CTRL002	S3 vs S2	77	0.6024871818
CTRL002	S3 vs S2	78	0.6024871818
CTRL002	S3 vs S2	79	0.6024871818
CTRL002	S3 vs S2	80	0.04983363016
CTRL002	S3 vs S2	81	0.04983363016
CTRL002	S3 vs S2	82	0.08738880187
CTRL002	S3 vs S2	83	0.2373854671
CTRL002	S3 vs S2	84	0.2612236779
CTRL002	S3 vs S2	85	1.561440259
CTRL002	S3 vs S2	86	1.561440259
CTRL002	S3 vs S2	87	0.6754162637
CTRL002	S3 vs S2	88	0.5473089135
CTRL002	S3 vs S2	89	0
CTRL002	S3 vs S2	90	0
CTRL002	S3 vs S2	91	0
CTRL002	S3 vs S2	92	0
CTRL002	S3 vs S2	93	0
CTRL002	S3 vs S2	94	0
CTRL002	S3 vs S2	95	0
CTRL002	S3 vs S2	96	0
CTRL002	S3 vs S2	97	0
CTRL002	S3 vs S2	98	0.4586415479
CTRL002	S3 vs S2	99	0.9879604615
CTRL002	S3 vs S2	100	0.4586415479
CTRL002	S3 vs S2	1	-1.192944046
CTRL002	S3 vs S2	2	-1.192944046
CTRL002	S3 vs S2	3	-0.01715800394
CTRL002	S3 vs S2	4	-0.01715800394
CTRL002	S3 vs S2	5	-0.9109116542
CTRL002	S3 vs S2	6	-1.406182336
CTRL002	S3 vs S2	7	-1.118582106
CTRL002	S3 vs S2	8	-1.118582106
CTRL002	S3 vs S2	9	-0.5396351529
CTRL002	S3 vs S2	10	-0.5396351529
CTRL002	S3 vs S2	11	-0.9713610281
CTRL002	S3 vs S2	12	-0.9713610281
CTRL002	S3 vs S2	13	-0.8078843323
CTRL002	S3 vs S2	14	-0.7279040183
CTRL002	S3 vs S2	15	-0.7279040183
CTRL002	S3 vs S2	16	-0.7279040183
CTRL002	S3 vs S2	17	-2.326697368
CTRL002	S3 vs S2	18	-2.326697368
CTRL002	S3 vs S2	19	-1.868106781
CTRL002	S3 vs S2	20	-1.868106781
CTRL002	S3 vs S2	21	-0.3992968536
CTRL002	S3 vs S2	22	-0.6860440869
CTRL002	S3 vs S2	23	-0.3251730837
CTRL002	S3 vs S2	24	-0.2236964299
CTRL002	S3 vs S2	25	-0.2236964299
CTRL002	S3 vs S2	26	-0.2236964299
CTRL002	S3 vs S2	27	-0.2982512994
CTRL002	S3 vs S2	28	-0.2982512994
CTRL002	S3 vs S2	29	-1.746274178
CTRL002	S3 vs S2	30	-2.096448142
CTRL002	S3 vs S2	31	-2.096448142
CTRL002	S3 vs S2	32	-1.260961466
CTRL002	S3 vs S2	33	-1.260961466
CTRL002	S3 vs S2	34	-1.260961466
CTRL002	S3 vs S2	35	-0.6691100332
CTRL002	S3 vs S2	36	-0.5810222043
CTRL002	S3 vs S2	37	-0.5810222043
CTRL002	S3 vs S2	38	-1.515036376
CTRL002	S3 vs S2	39	-1.791970064
CTRL002	S3 vs S2	40	-1.791970064
CTRL002	S3 vs S2	41	-1.791970064
CTRL002	S3 vs S2	42	-2.06689239
CTRL002	S3 vs S2	43	-2.06689239
CTRL002	S3 vs S2	44	-1.381220338
CTRL002	S3 vs S2	45	-0.5157435356
CTRL002	S3 vs S2	46	-1.381220338
CTRL002	S3 vs S2	47	-1.224143804
CTRL002	S3 vs S2	48	-1.226297371
CTRL002	S3 vs S2	49	-1.226297371
CTRL002	S3 vs S2	50	-1.311751762
CTRL002	S3 vs S2	51	-1.311751762
CTRL002	S3 vs S2	52	-0.9982558591
CTRL002	S3 vs S2	53	0.03705016576
CTRL002	S3 vs S2	54	0.03705016576
CTRL002	S3 vs S2	55	-0.4961966596
CTRL002	S3 vs S2	56	-0.9324048979
CTRL002	S3 vs S2	57	-0.9324048979
CTRL002	S3 vs S2	58	-0.6869568795
CTRL002	S3 vs S2	59	0.03906549063
CTRL002	S3 vs S2	60	0.03906549063
CTRL002	S3 vs S2	61	-0.07850040442
CTRL002	S3 vs S2	62	-0.07850040442
CTRL002	S3 vs S2	63	0.712856437
CTRL002	S3 vs S2	64	0.712856437
CTRL002	S3 vs S2	65	0.1797582267
CTRL002	S3 vs S2	66	0.1797582267
CTRL002	S3 vs S2	67	0.1384785001
CTRL002	S3 vs S2	68	-0.06212092587
CTRL002	S3 vs S2	69	-0.1832282144
CTRL002	S3 vs S2	70	-0.1832282144
CTRL002	S3 vs S2	71	0.5204717006
CTRL002	S3 vs S2	72	0.5204717006
CTRL002	S3 vs S2	73	0.3792979934
CTRL002	S3 vs S2	74	0.2648246493
CTRL002	S3 vs S2	75	0.2648246493
CTRL002	S3 vs S2	76	0.4915332679
CTRL002	S3 vs S2	77	0.6710764348
CTRL002	S3 vs S2	78	0.4915332679
CTRL002	S3 vs S2	79	0.4049099015
CTRL002	S3 vs S2	80	0.4049099015
CTRL002	S3 vs S2	81	1.398233353
CTRL002	S3 vs S2	82	1.398233353
CTRL002	S3 vs S2	83	0.7774930543
CTRL002	S3 vs S2	84	0.7774930543
CTRL002	S3 vs S2	85	1.013535069
CTRL002	S3 vs S2	86	1.013535069
CTRL002	S3 vs S2	87	1.04895614
CTRL002	S3 vs S2	88	0.003731615875
CTRL002	S3 vs S2	89	0.881113938
CTRL002	S3 vs S2	90	0.5853823395
CTRL002	S3 vs S2	91	0.5853823395
CTRL002	S3 vs S2	92	0.5853823395
CTRL002	S3 vs S2	93	0.7189650989
CTRL002	S3 vs S2	94	0.7647898902
CTRL002	S3 vs S2	95	0.7189650989
CTRL002	S3 vs S2	96	0.1646990075
CTRL002	S3 vs S2	97	0.1646990075
CTRL002	S3 vs S2	98	0.4512153417
CTRL002	S3 vs S2	99	0.4512153417
CTRL002	S3 vs S2	100	0.4512153417
CTRL002	S3 vs S2	1	-1.332677079
CTRL002	S3 vs S2	2	-0.7946397296
CTRL002	S3 vs S2	3	-0.7946397296
CTRL002	S3 vs S2	4	-0.5692745826
CTRL002	S3 vs S2	5	-0.5692745826
CTRL002	S3 vs S2	6	-1.283861688
CTRL002	S3 vs S2	7	-1.352402124
CTRL002	S3 vs S2	8	-1.283861688
CTRL002	S3 vs S2	9	-0.6437843588
CTRL002	S3 vs S2	10	-0.6437843588
CTRL002	S3 vs S2	11	-1.463612521
CTRL002	S3 vs S2	12	-1.463612521
CTRL002	S3 vs S2	13	-2.290975902
CTRL002	S3 vs S2	14	-1.04168067
CTRL002	S3 vs S2	15	-1.147564212
CTRL002	S3 vs S2	16	-1.147564212
CTRL002	S3 vs S2	17	-1.147564212
CTRL002	S3 vs S2	18	-0.5854652337
CTRL002	S3 vs S2	19	-0.5854652337
CTRL002	S3 vs S2	20	-0.8038098051
CTRL002	S3 vs S2	21	-0.8038098051
CTRL002	S3 vs S2	22	-0.8600882185
CTRL002	S3 vs S2	23	-1.361605651
CTRL002	S3 vs S2	24	-1.449046577
CTRL002	S3 vs S2	25	-1.586256602
CTRL002	S3 vs S2	26	-1.586256602
CTRL002	S3 vs S2	27	-1.315736795
CTRL002	S3 vs S2	28	-0.7069873233
CTRL002	S3 vs S2	29	-0.7069873233
CTRL002	S3 vs S2	30	-1.472655094
CTRL002	S3 vs S2	31	-1.472655094
CTRL002	S3 vs S2	32	-1.601406538
CTRL002	S3 vs S2	33	-1.267572125
CTRL002	S3 vs S2	34	-1.267572125
CTRL002	S3 vs S2	35	-0.4082827011
CTRL002	S3 vs S2	36	-0.4082827011
CTRL002	S3 vs S2	37	-0.4082827011
CTRL002	S3 vs S2	38	-0.5490635696
CTRL002	S3 vs S2	39	-0.5490635696
CTRL002	S3 vs S2	40	-0.6794656968
CTRL002	S3 vs S2	41	-0.8795476494
CTRL002	S3 vs S2	42	-0.8795476494
CTRL002	S3 vs S2	43	-0.8795476494
CTRL002	S3 vs S2	44	-0.6770834151
CTRL002	S3 vs S2	45	-0.2602548268
CTRL002	S3 vs S2	46	-0.2602548268
CTRL002	S3 vs S2	47	-0.4107967329
CTRL002	S3 vs S2	48	-0.4107967329
CTRL002	S3 vs S2	49	-0.6761891797
CTRL002	S3 vs S2	50	-0.1790509821
CTRL002	S3 vs S2	51	0.0558530798
CTRL002	S3 vs S2	52	0.2845241853
CTRL002	S3 vs S2	53	0.0558530798
CTRL002	S3 vs S2	54	0.2845241853
CTRL002	S3 vs S2	55	0.5442051772
CTRL002	S3 vs S2	56	0.6601836688
CTRL002	S3 vs S2	57	0.6601836688
CTRL002	S3 vs S2	58	0.6601836688
CTRL002	S3 vs S2	59	-0.07911090974
CTRL002	S3 vs S2	60	-0.07911090974
CTRL002	S3 vs S2	61	1.005501077
CTRL002	S3 vs S2	62	1.005501077
CTRL002	S3 vs S2	63	0.6095759114
CTRL002	S3 vs S2	64	0.6095759114
CTRL002	S3 vs S2	65	0.5405578312
CTRL002	S3 vs S2	66	0.5405578312
CTRL002	S3 vs S2	67	0.5405578312
CTRL002	S3 vs S2	68	0.5399343644
CTRL002	S3 vs S2	69	1.013718151
CTRL002	S3 vs S2	70	1.013718151
CTRL002	S3 vs S2	71	1.013718151
CTRL002	S3 vs S2	72	1.488511329
CTRL002	S3 vs S2	73	0.4258411503
CTRL002	S3 vs S2	74	0.135329335
CTRL002	S3 vs S2	75	0.135329335
CTRL002	S3 vs S2	76	1.041156558
CTRL002	S3 vs S2	77	1.661388179
CTRL002	S3 vs S2	78	1.661388179
CTRL002	S3 vs S2	79	1.721515145
CTRL002	S3 vs S2	80	1.603580771
CTRL002	S3 vs S2	81	1.65730864
CTRL002	S3 vs S2	82	0.4394490491
CTRL002	S3 vs S2	83	0.99230892
CTRL002	S3 vs S2	84	0.4369842949
CTRL002	S3 vs S2	85	0.99230892
CTRL002	S3 vs S2	86	0.4369842949
CTRL002	S3 vs S2	87	1.113509985
CTRL002	S3 vs S2	88	0.6954289016
CTRL002	S3 vs S2	89	1.447729493
CTRL002	S3 vs S2	90	1.462791668
CTRL002	S3 vs S2	91	1.462791668
CTRL002	S3 vs S2	92	0.9700532231
CTRL002	S3 vs S2	93	0.3882323774
CTRL002	S3 vs S2	94	0.6931119323
CTRL002	S3 vs S2	95	0.6931119323
CTRL002	S3 vs S2	96	0.868826995
CTRL002	S3 vs S2	97	0.9143075623
CTRL002	S3 vs S2	98	0.9143075623
CTRL002	S3 vs S2	99	0.681162615
CTRL002	S3 vs S2	100	0.681162615
CTRL002	S3 vs S2	1	-0.6617520301
CTRL002	S3 vs S2	2	-0.3946072145
CTRL002	S3 vs S2	3	-0.1809500536
CTRL002	S3 vs S2	4	-0.1809500536
CTRL002	S3 vs S2	5	-0.02264943054
CTRL002	S3 vs S2	6	0.1224058636
CTRL002	S3 vs S2	7	0.7539970955
CTRL002	S3 vs S2	8	0.7539970955
CTRL002	S3 vs S2	9	0.9908521054
CTRL002	S3 vs S2	10	0.3653842192
CTRL002	S3 vs S2	11	0
CTRL002	S3 vs S2	12	0
CTRL002	S3 vs S2	13	-0.4698934639
CTRL002	S3 vs S2	14	0.007762741771
CTRL002	S3 vs S2	15	0.007762741771
CTRL002	S3 vs S2	16	1.156702637
CTRL002	S3 vs S2	17	1.156702637
CTRL002	S3 vs S2	18	0.772839325
CTRL002	S3 vs S2	19	0.2106012502
CTRL002	S3 vs S2	20	-0.04258391808
CTRL002	S3 vs S2	21	0.2106012502
CTRL002	S3 vs S2	22	0.08396641823
CTRL002	S3 vs S2	23	0.2459994663
CTRL002	S3 vs S2	24	0.08396641823
CTRL002	S3 vs S2	25	-0.2431889009
CTRL002	S3 vs S2	26	-0.2745038282
CTRL002	S3 vs S2	27	-0.2745038282
CTRL002	S3 vs S2	28	-0.2745038282
CTRL002	S3 vs S2	29	-0.3246593191
CTRL002	S3 vs S2	30	-0.8904621282
CTRL002	S3 vs S2	31	-0.8904621282
CTRL002	S3 vs S2	32	0.2487223413
CTRL002	S3 vs S2	33	0.2487223413
CTRL002	S3 vs S2	34	0.3570681662
CTRL002	S3 vs S2	35	0
CTRL002	S3 vs S2	36	0.9842397744
CTRL002	S3 vs S2	37	0.9842397744
CTRL002	S3 vs S2	38	0.9842397744
CTRL002	S3 vs S2	39	0.6835321332
CTRL002	S3 vs S2	40	0.6835321332
CTRL002	S3 vs S2	41	1.453183869
CTRL002	S3 vs S2	42	1.453183869
CTRL002	S3 vs S2	43	0.8512465888
CTRL002	S3 vs S2	44	0.8512465888
CTRL002	S3 vs S2	45	1.376258478
CTRL002	S3 vs S2	46	1.376258478
CTRL002	S3 vs S2	47	1.236279577
CTRL002	S3 vs S2	48	0.8081179669
CTRL002	S3 vs S2	49	0.7302087016
CTRL002	S3 vs S2	50	0.589911945
CTRL002	S3 vs S2	51	0.7302087016
CTRL002	S3 vs S2	52	0.589911945
CTRL002	S3 vs S2	53	1.396739508
CTRL002	S3 vs S2	54	1.273604254
CTRL002	S3 vs S2	55	1.273604254
CTRL002	S3 vs S2	56	0.5979064891
CTRL002	S3 vs S2	57	0.5979064891
CTRL002	S3 vs S2	58	0.6758906184
CTRL002	S3 vs S2	59	0.8779120719
CTRL002	S3 vs S2	60	1.453567364
CTRL002	S3 vs S2	61	1.453567364
CTRL002	S3 vs S2	62	1.453567364
CTRL002	S3 vs S2	63	1.433804244
CTRL002	S3 vs S2	64	1.372049481
CTRL002	S3 vs S2	65	1.269919178
CTRL002	S3 vs S2	66	1.269919178
CTRL002	S3 vs S2	67	1.134823979
CTRL002	S3 vs S2	68	0.6688965533
CTRL002	S3 vs S2	69	1.134823979
CTRL002	S3 vs S2	70	1.297676711
CTRL002	S3 vs S2	71	1.297676711
CTRL002	S3 vs S2	72	0.5338108969
CTRL002	S3 vs S2	73	0.2025944776
CTRL002	S3 vs S2	74	0.2025944776
CTRL002	S3 vs S2	75	1.037866865
CTRL002	S3 vs S2	76	1.037866865
CTRL002	S3 vs S2	77	0.7947980701
CTRL002	S3 vs S2	78	0.5479769455
CTRL002	S3 vs S2	79	0.7947980701
CTRL002	S3 vs S2	80	0.6788593794
CTRL002	S3 vs S2	81	0.6788593794
CTRL002	S3 vs S2	82	0.6788593794
CTRL002	S3 vs S2	83	0.6227663481
CTRL002	S3 vs S2	84	1.111780794
CTRL002	S3 vs S2	85	0.2221974474
CTRL002	S3 vs S2	86	0.6578892964
CTRL002	S3 vs S2	87	0.6578892964
CTRL002	S3 vs S2	88	1.27384552
CTRL002	S3 vs S2	89	1.27384552
CTRL002	S3 vs S2	90	0.4169098965
CTRL002	S3 vs S2	91	0.4169098965
CTRL002	S3 vs S2	92	0.5509727144
CTRL002	S3 vs S2	93	1.377838805
CTRL002	S3 vs S2	94	0.5509727144
CTRL002	S3 vs S2	95	0.7564411006
CTRL002	S3 vs S2	96	0.4393825731
CTRL002	S3 vs S2	97	0.2432752644
CTRL002	S3 vs S2	98	0.2432752644
CTRL002	S3 vs S2	99	0.9248000819
[truncated: 654,601 more rows]
