# Supplementary material for: SAMMY-seq reveals early alteration of heterochromatin and deregulation of bivalent genes in Hutchinson-Gilford Progeria Syndrome
Source: Nat Commun. 2020 Dec 8;11:6274. doi: 10.1038/s41467-020-20048-9 (PMC7722762; doi:10.1038/s41467-020-20048-9)
Supplement: Supplementary file 4 — Source Data [file 41467_2020_20048_MOESM4_ESM.zip › SebestyenMarullo_etal_SourceDataFile3/Supplementary Figure 7d.txt]

patient_id	ensembl_id	is_present	tpm
CTRL002	ENSG00000000419.12	No	24.342196
CTRL004	ENSG00000000419.12	No	26.432667
CTRL013	ENSG00000000419.12	No	19.082805
HGPS167	ENSG00000000419.12	No	18.052193
HGPS169	ENSG00000000419.12	No	15.937701
HGPS188	ENSG00000000419.12	No	18.595757
CTRL002	ENSG00000000457.13	No	4.40237285
CTRL004	ENSG00000000457.13	No	2.0793969
CTRL013	ENSG00000000457.13	No	1.458627
HGPS167	ENSG00000000457.13	No	1.5537027
HGPS169	ENSG00000000457.13	No	1.474674
HGPS188	ENSG00000000457.13	No	2.566779
CTRL002	ENSG00000000460.16	No	1.787709
CTRL004	ENSG00000000460.16	No	1.8450901
CTRL013	ENSG00000000460.16	No	0.831873
HGPS167	ENSG00000000460.16	No	1.2318876
HGPS169	ENSG00000000460.16	No	0.8544333229388
HGPS188	ENSG00000000460.16	No	2.2457423
CTRL002	ENSG00000000938.12	No	0.3238497
CTRL004	ENSG00000000938.12	No	0.0147131
CTRL013	ENSG00000000938.12	No	0
HGPS167	ENSG00000000938.12	No	0.02614129
HGPS169	ENSG00000000938.12	No	0
HGPS188	ENSG00000000938.12	No	0
CTRL002	ENSG00000000971.15	No	14.272657
CTRL004	ENSG00000000971.15	No	7.158423
CTRL013	ENSG00000000971.15	No	3.8135943
HGPS167	ENSG00000000971.15	No	10.139236
HGPS169	ENSG00000000971.15	No	11.285536
HGPS188	ENSG00000000971.15	No	2.553502
CTRL002	ENSG00000001036.13	No	24.729161
CTRL004	ENSG00000001036.13	No	17.813592
CTRL013	ENSG00000001036.13	No	21.260813
HGPS167	ENSG00000001036.13	No	12.5837857
HGPS169	ENSG00000001036.13	No	9.768477
HGPS188	ENSG00000001036.13	No	17.292283
CTRL002	ENSG00000001084.10	No	11.2340824
CTRL004	ENSG00000001084.10	No	2.3276736
CTRL013	ENSG00000001084.10	No	1.6428618
HGPS167	ENSG00000001084.10	No	2.7275454
HGPS169	ENSG00000001084.10	No	3.6397588
HGPS188	ENSG00000001084.10	No	8.464423
CTRL002	ENSG00000001167.14	No	3.95667
CTRL004	ENSG00000001167.14	No	1.782064
CTRL013	ENSG00000001167.14	No	1.344635
HGPS167	ENSG00000001167.14	No	1.9585363
HGPS169	ENSG00000001167.14	No	1.4820026
HGPS188	ENSG00000001167.14	No	4.012004
CTRL002	ENSG00000001460.17	No	3.252421
CTRL004	ENSG00000001460.17	No	1.8076568
CTRL013	ENSG00000001460.17	No	2.1410627
HGPS167	ENSG00000001460.17	No	1.733116
HGPS169	ENSG00000001460.17	No	1.7318001
HGPS188	ENSG00000001460.17	No	2.574771
CTRL002	ENSG00000001461.16	No	14.26308
CTRL004	ENSG00000001461.16	No	6.266457
CTRL013	ENSG00000001461.16	No	4.551425
HGPS167	ENSG00000001461.16	No	5.5081544
HGPS169	ENSG00000001461.16	No	6.1267364
HGPS188	ENSG00000001461.16	No	14.599956
CTRL002	ENSG00000001561.6	No	0.278401
CTRL004	ENSG00000001561.6	No	0.137243
CTRL013	ENSG00000001561.6	No	0.389711
HGPS167	ENSG00000001561.6	No	0.0834345
HGPS169	ENSG00000001561.6	No	0.53684
HGPS188	ENSG00000001561.6	No	0.0742489
CTRL002	ENSG00000001617.11	No	3.922926
CTRL004	ENSG00000001617.11	No	1.4738071
CTRL013	ENSG00000001617.11	No	0.46296500087693
HGPS167	ENSG00000001617.11	No	0.7881493
HGPS169	ENSG00000001617.11	No	0.1292055
HGPS188	ENSG00000001617.11	No	1.7361007
CTRL002	ENSG00000001626.14	No	3.1877386
CTRL004	ENSG00000001626.14	No	3.27999627
CTRL013	ENSG00000001626.14	No	3.1649425
HGPS167	ENSG00000001626.14	Yes	3.14418377
HGPS169	ENSG00000001626.14	Yes	0.00637528
HGPS188	ENSG00000001626.14	No	7.787457
CTRL002	ENSG00000001629.9	No	36.108469
CTRL004	ENSG00000001629.9	No	10.919268
CTRL013	ENSG00000001629.9	No	15.171054
HGPS167	ENSG00000001629.9	No	10.0349283
HGPS169	ENSG00000001629.9	No	13.3654169
HGPS188	ENSG00000001629.9	No	19.821599
CTRL002	ENSG00000001630.15	No	29.44579
CTRL004	ENSG00000001630.15	No	17.8495118
CTRL013	ENSG00000001630.15	No	15.92084
HGPS167	ENSG00000001630.15	No	9.346861
HGPS169	ENSG00000001630.15	No	9.545752
HGPS188	ENSG00000001630.15	No	24.149712
CTRL002	ENSG00000001631.15	No	25.155174
CTRL004	ENSG00000001631.15	No	9.126446
CTRL013	ENSG00000001631.15	No	8.2967914
HGPS167	ENSG00000001631.15	No	8.7642223
HGPS169	ENSG00000001631.15	No	7.680928
HGPS188	ENSG00000001631.15	No	14.908562
CTRL002	ENSG00000002016.17	No	11.7071412
CTRL004	ENSG00000002016.17	No	3.403813678
CTRL013	ENSG00000002016.17	No	2.4721079
HGPS167	ENSG00000002016.17	No	2.5588943
HGPS169	ENSG00000002016.17	No	3.4287179
HGPS188	ENSG00000002016.17	No	6.7040569
CTRL002	ENSG00000002330.13	No	20.698338
CTRL004	ENSG00000002330.13	No	16.9586328
CTRL013	ENSG00000002330.13	No	14.73889
HGPS167	ENSG00000002330.13	No	15.152094
HGPS169	ENSG00000002330.13	No	14.636589
HGPS188	ENSG00000002330.13	No	14.778246
CTRL002	ENSG00000002549.12	No	15.447332
CTRL004	ENSG00000002549.12	No	13.064864265
CTRL013	ENSG00000002549.12	No	9.984412
HGPS167	ENSG00000002549.12	No	10.1029363
HGPS169	ENSG00000002549.12	No	10.5461345
HGPS188	ENSG00000002549.12	No	12.78595
CTRL002	ENSG00000002587.9	Yes	0.00848063
CTRL004	ENSG00000002587.9	Yes	0.00473611
CTRL013	ENSG00000002587.9	Yes	0
HGPS167	ENSG00000002587.9	Yes	0.00470737
HGPS169	ENSG00000002587.9	Yes	0
HGPS188	ENSG00000002587.9	Yes	0.0054556
CTRL002	ENSG00000002726.20	No	0.0427705
CTRL004	ENSG00000002726.20	No	0.0387349
CTRL013	ENSG00000002726.20	No	0
HGPS167	ENSG00000002726.20	No	0.0274903
HGPS169	ENSG00000002726.20	No	0.00989078
HGPS188	ENSG00000002726.20	No	0.0596274
CTRL002	ENSG00000002745.12	No	0.387075
CTRL004	ENSG00000002745.12	No	0.0824194
CTRL013	ENSG00000002745.12	No	0.1251502
HGPS167	ENSG00000002745.12	No	0.5673277
HGPS169	ENSG00000002745.12	No	0.141888
HGPS188	ENSG00000002745.12	No	0.117101
CTRL002	ENSG00000002746.14	No	2.2399686
CTRL004	ENSG00000002746.14	No	0.9280223
CTRL013	ENSG00000002746.14	No	0.4358747
HGPS167	ENSG00000002746.14	No	0.2853596
HGPS169	ENSG00000002746.14	No	0.1714526
HGPS188	ENSG00000002746.14	No	1.2648572
CTRL002	ENSG00000002822.15	No	8.74692
CTRL004	ENSG00000002822.15	No	3.5120015
CTRL013	ENSG00000002822.15	No	2.404061
HGPS167	ENSG00000002822.15	No	3.3038694
HGPS169	ENSG00000002822.15	No	3.772508
HGPS188	ENSG00000002822.15	No	5.9790395
CTRL002	ENSG00000002834.17	No	52.025389
CTRL004	ENSG00000002834.17	No	40.0749787
CTRL013	ENSG00000002834.17	No	23.140164
HGPS167	ENSG00000002834.17	No	22.1684185
HGPS169	ENSG00000002834.17	No	20.189712
HGPS188	ENSG00000002834.17	No	31.787419
CTRL002	ENSG00000002919.14	No	5.656688
CTRL004	ENSG00000002919.14	No	3.5468051
CTRL013	ENSG00000002919.14	No	2.06018743
HGPS167	ENSG00000002919.14	No	2.8684208
HGPS169	ENSG00000002919.14	No	2.6844202
HGPS188	ENSG00000002919.14	No	3.579159
CTRL002	ENSG00000002933.7	No	0.523181
CTRL004	ENSG00000002933.7	No	0.1092932
CTRL013	ENSG00000002933.7	No	0.146873
HGPS167	ENSG00000002933.7	No	0.185162
HGPS169	ENSG00000002933.7	No	0.0802356
HGPS188	ENSG00000002933.7	No	0.321402
CTRL002	ENSG00000003056.7	No	27.176104
CTRL004	ENSG00000003056.7	No	17.806363628013
CTRL013	ENSG00000003056.7	No	13.123374730231
HGPS167	ENSG00000003056.7	No	13.6008526371585
HGPS169	ENSG00000003056.7	No	15.755335148
HGPS188	ENSG00000003056.7	No	17.617993
CTRL002	ENSG00000003137.8	No	0.5754133
CTRL004	ENSG00000003137.8	No	0.0817285
CTRL013	ENSG00000003137.8	No	0.229875
HGPS167	ENSG00000003137.8	No	0.2414063
HGPS169	ENSG00000003137.8	No	0.00770301
HGPS188	ENSG00000003137.8	No	0.303464
CTRL002	ENSG00000003147.17	Yes	0.7305
CTRL004	ENSG00000003147.17	Yes	0.26367818
CTRL013	ENSG00000003147.17	Yes	0.101877
HGPS167	ENSG00000003147.17	Yes	0.21275339
HGPS169	ENSG00000003147.17	Yes	0.1425998
HGPS188	ENSG00000003147.17	No	0.5872961
CTRL002	ENSG00000003249.13	No	1.1101373
CTRL004	ENSG00000003249.13	No	0.3189009
CTRL013	ENSG00000003249.13	No	0.0544437481
HGPS167	ENSG00000003249.13	No	0.14757939
HGPS169	ENSG00000003249.13	No	0.0301096
HGPS188	ENSG00000003249.13	No	0.5198582
CTRL002	ENSG00000003393.14	No	15.439593
CTRL004	ENSG00000003393.14	No	6.8221232
CTRL013	ENSG00000003393.14	No	4.6698985
HGPS167	ENSG00000003393.14	No	4.8571393
HGPS169	ENSG00000003393.14	No	5.2803156
HGPS188	ENSG00000003393.14	No	15.668166
CTRL002	ENSG00000003400.14	No	2.725307
CTRL004	ENSG00000003400.14	No	1.6003517
CTRL013	ENSG00000003400.14	No	1.199603
HGPS167	ENSG00000003400.14	No	0.4119833
HGPS169	ENSG00000003400.14	No	0.5994326
HGPS188	ENSG00000003400.14	No	0.1974043
CTRL002	ENSG00000003402.19	No	28.970024
CTRL004	ENSG00000003402.19	No	14.82521586
CTRL013	ENSG00000003402.19	No	12.9154640132258
HGPS167	ENSG00000003402.19	No	15.4939958
HGPS169	ENSG00000003402.19	No	12.4570908
HGPS188	ENSG00000003402.19	No	18.526445
CTRL002	ENSG00000003436.15	No	39.206379
CTRL004	ENSG00000003436.15	No	20.116941
CTRL013	ENSG00000003436.15	No	9.975302
HGPS167	ENSG00000003436.15	No	25.2896592
HGPS169	ENSG00000003436.15	No	19.587807
HGPS188	ENSG00000003436.15	No	17.23561
CTRL002	ENSG00000003509.15	No	9.391396042
CTRL004	ENSG00000003509.15	No	4.2059889
CTRL013	ENSG00000003509.15	No	4.089286049
HGPS167	ENSG00000003509.15	No	3.53366017
HGPS169	ENSG00000003509.15	No	4.166065
HGPS188	ENSG00000003509.15	No	5.876924
CTRL002	ENSG00000003756.16	No	64.975411
CTRL004	ENSG00000003756.16	No	20.968533
CTRL013	ENSG00000003756.16	No	20.5036142
HGPS167	ENSG00000003756.16	No	19.8595735
HGPS169	ENSG00000003756.16	No	25.753355
HGPS188	ENSG00000003756.16	No	42.8853129
CTRL002	ENSG00000003987.13	No	2.656242
CTRL004	ENSG00000003987.13	No	0.841013
CTRL013	ENSG00000003987.13	No	0.2987037
HGPS167	ENSG00000003987.13	No	0.3702877
HGPS169	ENSG00000003987.13	No	0.3319356
HGPS188	ENSG00000003987.13	No	1.235752
CTRL002	ENSG00000003989.17	No	0.310266
CTRL004	ENSG00000003989.17	No	0.026648111044773
CTRL013	ENSG00000003989.17	No	0
HGPS167	ENSG00000003989.17	No	0.02130462
HGPS169	ENSG00000003989.17	No	0.014757506
HGPS188	ENSG00000003989.17	No	0.00623314930608
CTRL002	ENSG00000004059.10	No	45.157244
CTRL004	ENSG00000004059.10	No	32.444583
CTRL013	ENSG00000004059.10	No	29.689506
HGPS167	ENSG00000004059.10	No	27.8782785
HGPS169	ENSG00000004059.10	No	22.074531
HGPS188	ENSG00000004059.10	No	27.728612
CTRL002	ENSG00000004139.13	No	4.016148
CTRL004	ENSG00000004139.13	No	1.1395567
CTRL013	ENSG00000004139.13	No	0.3040631
HGPS167	ENSG00000004139.13	No	0.9396483
HGPS169	ENSG00000004139.13	No	0.9118798
HGPS188	ENSG00000004139.13	No	2.4128544
CTRL002	ENSG00000004142.11	No	16.5383
CTRL004	ENSG00000004142.11	No	12.4045
CTRL013	ENSG00000004142.11	No	10.0566
HGPS167	ENSG00000004142.11	No	7.29288
HGPS169	ENSG00000004142.11	No	7.39982
HGPS188	ENSG00000004142.11	No	11.5391
CTRL002	ENSG00000004399.12	No	58.417361
CTRL004	ENSG00000004399.12	No	18.911018
CTRL013	ENSG00000004399.12	No	8.941841
HGPS167	ENSG00000004399.12	No	17.7159495
HGPS169	ENSG00000004399.12	No	11.105113
HGPS188	ENSG00000004399.12	No	31.2529350029264
CTRL002	ENSG00000004455.16	No	35.211895
CTRL004	ENSG00000004455.16	No	32.827243
CTRL013	ENSG00000004455.16	No	23.14986305
HGPS167	ENSG00000004455.16	No	20.4646483
HGPS169	ENSG00000004455.16	No	19.670581
HGPS188	ENSG00000004455.16	No	26.8802
CTRL002	ENSG00000004468.12	No	0.5181013
CTRL004	ENSG00000004468.12	No	0.0378639
CTRL013	ENSG00000004468.12	No	0.153404
HGPS167	ENSG00000004468.12	No	0.06141489
HGPS169	ENSG00000004468.12	No	0.0685444
HGPS188	ENSG00000004468.12	No	0.2508392
CTRL002	ENSG00000004478.7	No	10.012193
CTRL004	ENSG00000004478.7	No	4.6780319
CTRL013	ENSG00000004478.7	No	4.694049
HGPS167	ENSG00000004478.7	No	3.741525
HGPS169	ENSG00000004478.7	No	5.4887966
HGPS188	ENSG00000004478.7	No	7.342613
CTRL002	ENSG00000004487.15	No	19.060773
CTRL004	ENSG00000004487.15	No	11.0582793
CTRL013	ENSG00000004487.15	No	9.527405
HGPS167	ENSG00000004487.15	No	8.4208005
HGPS169	ENSG00000004487.15	No	9.220866
HGPS188	ENSG00000004487.15	No	16.001753
CTRL002	ENSG00000004534.14	No	25.301756
CTRL004	ENSG00000004534.14	No	10.91277534
CTRL013	ENSG00000004534.14	No	8.12157905
HGPS167	ENSG00000004534.14	No	10.4203204
HGPS169	ENSG00000004534.14	No	11.8959815
HGPS188	ENSG00000004534.14	No	13.1163552
CTRL002	ENSG00000004660.14	No	1.644727
CTRL004	ENSG00000004660.14	No	0.5148071
CTRL013	ENSG00000004660.14	No	0.442648
HGPS167	ENSG00000004660.14	No	0.5213752
HGPS169	ENSG00000004660.14	No	0.4742514
HGPS188	ENSG00000004660.14	No	1.2638219
CTRL002	ENSG00000004700.15	No	18.84914
CTRL004	ENSG00000004700.15	No	18.4404841
CTRL013	ENSG00000004700.15	No	9.462467
HGPS167	ENSG00000004700.15	No	15.268608
HGPS169	ENSG00000004700.15	No	15.00313
HGPS188	ENSG00000004700.15	No	22.209494
CTRL002	ENSG00000004766.15	No	18.281902
CTRL004	ENSG00000004766.15	No	8.9908965
CTRL013	ENSG00000004766.15	No	6.742870445
HGPS167	ENSG00000004766.15	No	6.0868623
HGPS169	ENSG00000004766.15	No	7.572411
HGPS188	ENSG00000004766.15	No	12.0928570108517
CTRL002	ENSG00000004776.12	No	6.54822
CTRL004	ENSG00000004776.12	No	0.4724652
CTRL013	ENSG00000004776.12	No	1.634665
HGPS167	ENSG00000004776.12	No	0.3375032
HGPS169	ENSG00000004776.12	No	0.12014792
HGPS188	ENSG00000004776.12	No	3.93087
CTRL002	ENSG00000004777.18	No	1.5619265
CTRL004	ENSG00000004777.18	No	0.5454986
CTRL013	ENSG00000004777.18	No	0.6118346
HGPS167	ENSG00000004777.18	No	0.63547864
HGPS169	ENSG00000004777.18	No	0.3622452
HGPS188	ENSG00000004777.18	No	0.5985434
CTRL002	ENSG00000004779.9	No	24.880577
CTRL004	ENSG00000004779.9	No	30.213264
CTRL013	ENSG00000004779.9	No	19.458119
HGPS167	ENSG00000004779.9	No	24.0662286
HGPS169	ENSG00000004779.9	No	23.144898
HGPS188	ENSG00000004779.9	No	29.522026
CTRL002	ENSG00000004799.7	No	0.0434132
CTRL004	ENSG00000004799.7	No	0.00432141
CTRL013	ENSG00000004799.7	No	0
HGPS167	ENSG00000004799.7	No	0.1953035
HGPS169	ENSG00000004799.7	No	0.0340983
HGPS188	ENSG00000004799.7	No	0.1503477
CTRL002	ENSG00000004809.13	No	0.827548
CTRL004	ENSG00000004809.13	No	0.236954
CTRL013	ENSG00000004809.13	No	0.188851
HGPS167	ENSG00000004809.13	No	0.132158
HGPS169	ENSG00000004809.13	No	0.246237
HGPS188	ENSG00000004809.13	No	0.53011
CTRL002	ENSG00000004838.13	No	0.5746947
CTRL004	ENSG00000004838.13	No	0.45264291
CTRL013	ENSG00000004838.13	No	0.0455511
HGPS167	ENSG00000004838.13	No	0.2976093
HGPS169	ENSG00000004838.13	No	0.146812
HGPS188	ENSG00000004838.13	No	0.4767853
CTRL002	ENSG00000004846.16	No	0.2325889
CTRL004	ENSG00000004846.16	No	0.01480184
CTRL013	ENSG00000004846.16	No	0.0256181
HGPS167	ENSG00000004846.16	No	0.01166949
HGPS169	ENSG00000004846.16	No	0.0386739
HGPS188	ENSG00000004846.16	Yes	0
CTRL002	ENSG00000004864.13	No	2.895126
CTRL004	ENSG00000004864.13	No	3.2896705
CTRL013	ENSG00000004864.13	No	4.21029
HGPS167	ENSG00000004864.13	No	1.9638841
HGPS169	ENSG00000004864.13	No	2.570635
HGPS188	ENSG00000004864.13	No	2.823581
CTRL002	ENSG00000004866.20	No	23.577069
CTRL004	ENSG00000004866.20	No	3.26960023
CTRL013	ENSG00000004866.20	No	3.349874
HGPS167	ENSG00000004866.20	No	2.4955154
HGPS169	ENSG00000004866.20	No	3.6555799
HGPS188	ENSG00000004866.20	No	9.9059
CTRL002	ENSG00000004897.11	No	34.053831
CTRL004	ENSG00000004897.11	No	23.6162105
CTRL013	ENSG00000004897.11	No	17.088461
HGPS167	ENSG00000004897.11	No	16.817950398416
HGPS169	ENSG00000004897.11	No	13.728267
HGPS188	ENSG00000004897.11	No	26.106313
CTRL002	ENSG00000004939.13	No	0.2831336
CTRL004	ENSG00000004939.13	No	0.05105848
CTRL013	ENSG00000004939.13	No	0.168817
HGPS167	ENSG00000004939.13	No	0.07618365
HGPS169	ENSG00000004939.13	No	0.239381
HGPS188	ENSG00000004939.13	No	0.158414
CTRL002	ENSG00000004948.13	No	0
CTRL004	ENSG00000004948.13	No	0
CTRL013	ENSG00000004948.13	No	0
HGPS167	ENSG00000004948.13	No	0
HGPS169	ENSG00000004948.13	No	0
HGPS188	ENSG00000004948.13	No	0
CTRL002	ENSG00000004975.11	No	10.757105
CTRL004	ENSG00000004975.11	No	5.5702326
CTRL013	ENSG00000004975.11	No	4.1205506
HGPS167	ENSG00000004975.11	No	4.5551072
HGPS169	ENSG00000004975.11	No	5.0150911
HGPS188	ENSG00000004975.11	No	7.7927953
CTRL002	ENSG00000005001.9	No	0
CTRL004	ENSG00000005001.9	No	0.0491019
CTRL013	ENSG00000005001.9	No	0
HGPS167	ENSG00000005001.9	No	0
HGPS169	ENSG00000005001.9	No	0
HGPS188	ENSG00000005001.9	No	0
CTRL002	ENSG00000005007.12	No	15.7533615
CTRL004	ENSG00000005007.12	No	5.1126735
CTRL013	ENSG00000005007.12	No	2.9235403
HGPS167	ENSG00000005007.12	No	4.8088804
HGPS169	ENSG00000005007.12	No	4.0258639
HGPS188	ENSG00000005007.12	No	9.126757
CTRL002	ENSG00000005020.12	No	11.835262
CTRL004	ENSG00000005020.12	No	1.7672903
CTRL013	ENSG00000005020.12	No	4.394808
HGPS167	ENSG00000005020.12	No	1.8734529
HGPS169	ENSG00000005020.12	No	3.5812512
HGPS188	ENSG00000005020.12	No	10.014994
CTRL002	ENSG00000005059.15	No	9.491127
CTRL004	ENSG00000005059.15	No	4.5925178
CTRL013	ENSG00000005059.15	No	6.134365
HGPS167	ENSG00000005059.15	No	4.423426
HGPS169	ENSG00000005059.15	No	3.12203
HGPS188	ENSG00000005059.15	No	5.67787
CTRL002	ENSG00000005073.5	No	12.250545
CTRL004	ENSG00000005073.5	No	4.000999
CTRL013	ENSG00000005073.5	No	0.0734196
HGPS167	ENSG00000005073.5	No	1.001651
HGPS169	ENSG00000005073.5	No	0.17845
HGPS188	ENSG00000005073.5	No	4.11772
CTRL002	ENSG00000005075.15	No	9.886882
CTRL004	ENSG00000005075.15	No	13.314085
CTRL013	ENSG00000005075.15	No	6.4895549
HGPS167	ENSG00000005075.15	No	11.204012
HGPS169	ENSG00000005075.15	No	8.841021
HGPS188	ENSG00000005075.15	No	8.765843
CTRL002	ENSG00000005100.12	No	3.3100118
CTRL004	ENSG00000005100.12	No	1.2902493201929
CTRL013	ENSG00000005100.12	No	0.754885
HGPS167	ENSG00000005100.12	No	0.6708105
HGPS169	ENSG00000005100.12	No	0.7737434
HGPS188	ENSG00000005100.12	No	1.6048249
CTRL002	ENSG00000005102.12	No	0
CTRL004	ENSG00000005102.12	No	0.00676189450965
CTRL013	ENSG00000005102.12	No	0
HGPS167	ENSG00000005102.12	No	0.00848849
HGPS169	ENSG00000005102.12	No	0
HGPS188	ENSG00000005102.12	No	0.0189819
CTRL002	ENSG00000005108.15	No	0.006765248104
CTRL004	ENSG00000005108.15	No	0.02502964607
CTRL013	ENSG00000005108.15	No	0.0324115908
HGPS167	ENSG00000005108.15	No	0.01761241
HGPS169	ENSG00000005108.15	No	0
HGPS188	ENSG00000005108.15	No	0
CTRL002	ENSG00000005156.11	No	8.831898
CTRL004	ENSG00000005156.11	No	4.7722497
CTRL013	ENSG00000005156.11	No	3.10585127239
HGPS167	ENSG00000005156.11	No	3.2266412
HGPS169	ENSG00000005156.11	No	4.1812715
HGPS188	ENSG00000005156.11	No	5.4147168
CTRL002	ENSG00000005175.9	No	13.189219
CTRL004	ENSG00000005175.9	No	7.5129902
CTRL013	ENSG00000005175.9	No	5.64993
HGPS167	ENSG00000005175.9	No	5.0633655
HGPS169	ENSG00000005175.9	No	4.132923
HGPS188	ENSG00000005175.9	No	9.937998
CTRL002	ENSG00000005187.11	No	7.6196108
CTRL004	ENSG00000005187.11	No	2.71666685
CTRL013	ENSG00000005187.11	No	2.4085041
HGPS167	ENSG00000005187.11	No	1.9615525
HGPS169	ENSG00000005187.11	No	2.557416
HGPS188	ENSG00000005187.11	No	6.07506443
CTRL002	ENSG00000005189.19	No	1.476258
CTRL004	ENSG00000005189.19	No	1.5397862
CTRL013	ENSG00000005189.19	No	0.632964
HGPS167	ENSG00000005189.19	No	1.4271892
HGPS169	ENSG00000005189.19	No	0.5998419
HGPS188	ENSG00000005189.19	No	1.6989457
CTRL002	ENSG00000005194.14	No	8.832454
CTRL004	ENSG00000005194.14	No	7.5882427
CTRL013	ENSG00000005194.14	No	4.036927
HGPS167	ENSG00000005194.14	No	5.5001693
HGPS169	ENSG00000005194.14	No	4.589562
HGPS188	ENSG00000005194.14	No	8.08044
CTRL002	ENSG00000005206.16	No	9.3755279
CTRL004	ENSG00000005206.16	No	4.8173106
CTRL013	ENSG00000005206.16	No	3.7175986
HGPS167	ENSG00000005206.16	No	3.9837637
HGPS169	ENSG00000005206.16	No	4.111662
HGPS188	ENSG00000005206.16	No	5.683334
CTRL002	ENSG00000005238.19	No	5.042985
CTRL004	ENSG00000005238.19	No	3.5926418
CTRL013	ENSG00000005238.19	No	3.6166182
HGPS167	ENSG00000005238.19	No	3.2888114
HGPS169	ENSG00000005238.19	No	3.4329750869269
HGPS188	ENSG00000005238.19	No	3.10034699
CTRL002	ENSG00000005243.9	No	53.436537
CTRL004	ENSG00000005243.9	No	63.033235
CTRL013	ENSG00000005243.9	No	54.126295
HGPS167	ENSG00000005243.9	No	74.232573
HGPS169	ENSG00000005243.9	No	58.40292
HGPS188	ENSG00000005243.9	No	68.572076
CTRL002	ENSG00000005249.12	No	1.54726
CTRL004	ENSG00000005249.12	No	1.7494559
CTRL013	ENSG00000005249.12	No	0.1340888
HGPS167	ENSG00000005249.12	No	0.6477833
HGPS169	ENSG00000005249.12	No	0.0778982
HGPS188	ENSG00000005249.12	No	1.65515
CTRL002	ENSG00000005339.14	No	91.691229
CTRL004	ENSG00000005339.14	No	6.9932917
CTRL013	ENSG00000005339.14	No	7.7344513
HGPS167	ENSG00000005339.14	No	7.8227137
HGPS169	ENSG00000005339.14	No	10.593687
HGPS188	ENSG00000005339.14	No	19.076106
CTRL002	ENSG00000005379.15	No	2.3724697
CTRL004	ENSG00000005379.15	No	1.0337209
CTRL013	ENSG00000005379.15	No	0.12987363
HGPS167	ENSG00000005379.15	No	1.7622717
HGPS169	ENSG00000005379.15	No	0.935851
HGPS188	ENSG00000005379.15	No	1.8476646
CTRL002	ENSG00000005381.7	No	0
CTRL004	ENSG00000005381.7	No	0
CTRL013	ENSG00000005381.7	No	0
HGPS167	ENSG00000005381.7	No	0.02595546
HGPS169	ENSG00000005381.7	No	0.108303
HGPS188	ENSG00000005381.7	No	0
CTRL002	ENSG00000005421.8	No	0
CTRL004	ENSG00000005421.8	No	0.00659707
CTRL013	ENSG00000005421.8	No	0
HGPS167	ENSG00000005421.8	No	0.00816363
HGPS169	ENSG00000005421.8	No	0
HGPS188	ENSG00000005421.8	No	0
CTRL002	ENSG00000005436.13	No	8.710029
CTRL004	ENSG00000005436.13	No	3.9697178
CTRL013	ENSG00000005436.13	Yes	2.888731
HGPS167	ENSG00000005436.13	Yes	3.797708
HGPS169	ENSG00000005436.13	Yes	3.961767086
HGPS188	ENSG00000005436.13	Yes	10.370956
CTRL002	ENSG00000005448.16	No	4.5415043
CTRL004	ENSG00000005448.16	No	5.6967853
CTRL013	ENSG00000005448.16	No	4.8005066
HGPS167	ENSG00000005448.16	No	3.5954647
HGPS169	ENSG00000005448.16	No	2.8774207
HGPS188	ENSG00000005448.16	No	3.7507404
CTRL002	ENSG00000005469.11	No	13.229698
CTRL004	ENSG00000005469.11	No	4.1240669
CTRL013	ENSG00000005469.11	No	2.30854
HGPS167	ENSG00000005469.11	No	3.249826
HGPS169	ENSG00000005469.11	No	3.509848
HGPS188	ENSG00000005469.11	No	8.051303
CTRL002	ENSG00000005471.15	No	0.4720603
CTRL004	ENSG00000005471.15	No	0.0816666
CTRL013	ENSG00000005471.15	No	0.1350873
HGPS167	ENSG00000005471.15	No	0.2341859137659
HGPS169	ENSG00000005471.15	No	0.3189851
HGPS188	ENSG00000005471.15	No	0.5017388
CTRL002	ENSG00000005483.20	No	38.561284
CTRL004	ENSG00000005483.20	No	7.27691310290286
CTRL013	ENSG00000005483.20	No	8.52892300526083
HGPS167	ENSG00000005483.20	No	6.429419
HGPS169	ENSG00000005483.20	No	8.8340621
HGPS188	ENSG00000005483.20	No	25.92678
CTRL002	ENSG00000005486.16	No	8.962844
CTRL004	ENSG00000005486.16	No	5.499816
CTRL013	ENSG00000005486.16	No	5.374995
HGPS167	ENSG00000005486.16	No	4.400195
HGPS169	ENSG00000005486.16	No	8.889466
HGPS188	ENSG00000005486.16	No	3.518966
CTRL002	ENSG00000005513.9	No	0.0771236
CTRL004	ENSG00000005513.9	No	0.0424542
CTRL013	ENSG00000005513.9	No	0
HGPS167	ENSG00000005513.9	No	0.0293155
HGPS169	ENSG00000005513.9	No	0.0101305
HGPS188	ENSG00000005513.9	No	0.1084691
CTRL002	ENSG00000005700.14	No	21.1766610021396
CTRL004	ENSG00000005700.14	No	12.4443534
CTRL013	ENSG00000005700.14	No	9.998159377891
HGPS167	ENSG00000005700.14	No	9.6959358
HGPS169	ENSG00000005700.14	No	11.3122547
HGPS188	ENSG00000005700.14	No	17.667887704456
CTRL002	ENSG00000005801.16	No	10.690034
CTRL004	ENSG00000005801.16	No	7.02685410159745
CTRL013	ENSG00000005801.16	No	4.61188100478534
HGPS167	ENSG00000005801.16	No	4.713011774696
HGPS169	ENSG00000005801.16	No	3.7583904
HGPS188	ENSG00000005801.16	No	9.2345467379697
CTRL002	ENSG00000005810.17	No	21.374073524
CTRL004	ENSG00000005810.17	No	6.84197942
CTRL013	ENSG00000005810.17	No	7.060499
HGPS167	ENSG00000005810.17	No	5.546078339
HGPS169	ENSG00000005810.17	No	9.7458353
HGPS188	ENSG00000005810.17	No	12.22542842
CTRL002	ENSG00000005812.10	No	20.409791
CTRL004	ENSG00000005812.10	No	11.8830089
CTRL013	ENSG00000005812.10	No	12.675768
HGPS167	ENSG00000005812.10	No	10.346097
HGPS169	ENSG00000005812.10	No	12.283916
HGPS188	ENSG00000005812.10	No	15.607957
CTRL002	ENSG00000005844.17	No	0.3607434
CTRL004	ENSG00000005844.17	No	0.09991304
CTRL013	ENSG00000005844.17	No	0.0324241
HGPS167	ENSG00000005844.17	No	0.05786377
HGPS169	ENSG00000005844.17	No	0
HGPS188	ENSG00000005844.17	No	0.0182187
CTRL002	ENSG00000005882.11	No	10.941432
CTRL004	ENSG00000005882.11	No	4.0813017
CTRL013	ENSG00000005882.11	No	2.907547
HGPS167	ENSG00000005882.11	No	4.5236782
HGPS169	ENSG00000005882.11	No	3.6540229
HGPS188	ENSG00000005882.11	No	7.128397
CTRL002	ENSG00000005884.17	No	23.421606
CTRL004	ENSG00000005884.17	No	13.882211
CTRL013	ENSG00000005884.17	No	1.46826875103714
HGPS167	ENSG00000005884.17	No	6.297183506832
HGPS169	ENSG00000005884.17	No	4.3831967
HGPS188	ENSG00000005884.17	No	12.089344
CTRL002	ENSG00000005961.17	No	0.1501952
CTRL004	ENSG00000005961.17	No	0.0977444
CTRL013	ENSG00000005961.17	No	0.1692141
HGPS167	ENSG00000005961.17	No	0.09859577
HGPS169	ENSG00000005961.17	No	0.1549129
HGPS188	ENSG00000005961.17	No	0.0568192
CTRL002	ENSG00000005981.12	No	0.769428
CTRL004	ENSG00000005981.12	No	0.172161
CTRL013	ENSG00000005981.12	No	0.129111
HGPS167	ENSG00000005981.12	No	0.119227
HGPS169	ENSG00000005981.12	No	0.0918291
HGPS188	ENSG00000005981.12	No	0.427913
CTRL002	ENSG00000006007.11	No	26.04076
CTRL004	ENSG00000006007.11	No	14.0460797
CTRL013	ENSG00000006007.11	No	8.8322576
HGPS167	ENSG00000006007.11	No	11.8187496
HGPS169	ENSG00000006007.11	No	9.6822251
HGPS188	ENSG00000006007.11	No	14.748988
CTRL002	ENSG00000006015.17	No	10.3309823
CTRL004	ENSG00000006015.17	No	8.8412158
CTRL013	ENSG00000006015.17	No	6.7730918
HGPS167	ENSG00000006015.17	No	8.09835
HGPS169	ENSG00000006015.17	No	6.336226
HGPS188	ENSG00000006015.17	No	7.2996869
CTRL002	ENSG00000006016.10	No	59.236591
CTRL004	ENSG00000006016.10	No	16.486717
CTRL013	ENSG00000006016.10	No	1.630582
HGPS167	ENSG00000006016.10	No	28.952446
HGPS169	ENSG00000006016.10	No	19.955232
HGPS188	ENSG00000006016.10	No	1.036775
CTRL002	ENSG00000006025.11	No	2.1781799
CTRL004	ENSG00000006025.11	No	0.671626
CTRL013	ENSG00000006025.11	No	0.1881775
HGPS167	ENSG00000006025.11	No	0.52100567
HGPS169	ENSG00000006025.11	No	0.3856324
HGPS188	ENSG00000006025.11	No	1.0733402
CTRL002	ENSG00000006042.11	No	30.030073
CTRL004	ENSG00000006042.11	No	19.3251099
CTRL013	ENSG00000006042.11	No	15.198081
HGPS167	ENSG00000006042.11	No	19.4204416
HGPS169	ENSG00000006042.11	No	21.76353
HGPS188	ENSG00000006042.11	No	27.182546
CTRL002	ENSG00000006047.12	No	0
CTRL004	ENSG00000006047.12	No	0.0294589
CTRL013	ENSG00000006047.12	No	0
HGPS167	ENSG00000006047.12	No	0
HGPS169	ENSG00000006047.12	No	0
HGPS188	ENSG00000006047.12	No	0
CTRL002	ENSG00000006059.3	No	0
CTRL004	ENSG00000006059.3	No	0
CTRL013	ENSG00000006059.3	No	0
HGPS167	ENSG00000006059.3	No	0
HGPS169	ENSG00000006059.3	No	0
HGPS188	ENSG00000006059.3	No	0
CTRL002	ENSG00000006062.14	No	4.532794
CTRL004	ENSG00000006062.14	No	1.1753276
CTRL013	ENSG00000006062.14	No	0.401632
HGPS167	ENSG00000006062.14	No	0.6541269
HGPS169	ENSG00000006062.14	No	0.375089
HGPS188	ENSG00000006062.14	No	1.4209146
CTRL002	ENSG00000006071.12	No	0.106622
CTRL004	ENSG00000006071.12	No	0
CTRL013	ENSG00000006071.12	No	0
HGPS167	ENSG00000006071.12	No	0
HGPS169	ENSG00000006071.12	No	0
HGPS188	ENSG00000006071.12	No	0
CTRL002	ENSG00000006116.3	No	0.0380093
CTRL004	ENSG00000006116.3	No	0
CTRL013	ENSG00000006116.3	No	0
HGPS167	ENSG00000006116.3	No	0
HGPS169	ENSG00000006116.3	No	0
HGPS188	ENSG00000006116.3	No	0
CTRL002	ENSG00000006118.14	No	4.462272
CTRL004	ENSG00000006118.14	No	3.9679342
CTRL013	ENSG00000006118.14	No	0.4995494
HGPS167	ENSG00000006118.14	No	2.3209257
HGPS169	ENSG00000006118.14	No	0.97093923119
HGPS188	ENSG00000006118.14	No	2.6116903
CTRL002	ENSG00000006125.17	No	50.96335
CTRL004	ENSG00000006125.17	No	14.4531107
CTRL013	ENSG00000006125.17	No	13.44186392
HGPS167	ENSG00000006125.17	No	9.797832
HGPS169	ENSG00000006125.17	No	11.121344
HGPS188	ENSG00000006125.17	No	26.59205209337
CTRL002	ENSG00000006128.11	No	0
CTRL004	ENSG00000006128.11	No	0
CTRL013	ENSG00000006128.11	No	0
HGPS167	ENSG00000006128.11	No	0.0251455
HGPS169	ENSG00000006128.11	No	0.0999738
HGPS188	ENSG00000006128.11	No	0
CTRL002	ENSG00000006194.9	No	6.402945
CTRL004	ENSG00000006194.9	No	4.87231
CTRL013	ENSG00000006194.9	No	3.2907709
HGPS167	ENSG00000006194.9	No	4.24673
HGPS169	ENSG00000006194.9	No	3.6118502
HGPS188	ENSG00000006194.9	No	5.29642
CTRL002	ENSG00000006210.6	No	0.0463957
CTRL004	ENSG00000006210.6	No	0.0444667
CTRL013	ENSG00000006210.6	No	0.0197686
HGPS167	ENSG00000006210.6	No	0.0151681
HGPS169	ENSG00000006210.6	No	0
HGPS188	ENSG00000006210.6	No	0.00650006
CTRL002	ENSG00000006282.20	No	16.1275925
CTRL004	ENSG00000006282.20	No	10.245519
CTRL013	ENSG00000006282.20	No	6.2888473
HGPS167	ENSG00000006282.20	No	10.17437316
HGPS169	ENSG00000006282.20	No	6.432502
HGPS188	ENSG00000006282.20	No	9.868039
CTRL002	ENSG00000006283.17	No	0.4245247
CTRL004	ENSG00000006283.17	No	0.11533203
CTRL013	ENSG00000006283.17	No	0.154286
HGPS167	ENSG00000006283.17	No	0.24040457
HGPS169	ENSG00000006283.17	No	0.120603489873204
HGPS188	ENSG00000006283.17	No	0.3451521
CTRL002	ENSG00000006327.13	No	26.36899
CTRL004	ENSG00000006327.13	No	47.292991
CTRL013	ENSG00000006327.13	No	44.354317
HGPS167	ENSG00000006327.13	No	35.0160278
HGPS169	ENSG00000006327.13	No	29.074645
HGPS188	ENSG00000006327.13	No	32.680076
CTRL002	ENSG00000006377.10	No	0
CTRL004	ENSG00000006377.10	No	0.00659323
CTRL013	ENSG00000006377.10	No	0
HGPS167	ENSG00000006377.10	No	0.00275616
HGPS169	ENSG00000006377.10	No	0.0324899
HGPS188	ENSG00000006377.10	No	0.0595584
CTRL002	ENSG00000006432.15	No	0.13727328
CTRL004	ENSG00000006432.15	No	0.06068092
CTRL013	ENSG00000006432.15	No	0.00379047
HGPS167	ENSG00000006432.15	No	0.00908228
HGPS169	ENSG00000006432.15	No	0.00616564
HGPS188	ENSG00000006432.15	No	0.0377437
CTRL002	ENSG00000006451.7	No	22.672295
CTRL004	ENSG00000006451.7	No	13.529902
CTRL013	ENSG00000006451.7	No	19.505068
HGPS167	ENSG00000006451.7	No	9.4380748
HGPS169	ENSG00000006451.7	No	6.677079
HGPS188	ENSG00000006451.7	No	25.833644
CTRL002	ENSG00000006453.13	No	3.6269233
CTRL004	ENSG00000006453.13	No	1.85066
CTRL013	ENSG00000006453.13	No	2.614887
HGPS167	ENSG00000006453.13	No	1.5462996
HGPS169	ENSG00000006453.13	No	1.679356
HGPS188	ENSG00000006453.13	No	2.148258
CTRL002	ENSG00000006459.10	No	2.126635
CTRL004	ENSG00000006459.10	No	0.6503291
CTRL013	ENSG00000006459.10	No	1.0972743
HGPS167	ENSG00000006459.10	No	0.620689
HGPS169	ENSG00000006459.10	No	1.5031622
HGPS188	ENSG00000006459.10	No	1.63266
CTRL002	ENSG00000006468.13	No	4.20400531
CTRL004	ENSG00000006468.13	No	2.5412471
CTRL013	ENSG00000006468.13	No	2.633092
HGPS167	ENSG00000006468.13	No	4.4830417
HGPS169	ENSG00000006468.13	No	1.7732931
HGPS188	ENSG00000006468.13	No	21.5391900003352
CTRL002	ENSG00000006530.15	No	8.515312
CTRL004	ENSG00000006530.15	No	5.2198781
CTRL013	ENSG00000006530.15	No	2.96514
HGPS167	ENSG00000006530.15	No	3.92264713
HGPS169	ENSG00000006530.15	No	3.324026
HGPS188	ENSG00000006530.15	No	7.744018
CTRL002	ENSG00000006534.15	No	16.48896
CTRL004	ENSG00000006534.15	No	7.520572
CTRL013	ENSG00000006534.15	No	3.848127
HGPS167	ENSG00000006534.15	No	5.913351
HGPS169	ENSG00000006534.15	No	3.7609025
HGPS188	ENSG00000006534.15	No	5.9953878
CTRL002	ENSG00000006555.10	No	0.209353
CTRL004	ENSG00000006555.10	No	0.0332161
CTRL013	ENSG00000006555.10	No	0.0239129
HGPS167	ENSG00000006555.10	No	0.0496587
HGPS169	ENSG00000006555.10	No	0.00979932
HGPS188	ENSG00000006555.10	No	0.067585
CTRL002	ENSG00000006576.16	No	13.2538175
CTRL004	ENSG00000006576.16	No	7.0948176
CTRL013	ENSG00000006576.16	No	7.1427827
HGPS167	ENSG00000006576.16	No	4.4303837
HGPS169	ENSG00000006576.16	No	7.819429
HGPS188	ENSG00000006576.16	No	13.833109
CTRL002	ENSG00000006606.8	No	0.17297
CTRL004	ENSG00000006606.8	No	0.152253
CTRL013	ENSG00000006606.8	No	0.748424
HGPS167	ENSG00000006606.8	No	0.875796
HGPS169	ENSG00000006606.8	No	0.11512
HGPS188	ENSG00000006606.8	No	0.119743
CTRL002	ENSG00000006607.13	No	19.4496098
CTRL004	ENSG00000006607.13	No	5.4997391
CTRL013	ENSG00000006607.13	No	6.5201426
HGPS167	ENSG00000006607.13	No	6.6131934
HGPS169	ENSG00000006607.13	No	7.362442
HGPS188	ENSG00000006607.13	No	7.2559263
CTRL002	ENSG00000006611.15	No	0
CTRL004	ENSG00000006611.15	No	0
CTRL013	ENSG00000006611.15	No	0
HGPS167	ENSG00000006611.15	No	0.00783239
HGPS169	ENSG00000006611.15	No	0
HGPS188	ENSG00000006611.15	No	0
CTRL002	ENSG00000006625.17	No	8.869785
CTRL004	ENSG00000006625.17	No	7.59413350093631
CTRL013	ENSG00000006625.17	No	5.613495
HGPS167	ENSG00000006625.17	No	6.6280836
HGPS169	ENSG00000006625.17	No	6.610681
HGPS188	ENSG00000006625.17	No	10.670119707647
CTRL002	ENSG00000006634.7	No	5.360897
CTRL004	ENSG00000006634.7	No	4.844974
CTRL013	ENSG00000006634.7	No	2.764072
HGPS167	ENSG00000006634.7	No	2.9905549
HGPS169	ENSG00000006634.7	No	1.956228
HGPS188	ENSG00000006634.7	No	4.176273
CTRL002	ENSG00000006638.11	No	0.6660097
CTRL004	ENSG00000006638.11	No	0.328732
CTRL013	ENSG00000006638.11	No	0.3020997476408
HGPS167	ENSG00000006638.11	No	0.3099716
HGPS169	ENSG00000006638.11	No	0.364777
HGPS188	ENSG00000006638.11	No	0.304551162423
CTRL002	ENSG00000006652.13	No	28.942503
CTRL004	ENSG00000006652.13	No	15.9438195
CTRL013	ENSG00000006652.13	No	17.748516
HGPS167	ENSG00000006652.13	No	17.7875534
HGPS169	ENSG00000006652.13	No	20.181033
HGPS188	ENSG00000006652.13	No	19.948042
CTRL002	ENSG00000006659.12	No	1.50425
CTRL004	ENSG00000006659.12	No	0.300384
CTRL013	ENSG00000006659.12	No	0.0801974
HGPS167	ENSG00000006659.12	No	0.211888
HGPS169	ENSG00000006659.12	No	0.512355
HGPS188	ENSG00000006659.12	No	0.433165
CTRL002	ENSG00000006695.10	No	4.55126
CTRL004	ENSG00000006695.10	No	2.4702729
CTRL013	ENSG00000006695.10	No	1.2439
HGPS167	ENSG00000006695.10	No	1.277841
HGPS169	ENSG00000006695.10	No	1.52243
HGPS188	ENSG00000006695.10	No	3.14483
CTRL002	ENSG00000006704.10	No	5.4684696
CTRL004	ENSG00000006704.10	No	1.3504812
CTRL013	ENSG00000006704.10	No	0.62369014
HGPS167	ENSG00000006704.10	No	1.0651124
HGPS169	ENSG00000006704.10	No	1.11654824532
HGPS188	ENSG00000006704.10	No	1.6455671
CTRL002	ENSG00000006712.14	No	11.802348
CTRL004	ENSG00000006712.14	No	7.1984273
CTRL013	ENSG00000006712.14	No	5.637842
HGPS167	ENSG00000006712.14	No	5.5181113
HGPS169	ENSG00000006712.14	No	6.090455
HGPS188	ENSG00000006712.14	No	6.391989
CTRL002	ENSG00000006715.15	No	35.069185
CTRL004	ENSG00000006715.15	No	15.274538
CTRL013	ENSG00000006715.15	No	12.456158
HGPS167	ENSG00000006715.15	No	13.0945085
HGPS169	ENSG00000006715.15	No	17.247054
HGPS188	ENSG00000006715.15	No	23.007248
CTRL002	ENSG00000006740.16	No	1.477992
CTRL004	ENSG00000006740.16	No	0.243404383
CTRL013	ENSG00000006740.16	No	0.29530867
HGPS167	ENSG00000006740.16	No	0.1614037
HGPS169	ENSG00000006740.16	No	0.4382201
HGPS188	ENSG00000006740.16	No	0.2902322
CTRL002	ENSG00000006744.18	No	18.123069
CTRL004	ENSG00000006744.18	No	7.86083020076897
CTRL013	ENSG00000006744.18	No	5.9586476
HGPS167	ENSG00000006744.18	No	6.1000484
HGPS169	ENSG00000006744.18	No	8.4339783
HGPS188	ENSG00000006744.18	No	9.667426
CTRL002	ENSG00000006747.14	No	0.538782
CTRL004	ENSG00000006747.14	No	0.2824584
CTRL013	ENSG00000006747.14	No	1.69353142
HGPS167	ENSG00000006747.14	No	0.5845444
HGPS169	ENSG00000006747.14	No	0.7029204
HGPS188	ENSG00000006747.14	No	1.200973
CTRL002	ENSG00000006788.13	No	0
CTRL004	ENSG00000006788.13	No	0.0011611600392269
CTRL013	ENSG00000006788.13	No	0.0286494177769
HGPS167	ENSG00000006788.13	No	0
HGPS169	ENSG00000006788.13	No	0.0113078
HGPS188	ENSG00000006788.13	No	0
CTRL002	ENSG00000006831.9	No	15.582052
CTRL004	ENSG00000006831.9	No	8.316928
CTRL013	ENSG00000006831.9	No	7.141972
HGPS167	ENSG00000006831.9	No	5.7173569
HGPS169	ENSG00000006831.9	No	5.552015
HGPS188	ENSG00000006831.9	No	9.579155
CTRL002	ENSG00000006837.11	No	5.9352369
CTRL004	ENSG00000006837.11	No	1.9217155
CTRL013	ENSG00000006837.11	No	2.455842
HGPS167	ENSG00000006837.11	No	2.098259552
HGPS169	ENSG00000006837.11	No	1.658975
HGPS188	ENSG00000006837.11	No	2.5335792
CTRL002	ENSG00000007001.12	No	0.0609834
CTRL004	ENSG00000007001.12	No	0.00352525
CTRL013	ENSG00000007001.12	No	0
HGPS167	ENSG00000007001.12	No	0.014663
HGPS169	ENSG00000007001.12	No	0
HGPS188	ENSG00000007001.12	No	0.0478151
CTRL002	ENSG00000007038.10	No	0.165849
CTRL004	ENSG00000007038.10	No	0.0150983
CTRL013	ENSG00000007038.10	No	0.08817753
HGPS167	ENSG00000007038.10	No	0.00895943
HGPS169	ENSG00000007038.10	No	0
HGPS188	ENSG00000007038.10	No	0
CTRL002	ENSG00000007047.14	No	7.189921
CTRL004	ENSG00000007047.14	No	2.2398588
CTRL013	ENSG00000007047.14	No	1.8573626
HGPS167	ENSG00000007047.14	No	2.6299266
HGPS169	ENSG00000007047.14	No	2.158956
HGPS188	ENSG00000007047.14	No	5.381425
CTRL002	ENSG00000007062.11	No	0.0975701
CTRL004	ENSG00000007062.11	No	0.00742047
CTRL013	ENSG00000007062.11	No	0
HGPS167	ENSG00000007062.11	No	0.01818539
HGPS169	ENSG00000007062.11	No	0.00891617
HGPS188	ENSG00000007062.11	No	0.0671519
CTRL002	ENSG00000007080.10	No	7.770157
CTRL004	ENSG00000007080.10	No	7.317297
CTRL013	ENSG00000007080.10	No	5.662428
HGPS167	ENSG00000007080.10	No	3.7599112
HGPS169	ENSG00000007080.10	No	4.306204
HGPS188	ENSG00000007080.10	No	6.337375
CTRL002	ENSG00000007129.17	No	0
CTRL004	ENSG00000007129.17	No	0.0389827
CTRL013	ENSG00000007129.17	No	0
HGPS167	ENSG00000007129.17	No	0
HGPS169	ENSG00000007129.17	No	0
HGPS188	ENSG00000007129.17	No	0.0649598
CTRL002	ENSG00000007168.12	No	57.714811
CTRL004	ENSG00000007168.12	No	23.3343004
CTRL013	ENSG00000007168.12	No	27.0757684
HGPS167	ENSG00000007168.12	No	18.5731579
HGPS169	ENSG00000007168.12	No	20.8599199
HGPS188	ENSG00000007168.12	No	37.546553
CTRL002	ENSG00000007171.16	No	0
CTRL004	ENSG00000007171.16	No	0.0032067
CTRL013	ENSG00000007171.16	No	0
HGPS167	ENSG00000007171.16	No	0.001694
HGPS169	ENSG00000007171.16	No	0
HGPS188	ENSG00000007171.16	No	0
CTRL002	ENSG00000007174.17	Yes	0.0929212
CTRL004	ENSG00000007174.17	Yes	0.00686638
CTRL013	ENSG00000007174.17	Yes	0
HGPS167	ENSG00000007174.17	Yes	0.02060397
HGPS169	ENSG00000007174.17	Yes	0
HGPS188	ENSG00000007174.17	Yes	0.04866767
CTRL002	ENSG00000007202.14	No	27.578862
CTRL004	ENSG00000007202.14	No	12.7593765
CTRL013	ENSG00000007202.14	No	14.218783
HGPS167	ENSG00000007202.14	No	10.4158503
HGPS169	ENSG00000007202.14	No	11.423206
HGPS188	ENSG00000007202.14	No	15.791873
CTRL002	ENSG00000007216.14	No	0
CTRL004	ENSG00000007216.14	No	0
CTRL013	ENSG00000007216.14	No	0
HGPS167	ENSG00000007216.14	No	0
HGPS169	ENSG00000007216.14	No	0
HGPS188	ENSG00000007216.14	No	0
CTRL002	ENSG00000007237.18	No	5.8901210177772
CTRL004	ENSG00000007237.18	No	0.6786228871
CTRL013	ENSG00000007237.18	No	4.1386462
HGPS167	ENSG00000007237.18	No	1.2899979
HGPS169	ENSG00000007237.18	No	4.0818449
HGPS188	ENSG00000007237.18	No	2.10712227
CTRL002	ENSG00000007255.10	No	5.163944
CTRL004	ENSG00000007255.10	No	3.124375
CTRL013	ENSG00000007255.10	No	1.706958
HGPS167	ENSG00000007255.10	No	2.363409
HGPS169	ENSG00000007255.10	No	2.546821
HGPS188	ENSG00000007255.10	No	1.887733
CTRL002	ENSG00000007264.14	No	0.675614
CTRL004	ENSG00000007264.14	No	0.1454574
CTRL013	ENSG00000007264.14	No	0.096064
HGPS167	ENSG00000007264.14	No	0.242583
HGPS169	ENSG00000007264.14	No	0.5959085
HGPS188	ENSG00000007264.14	No	0.240077
CTRL002	ENSG00000007306.14	No	0
CTRL004	ENSG00000007306.14	No	0
CTRL013	ENSG00000007306.14	No	0
HGPS167	ENSG00000007306.14	No	0
HGPS169	ENSG00000007306.14	No	0
HGPS188	ENSG00000007306.14	No	0.256973
CTRL002	ENSG00000007312.12	No	0.155178
CTRL004	ENSG00000007312.12	No	0.4277575
CTRL013	ENSG00000007312.12	No	0
HGPS167	ENSG00000007312.12	No	0.0494854
HGPS169	ENSG00000007312.12	No	0
HGPS188	ENSG00000007312.12	No	0
CTRL002	ENSG00000007314.12	No	0.00679931
CTRL004	ENSG00000007314.12	No	0.000829049
CTRL013	ENSG00000007314.12	No	0
HGPS167	ENSG00000007314.12	No	0
HGPS169	ENSG00000007314.12	No	0
HGPS188	ENSG00000007314.12	No	0.00471689
CTRL002	ENSG00000007341.18	No	14.5126277
CTRL004	ENSG00000007341.18	No	6.327703
CTRL013	ENSG00000007341.18	No	3.5922625933
HGPS167	ENSG00000007341.18	No	4.9695823
HGPS169	ENSG00000007341.18	No	7.3223143
HGPS188	ENSG00000007341.18	No	11.56460619
CTRL002	ENSG00000007372.21	No	0.619542
CTRL004	ENSG00000007372.21	No	0.04550761
CTRL013	ENSG00000007372.21	No	0.0490803
HGPS167	ENSG00000007372.21	No	0.14096875
HGPS169	ENSG00000007372.21	No	0.2495199
HGPS188	ENSG00000007372.21	No	0.3674339
CTRL002	ENSG00000007376.7	No	1.9548571
CTRL004	ENSG00000007376.7	No	2.7491833
CTRL013	ENSG00000007376.7	No	1.733732
HGPS167	ENSG00000007376.7	No	1.8052461
HGPS169	ENSG00000007376.7	No	1.3298119
HGPS188	ENSG00000007376.7	No	1.725177
CTRL002	ENSG00000007384.15	No	15.000415
CTRL004	ENSG00000007384.15	No	8.4127924
CTRL013	ENSG00000007384.15	No	4.3100004527
HGPS167	ENSG00000007384.15	No	6.3253878
HGPS169	ENSG00000007384.15	No	4.358644
HGPS188	ENSG00000007384.15	No	7.2483232
CTRL002	ENSG00000007392.16	No	16.438276
CTRL004	ENSG00000007392.16	No	7.0090085
CTRL013	ENSG00000007392.16	No	6.379111
HGPS167	ENSG00000007392.16	No	6.58010270216067
HGPS169	ENSG00000007392.16	No	6.236401
HGPS188	ENSG00000007392.16	No	10.3026189
CTRL002	ENSG00000007402.11	No	0.131529
CTRL004	ENSG00000007402.11	No	0.0314938
CTRL013	ENSG00000007402.11	No	0.03087027111967
HGPS167	ENSG00000007402.11	No	0.04697940388
HGPS169	ENSG00000007402.11	No	0.0400932
HGPS188	ENSG00000007402.11	No	0.049046
CTRL002	ENSG00000007516.13	No	0.5566911
CTRL004	ENSG00000007516.13	No	0.096058039955
CTRL013	ENSG00000007516.13	No	0.0473586
HGPS167	ENSG00000007516.13	No	0.2280566
HGPS169	ENSG00000007516.13	No	0.0612113
HGPS188	ENSG00000007516.13	No	0.09472481
CTRL002	ENSG00000007520.3	No	9.22455
CTRL004	ENSG00000007520.3	No	9.325563
CTRL013	ENSG00000007520.3	No	7.145463
HGPS167	ENSG00000007520.3	No	7.331365
HGPS169	ENSG00000007520.3	No	6.06452
HGPS188	ENSG00000007520.3	No	8.715126
CTRL002	ENSG00000007541.16	No	5.7377278
CTRL004	ENSG00000007541.16	No	3.5448077
CTRL013	ENSG00000007541.16	No	2.1643432
HGPS167	ENSG00000007541.16	No	2.8974373
HGPS169	ENSG00000007541.16	No	2.508066866462
HGPS188	ENSG00000007541.16	No	2.711137
CTRL002	ENSG00000007545.15	No	2.72556413
CTRL004	ENSG00000007545.15	No	1.334428
CTRL013	ENSG00000007545.15	No	1.067556935
HGPS167	ENSG00000007545.15	No	1.0063899
HGPS169	ENSG00000007545.15	No	0.79296139
HGPS188	ENSG00000007545.15	No	1.603451
CTRL002	ENSG00000007866.19	No	6.4321838
CTRL004	ENSG00000007866.19	No	3.810319
CTRL013	ENSG00000007866.19	No	1.499941
HGPS167	ENSG00000007866.19	No	1.7308528
HGPS169	ENSG00000007866.19	No	1.93648
HGPS188	ENSG00000007866.19	No	3.309440987
CTRL002	ENSG00000007908.15	No	0
CTRL004	ENSG00000007908.15	No	0
CTRL013	ENSG00000007908.15	No	0
HGPS167	ENSG00000007908.15	No	0
HGPS169	ENSG00000007908.15	No	0
HGPS188	ENSG00000007908.15	No	0
CTRL002	ENSG00000007923.15	No	10.0839042
CTRL004	ENSG00000007923.15	No	7.3101242
CTRL013	ENSG00000007923.15	No	6.15124
HGPS167	ENSG00000007923.15	No	4.943012
HGPS169	ENSG00000007923.15	No	3.6844831
HGPS188	ENSG00000007923.15	No	7.4635278
CTRL002	ENSG00000007933.12	No	1.687576
CTRL004	ENSG00000007933.12	No	0.3247753
CTRL013	ENSG00000007933.12	No	0
HGPS167	ENSG00000007933.12	No	0.1595036
HGPS169	ENSG00000007933.12	No	0.586224
HGPS188	ENSG00000007933.12	No	0.236398
CTRL002	ENSG00000007944.14	No	6.33212
CTRL004	ENSG00000007944.14	No	2.123902
CTRL013	ENSG00000007944.14	No	1.340022
HGPS167	ENSG00000007944.14	No	7.51905
HGPS169	ENSG00000007944.14	No	2.69374
HGPS188	ENSG00000007944.14	No	14.4167
CTRL002	ENSG00000007968.6	No	0.112327
CTRL004	ENSG00000007968.6	No	0.2840633
CTRL013	ENSG00000007968.6	No	0.0938902
HGPS167	ENSG00000007968.6	No	0.142462
HGPS169	ENSG00000007968.6	No	0.0183293
HGPS188	ENSG00000007968.6	No	0.240768
CTRL002	ENSG00000008018.8	No	66.13544
CTRL004	ENSG00000008018.8	No	70.474476
CTRL013	ENSG00000008018.8	No	53.386775
HGPS167	ENSG00000008018.8	No	45.284833
HGPS169	ENSG00000008018.8	No	41.889173
HGPS188	ENSG00000008018.8	No	58.36462
CTRL002	ENSG00000008083.13	No	2.9411486
CTRL004	ENSG00000008083.13	No	1.916682
CTRL013	ENSG00000008083.13	No	0.734726
HGPS167	ENSG00000008083.13	No	0.711315
HGPS169	ENSG00000008083.13	No	0.5454482
HGPS188	ENSG00000008083.13	No	1.0954758
CTRL002	ENSG00000008118.9	No	1.112773
CTRL004	ENSG00000008118.9	No	0.1944049
CTRL013	ENSG00000008118.9	No	0
HGPS167	ENSG00000008118.9	No	0.0431148
HGPS169	ENSG00000008118.9	No	0.0140662
HGPS188	ENSG00000008118.9	No	0.5808428
CTRL002	ENSG00000008128.22	No	6.8347629
CTRL004	ENSG00000008128.22	No	2.65064355
CTRL013	ENSG00000008128.22	No	3.669131
HGPS167	ENSG00000008128.22	No	3.0779025
HGPS169	ENSG00000008128.22	No	2.3730612035487
HGPS188	ENSG00000008128.22	No	2.0276153
CTRL002	ENSG00000008130.15	No	10.678803
CTRL004	ENSG00000008130.15	No	7.952155
CTRL013	ENSG00000008130.15	No	6.65253072595
HGPS167	ENSG00000008130.15	No	6.5383614
HGPS169	ENSG00000008130.15	No	5.9649091
HGPS188	ENSG00000008130.15	No	7.100605
CTRL002	ENSG00000008196.12	Yes	0
CTRL004	ENSG00000008196.12	Yes	0
CTRL013	ENSG00000008196.12	Yes	0
HGPS167	ENSG00000008196.12	Yes	0
HGPS169	ENSG00000008196.12	Yes	0
HGPS188	ENSG00000008196.12	Yes	0
CTRL002	ENSG00000008197.4	Yes	0
CTRL004	ENSG00000008197.4	Yes	0
CTRL013	ENSG00000008197.4	Yes	0
HGPS167	ENSG00000008197.4	Yes	0
HGPS169	ENSG00000008197.4	Yes	0
HGPS188	ENSG00000008197.4	Yes	0
CTRL002	ENSG00000008226.19	No	0.2185971
CTRL004	ENSG00000008226.19	No	0.0776607
CTRL013	ENSG00000008226.19	No	0.0469989
HGPS167	ENSG00000008226.19	No	0.08541031
HGPS169	ENSG00000008226.19	No	0.10509
HGPS188	ENSG00000008226.19	No	0.1813272
CTRL002	ENSG00000008256.15	No	18.5902750216352
CTRL004	ENSG00000008256.15	No	9.4794495
CTRL013	ENSG00000008256.15	No	7.628703
HGPS167	ENSG00000008256.15	No	9.5117034
HGPS169	ENSG00000008256.15	No	9.585003
HGPS188	ENSG00000008256.15	No	11.986719
CTRL002	ENSG00000008277.14	No	0.5512251
CTRL004	ENSG00000008277.14	No	0.04338832
CTRL013	ENSG00000008277.14	No	0.010692
HGPS167	ENSG00000008277.14	No	0.06369515
HGPS169	ENSG00000008277.14	No	0.0204988
HGPS188	ENSG00000008277.14	No	0.1550738
CTRL002	ENSG00000008282.8	No	27.160309
CTRL004	ENSG00000008282.8	No	12.9535098
CTRL013	ENSG00000008282.8	No	14.206678
HGPS167	ENSG00000008282.8	No	8.5824714
HGPS169	ENSG00000008282.8	No	12.724903
HGPS188	ENSG00000008282.8	No	24.867855
CTRL002	ENSG00000008283.15	No	5.5571542
CTRL004	ENSG00000008283.15	No	4.6436222
CTRL013	ENSG00000008283.15	No	4.54660135
HGPS167	ENSG00000008283.15	No	3.5824624
HGPS169	ENSG00000008283.15	No	3.7697148
HGPS188	ENSG00000008283.15	No	5.529583
CTRL002	ENSG00000008294.20	No	29.6630607
CTRL004	ENSG00000008294.20	No	14.8491062
CTRL013	ENSG00000008294.20	No	19.310948
HGPS167	ENSG00000008294.20	No	14.9783071000332
HGPS169	ENSG00000008294.20	No	19.037224
HGPS188	ENSG00000008294.20	No	31.0463053
CTRL002	ENSG00000008300.16	No	0.3208641
CTRL004	ENSG00000008300.16	No	0.18078888
CTRL013	ENSG00000008300.16	No	0.0771081
HGPS167	ENSG00000008300.16	No	0.10636794
HGPS169	ENSG00000008300.16	No	0.0856598
HGPS188	ENSG00000008300.16	No	0.2906369
CTRL002	ENSG00000008311.14	No	9.799533
CTRL004	ENSG00000008311.14	No	3.4607497
CTRL013	ENSG00000008311.14	No	3.162786
HGPS167	ENSG00000008311.14	No	3.0568491
HGPS169	ENSG00000008311.14	No	2.7763996
HGPS188	ENSG00000008311.14	No	3.169332
CTRL002	ENSG00000008323.15	No	1.977919
CTRL004	ENSG00000008323.15	No	0.3974057
CTRL013	ENSG00000008323.15	No	0.1169054
HGPS167	ENSG00000008323.15	No	0.4448845
HGPS169	ENSG00000008323.15	No	0.121355
HGPS188	ENSG00000008323.15	No	0.9816418
CTRL002	ENSG00000008324.11	No	6.591175
CTRL004	ENSG00000008324.11	No	5.4729688
CTRL013	ENSG00000008324.11	No	5.572392
HGPS167	ENSG00000008324.11	No	3.886366
HGPS169	ENSG00000008324.11	No	3.618389
HGPS188	ENSG00000008324.11	No	6.39674
CTRL002	ENSG00000008382.15	No	1.8306896
CTRL004	ENSG00000008382.15	No	2.124531
CTRL013	ENSG00000008382.15	No	1.11594
HGPS167	ENSG00000008382.15	No	1.6633508
HGPS169	ENSG00000008382.15	No	1.0225236
HGPS188	ENSG00000008382.15	No	1.237609
CTRL002	ENSG00000008394.12	No	83.80436400191
CTRL004	ENSG00000008394.12	No	53.8998587
CTRL013	ENSG00000008394.12	No	87.466661
HGPS167	ENSG00000008394.12	Yes	37.9884956
HGPS169	ENSG00000008394.12	No	50.916546
HGPS188	ENSG00000008394.12	No	50.2302856
CTRL002	ENSG00000008405.11	No	3.294758
CTRL004	ENSG00000008405.11	No	2.7268342
CTRL013	ENSG00000008405.11	No	2.370945
HGPS167	ENSG00000008405.11	No	2.1249026
HGPS169	ENSG00000008405.11	No	1.72508
HGPS188	ENSG00000008405.11	No	3.2088883
CTRL002	ENSG00000008438.4	No	0.0904907
CTRL004	ENSG00000008438.4	No	0.024329
CTRL013	ENSG00000008438.4	No	0
HGPS167	ENSG00000008438.4	No	0.08154
HGPS169	ENSG00000008438.4	No	0.056956
HGPS188	ENSG00000008438.4	No	0
CTRL002	ENSG00000008441.16	No	51.465893
CTRL004	ENSG00000008441.16	No	6.1243406
CTRL013	ENSG00000008441.16	No	9.7683031
HGPS167	ENSG00000008441.16	No	6.080792
HGPS169	ENSG00000008441.16	No	8.747197
HGPS188	ENSG00000008441.16	No	16.938507
CTRL002	ENSG00000008513.14	No	8.760132
CTRL004	ENSG00000008513.14	No	6.5146282
CTRL013	ENSG00000008513.14	No	9.354179
HGPS167	ENSG00000008513.14	No	3.7658092
HGPS169	ENSG00000008513.14	No	5.070651410963
HGPS188	ENSG00000008513.14	No	2.7370042695
CTRL002	ENSG00000008516.16	No	0.1402811
CTRL004	ENSG00000008516.16	No	0.0207744
CTRL013	ENSG00000008516.16	No	0
HGPS167	ENSG00000008516.16	No	0.022794
HGPS169	ENSG00000008516.16	No	0
HGPS188	ENSG00000008516.16	No	0.1336093
CTRL002	ENSG00000008517.16	No	1.739352
CTRL004	ENSG00000008517.16	No	0.5089159
CTRL013	ENSG00000008517.16	No	0.5627691
HGPS167	ENSG00000008517.16	No	0.2300883
HGPS169	ENSG00000008517.16	No	0.446923
HGPS188	ENSG00000008517.16	No	0.9839833
CTRL002	ENSG00000008710.19	No	18.2427241
CTRL004	ENSG00000008710.19	No	10.4245686
CTRL013	ENSG00000008710.19	No	11.0281461
HGPS167	ENSG00000008710.19	No	10.45614476
HGPS169	ENSG00000008710.19	No	9.8286883
HGPS188	ENSG00000008710.19	No	15.299645524457
CTRL002	ENSG00000008735.13	No	0.0781205
CTRL004	ENSG00000008735.13	No	0.0653574
CTRL013	ENSG00000008735.13	No	0.0418405
HGPS167	ENSG00000008735.13	No	0.0399337
HGPS169	ENSG00000008735.13	No	0.04101078
HGPS188	ENSG00000008735.13	No	0.0768118
CTRL002	ENSG00000008838.19	No	9.22920333
CTRL004	ENSG00000008838.19	No	5.0718638
CTRL013	ENSG00000008838.19	No	3.9541604
HGPS167	ENSG00000008838.19	No	4.1841209
HGPS169	ENSG00000008838.19	No	5.6572708
HGPS188	ENSG00000008838.19	No	7.8049492
CTRL002	ENSG00000008853.16	No	3.311768
CTRL004	ENSG00000008853.16	No	1.6341595
CTRL013	ENSG00000008853.16	No	0.977665
HGPS167	ENSG00000008853.16	No	1.737037
HGPS169	ENSG00000008853.16	No	1.664081
HGPS188	ENSG00000008853.16	No	1.6097525
CTRL002	ENSG00000008869.11	No	7.290607
CTRL004	ENSG00000008869.11	No	3.1916292
CTRL013	ENSG00000008869.11	No	3.047725
HGPS167	ENSG00000008869.11	No	2.738836
HGPS169	ENSG00000008869.11	No	4.4635
HGPS188	ENSG00000008869.11	No	5.629178
CTRL002	ENSG00000008952.16	No	46.75677
CTRL004	ENSG00000008952.16	No	16.812853
CTRL013	ENSG00000008952.16	No	26.312549
HGPS167	ENSG00000008952.16	No	13.7470644
HGPS169	ENSG00000008952.16	No	24.55096
HGPS188	ENSG00000008952.16	No	32.890243
CTRL002	ENSG00000008988.9	No	705.574912
CTRL004	ENSG00000008988.9	No	653.365357
CTRL013	ENSG00000008988.9	No	531.558056
HGPS167	ENSG00000008988.9	No	537.769502
HGPS169	ENSG00000008988.9	No	540.443181
HGPS188	ENSG00000008988.9	No	657.458434
CTRL002	ENSG00000009307.15	No	199.967989
CTRL004	ENSG00000009307.15	No	109.2271215
CTRL013	ENSG00000009307.15	No	89.479599
HGPS167	ENSG00000009307.15	No	90.877664
HGPS169	ENSG00000009307.15	No	98.411749
HGPS188	ENSG00000009307.15	No	152.117735
CTRL002	ENSG00000009335.17	No	30.31758
CTRL004	ENSG00000009335.17	No	14.0803291
CTRL013	ENSG00000009335.17	No	14.408018
HGPS167	ENSG00000009335.17	No	9.995465
HGPS169	ENSG00000009335.17	No	10.606212
HGPS188	ENSG00000009335.17	No	22.554378
CTRL002	ENSG00000009413.15	No	137.600030001865
CTRL004	ENSG00000009413.15	No	21.0052165981133
CTRL013	ENSG00000009413.15	No	25.26552476757
HGPS167	ENSG00000009413.15	No	16.973057000022
HGPS169	ENSG00000009413.15	No	20.634959485
HGPS188	ENSG00000009413.15	No	43.276002549144
CTRL002	ENSG00000009709.11	No	0
CTRL004	ENSG00000009709.11	No	0
CTRL013	ENSG00000009709.11	No	0
HGPS167	ENSG00000009709.11	No	0
HGPS169	ENSG00000009709.11	No	0
HGPS188	ENSG00000009709.11	No	0
CTRL002	ENSG00000009724.16	No	1.0958304
CTRL004	ENSG00000009724.16	No	0.246685
CTRL013	ENSG00000009724.16	No	0.214964
HGPS167	ENSG00000009724.16	No	0.2738321
HGPS169	ENSG00000009724.16	No	0.2098255
HGPS188	ENSG00000009724.16	No	0.4011138
CTRL002	ENSG00000009765.14	No	0.206964
CTRL004	ENSG00000009765.14	No	0.0580556
CTRL013	ENSG00000009765.14	No	0.082147
HGPS167	ENSG00000009765.14	No	0.08338999
HGPS169	ENSG00000009765.14	No	0.0419266
HGPS188	ENSG00000009765.14	No	0.073037
CTRL002	ENSG00000009780.15	No	4.57869
CTRL004	ENSG00000009780.15	No	2.298265
CTRL013	ENSG00000009780.15	No	3.565909775
HGPS167	ENSG00000009780.15	No	2.1007978
HGPS169	ENSG00000009780.15	No	2.354899
HGPS188	ENSG00000009780.15	No	2.627531
CTRL002	ENSG00000009790.14	No	0.711072
CTRL004	ENSG00000009790.14	No	0.10177034
CTRL013	ENSG00000009790.14	No	0.1657972
HGPS167	ENSG00000009790.14	No	0.09692234
HGPS169	ENSG00000009790.14	No	0.0717571
HGPS188	ENSG00000009790.14	No	0.2921627
CTRL002	ENSG00000009830.11	No	8.242862
CTRL004	ENSG00000009830.11	No	2.6022583
CTRL013	ENSG00000009830.11	No	4.0622447
HGPS167	ENSG00000009830.11	No	2.4993684
HGPS169	ENSG00000009830.11	No	2.1016411
HGPS188	ENSG00000009830.11	No	5.085242
CTRL002	ENSG00000009844.15	No	18.295858
CTRL004	ENSG00000009844.15	No	17.225419
CTRL013	ENSG00000009844.15	No	13.131707
HGPS167	ENSG00000009844.15	No	11.9275255
HGPS169	ENSG00000009844.15	No	10.4814491
HGPS188	ENSG00000009844.15	No	21.008011
CTRL002	ENSG00000009950.15	No	0.0276446
CTRL004	ENSG00000009950.15	No	0.0794232
CTRL013	ENSG00000009950.15	No	0.0628042
HGPS167	ENSG00000009950.15	No	0.0696528
HGPS169	ENSG00000009950.15	No	0.0170356
HGPS188	ENSG00000009950.15	No	0.0772119
CTRL002	ENSG00000009954.10	No	18.2527
CTRL004	ENSG00000009954.10	No	10.205048
CTRL013	ENSG00000009954.10	No	8.818874
HGPS167	ENSG00000009954.10	No	7.96231
HGPS169	ENSG00000009954.10	No	7.458909
HGPS188	ENSG00000009954.10	No	13.962527
CTRL002	ENSG00000010017.12	No	19.35754
CTRL004	ENSG00000010017.12	No	8.667182
CTRL013	ENSG00000010017.12	No	9.898745
HGPS167	ENSG00000010017.12	No	8.38991
HGPS169	ENSG00000010017.12	No	8.982462
HGPS188	ENSG00000010017.12	No	15.83879
CTRL002	ENSG00000010030.13	No	1.413914
CTRL004	ENSG00000010030.13	No	0.712778
CTRL013	ENSG00000010030.13	No	0.2228229
HGPS167	ENSG00000010030.13	No	0.6947637
HGPS169	ENSG00000010030.13	No	0.960498
HGPS188	ENSG00000010030.13	No	0.748827
CTRL002	ENSG00000010072.15	No	3.132892
CTRL004	ENSG00000010072.15	No	2.365138
CTRL013	ENSG00000010072.15	No	2.1697439
HGPS167	ENSG00000010072.15	No	2.254572
HGPS169	ENSG00000010072.15	No	1.989656
HGPS188	ENSG00000010072.15	No	3.485057
CTRL002	ENSG00000010165.19	No	8.595097
CTRL004	ENSG00000010165.19	No	4.4797272
CTRL013	ENSG00000010165.19	No	2.3439094
HGPS167	ENSG00000010165.19	No	2.7604449
HGPS169	ENSG00000010165.19	No	2.7608683
HGPS188	ENSG00000010165.19	No	2.979213
CTRL002	ENSG00000010219.13	No	24.289035
CTRL004	ENSG00000010219.13	No	12.47455306
CTRL013	ENSG00000010219.13	No	7.717884
HGPS167	ENSG00000010219.13	No	8.957900628
HGPS169	ENSG00000010219.13	No	8.019419
HGPS188	ENSG00000010219.13	No	17.228489
CTRL002	ENSG00000010244.18	No	50.686375
CTRL004	ENSG00000010244.18	No	35.085009
CTRL013	ENSG00000010244.18	No	27.915212
HGPS167	ENSG00000010244.18	No	25.046482
HGPS169	ENSG00000010244.18	No	27.108528
HGPS188	ENSG00000010244.18	No	40.1480281
CTRL002	ENSG00000010256.10	No	46.216864
CTRL004	ENSG00000010256.10	No	25.5920376
CTRL013	ENSG00000010256.10	No	17.459712
HGPS167	ENSG00000010256.10	No	14.45976788
HGPS169	ENSG00000010256.10	No	12.549597
HGPS188	ENSG00000010256.10	No	22.684712
CTRL002	ENSG00000010270.13	No	13.731401
CTRL004	ENSG00000010270.13	No	12.466598
CTRL013	ENSG00000010270.13	No	8.730686
HGPS167	ENSG00000010270.13	No	9.3859462
HGPS169	ENSG00000010270.13	No	8.516681
HGPS188	ENSG00000010270.13	No	11.096251
CTRL002	ENSG00000010278.12	No	47.967367
CTRL004	ENSG00000010278.12	No	31.5546600266019
CTRL013	ENSG00000010278.12	No	3.26055
HGPS167	ENSG00000010278.12	No	5.67075304
HGPS169	ENSG00000010278.12	No	0.242392
HGPS188	ENSG00000010278.12	No	24.9001954
CTRL002	ENSG00000010282.14	No	0
CTRL004	ENSG00000010282.14	No	0
CTRL013	ENSG00000010282.14	No	0
HGPS167	ENSG00000010282.14	No	0
HGPS169	ENSG00000010282.14	No	0
HGPS188	ENSG00000010282.14	No	0
CTRL002	ENSG00000010292.12	No	9.661398
CTRL004	ENSG00000010292.12	No	6.4936078
CTRL013	ENSG00000010292.12	No	3.892428
HGPS167	ENSG00000010292.12	No	2.9572046
HGPS169	ENSG00000010292.12	No	2.1006040817191
HGPS188	ENSG00000010292.12	No	5.67932700074006
CTRL002	ENSG00000010295.19	No	7.8964719
CTRL004	ENSG00000010295.19	No	3.6365291
CTRL013	ENSG00000010295.19	No	2.0724704
HGPS167	ENSG00000010295.19	No	4.2462224
HGPS169	ENSG00000010295.19	No	3.2807492
HGPS188	ENSG00000010295.19	No	3.1813722
CTRL002	ENSG00000010310.8	No	1.00428
CTRL004	ENSG00000010310.8	No	0.3159808
CTRL013	ENSG00000010310.8	No	0.2893668
HGPS167	ENSG00000010310.8	No	0.3495055
HGPS169	ENSG00000010310.8	No	0.1806075
HGPS188	ENSG00000010310.8	No	0.3679232
CTRL002	ENSG00000010318.20	No	1.9240336
CTRL004	ENSG00000010318.20	No	1.1025617
CTRL013	ENSG00000010318.20	No	0.8608591
HGPS167	ENSG00000010318.20	No	1.3512342
HGPS169	ENSG00000010318.20	No	1.342876
HGPS188	ENSG00000010318.20	No	2.0806531
CTRL002	ENSG00000010319.6	No	0.0106772
CTRL004	ENSG00000010319.6	No	0.02499054
CTRL013	ENSG00000010319.6	No	0.0543566
HGPS167	ENSG00000010319.6	No	0.0509874
HGPS169	ENSG00000010319.6	No	0.1506026
HGPS188	ENSG00000010319.6	No	0.0222759
CTRL002	ENSG00000010322.15	No	25.03493
CTRL004	ENSG00000010322.15	No	9.6275882
CTRL013	ENSG00000010322.15	No	6.639824
HGPS167	ENSG00000010322.15	No	7.7462683
HGPS169	ENSG00000010322.15	No	8.822542
HGPS188	ENSG00000010322.15	No	9.3114255
CTRL002	ENSG00000010327.10	No	0.0219351
CTRL004	ENSG00000010327.10	No	0.0148067
CTRL013	ENSG00000010327.10	No	0
HGPS167	ENSG00000010327.10	No	0.00527338
HGPS169	ENSG00000010327.10	No	0
HGPS188	ENSG00000010327.10	No	0.08141436
CTRL002	ENSG00000010361.13	No	5.506619
CTRL004	ENSG00000010361.13	No	2.9615929
CTRL013	ENSG00000010361.13	No	1.4751925
HGPS167	ENSG00000010361.13	No	2.8062848
HGPS169	ENSG00000010361.13	No	2.7227503
HGPS188	ENSG00000010361.13	No	5.1441473
CTRL002	ENSG00000010379.15	No	0.2114957
CTRL004	ENSG00000010379.15	No	0.00936753
CTRL013	ENSG00000010379.15	No	0
HGPS167	ENSG00000010379.15	No	0.0748383
HGPS169	ENSG00000010379.15	No	0
HGPS188	ENSG00000010379.15	No	0
CTRL002	ENSG00000010438.16	No	3.436089
CTRL004	ENSG00000010438.16	No	3.6706407
CTRL013	ENSG00000010438.16	No	0
HGPS167	ENSG00000010438.16	No	0.28281892
HGPS169	ENSG00000010438.16	No	0.1364185
HGPS188	ENSG00000010438.16	No	0.758612
CTRL002	ENSG00000010539.11	No	3.2149595
CTRL004	ENSG00000010539.11	No	1.3247825
CTRL013	ENSG00000010539.11	No	0.95586
HGPS167	ENSG00000010539.11	No	1.215832077
HGPS169	ENSG00000010539.11	No	1.167153
HGPS188	ENSG00000010539.11	No	1.952037
CTRL002	ENSG00000010610.9	No	0.695867
CTRL004	ENSG00000010610.9	No	0.2831738
CTRL013	ENSG00000010610.9	No	0.0579481
HGPS167	ENSG00000010610.9	No	0.3224549
HGPS169	ENSG00000010610.9	No	0.23664149
HGPS188	ENSG00000010610.9	No	0.1658283
CTRL002	ENSG00000010626.14	No	2.6567223
CTRL004	ENSG00000010626.14	No	1.7891079
CTRL013	ENSG00000010626.14	No	1.570576
HGPS167	ENSG00000010626.14	No	1.5165981
HGPS169	ENSG00000010626.14	No	1.9876931
HGPS188	ENSG00000010626.14	No	2.3641589
CTRL002	ENSG00000010704.18	No	7.564397
CTRL004	ENSG00000010704.18	No	3.3765114
CTRL013	ENSG00000010704.18	No	2.0339460012894
HGPS167	ENSG00000010704.18	No	2.4405599
HGPS169	ENSG00000010704.18	No	1.7401854
HGPS188	ENSG00000010704.18	No	3.401447
CTRL002	ENSG00000010803.16	No	9.2005161
CTRL004	ENSG00000010803.16	No	3.2925723
CTRL013	ENSG00000010803.16	No	2.700076
HGPS167	ENSG00000010803.16	No	3.59949354836517
HGPS169	ENSG00000010803.16	No	4.0734559
HGPS188	ENSG00000010803.16	No	8.28682886
CTRL002	ENSG00000010810.17	No	33.5778821
CTRL004	ENSG00000010810.17	No	12.3181563
CTRL013	ENSG00000010810.17	No	31.3517519
HGPS167	ENSG00000010810.17	No	17.5406789000368
HGPS169	ENSG00000010810.17	No	23.9137793
HGPS188	ENSG00000010810.17	No	29.3383630033593
CTRL002	ENSG00000010818.9	No	9.350869
CTRL004	ENSG00000010818.9	No	2.5195291
CTRL013	ENSG00000010818.9	No	3.761011
HGPS167	ENSG00000010818.9	No	4.215426
HGPS169	ENSG00000010818.9	No	3.895567
HGPS188	ENSG00000010818.9	No	8.315846
CTRL002	ENSG00000010932.16	No	1.49504497731
CTRL004	ENSG00000010932.16	No	0.67828491
CTRL013	ENSG00000010932.16	No	0.0839959
HGPS167	ENSG00000010932.16	No	0.0675538
HGPS169	ENSG00000010932.16	No	1.5161052
HGPS188	ENSG00000010932.16	No	0.0151735
CTRL002	ENSG00000011007.12	No	10.580207
CTRL004	ENSG00000011007.12	No	5.057646
CTRL013	ENSG00000011007.12	No	5.169661
HGPS167	ENSG00000011007.12	No	3.839178
HGPS169	ENSG00000011007.12	No	4.539462
HGPS188	ENSG00000011007.12	No	6.974241
CTRL002	ENSG00000011009.10	No	4.622647
CTRL004	ENSG00000011009.10	No	6.1362279
CTRL013	ENSG00000011009.10	No	2.787494
HGPS167	ENSG00000011009.10	No	3.3764608
HGPS169	ENSG00000011009.10	No	2.8745544
HGPS188	ENSG00000011009.10	No	2.89543
CTRL002	ENSG00000011021.21	No	5.01878
CTRL004	ENSG00000011021.21	No	1.8476846
CTRL013	ENSG00000011021.21	No	1.839094
HGPS167	ENSG00000011021.21	No	1.2232643
HGPS169	ENSG00000011021.21	No	1.7326771
HGPS188	ENSG00000011021.21	No	3.023273
CTRL002	ENSG00000011028.13	No	94.255553
CTRL004	ENSG00000011028.13	No	43.777541
CTRL013	ENSG00000011028.13	No	28.274817
HGPS167	ENSG00000011028.13	No	44.769056
HGPS169	ENSG00000011028.13	No	28.681683
HGPS188	ENSG00000011028.13	No	40.68217
CTRL002	ENSG00000011052.21	No	3.20154
CTRL004	ENSG00000011052.21	No	3.99493
CTRL013	ENSG00000011052.21	No	2.56457
HGPS167	ENSG00000011052.21	No	3.10571
HGPS169	ENSG00000011052.21	No	2.16399
HGPS188	ENSG00000011052.21	No	2.81066
CTRL002	ENSG00000011083.8	No	0
CTRL004	ENSG00000011083.8	No	0.00557574
CTRL013	ENSG00000011083.8	No	0
HGPS167	ENSG00000011083.8	No	0
HGPS169	ENSG00000011083.8	No	0
HGPS188	ENSG00000011083.8	No	0
CTRL002	ENSG00000011105.12	No	12.1943949
CTRL004	ENSG00000011105.12	No	5.12673072
CTRL013	ENSG00000011105.12	No	0.9505410204793
HGPS167	ENSG00000011105.12	No	3.54859526
HGPS169	ENSG00000011105.12	No	2.0789015
HGPS188	ENSG00000011105.12	No	10.3427852
CTRL002	ENSG00000011114.14	No	8.950393
CTRL004	ENSG00000011114.14	No	2.7730403
CTRL013	ENSG00000011114.14	No	4.02419
HGPS167	ENSG00000011114.14	No	3.3804988
HGPS169	ENSG00000011114.14	No	3.7406014
HGPS188	ENSG00000011114.14	No	5.82209186
CTRL002	ENSG00000011132.11	No	4.311723
CTRL004	ENSG00000011132.11	No	2.0575989
CTRL013	ENSG00000011132.11	No	1.730876
HGPS167	ENSG00000011132.11	No	1.2139089
HGPS169	ENSG00000011132.11	No	1.5362212
HGPS188	ENSG00000011132.11	No	2.5446468
CTRL002	ENSG00000011143.16	No	4.89788
CTRL004	ENSG00000011143.16	No	2.6798914
CTRL013	ENSG00000011143.16	No	1.2806642548
HGPS167	ENSG00000011143.16	No	2.1564244
HGPS169	ENSG00000011143.16	No	1.2220712
HGPS188	ENSG00000011143.16	No	3.69360297
CTRL002	ENSG00000011198.7	No	15.48336
CTRL004	ENSG00000011198.7	No	8.289534
CTRL013	ENSG00000011198.7	No	5.650739
HGPS167	ENSG00000011198.7	No	5.5685005
HGPS169	ENSG00000011198.7	No	5.55714
HGPS188	ENSG00000011198.7	No	7.1570616
CTRL002	ENSG00000011243.17	No	14.5884
CTRL004	ENSG00000011243.17	No	5.6949284
CTRL013	ENSG00000011243.17	No	4.8413731
HGPS167	ENSG00000011243.17	No	4.9950138
HGPS169	ENSG00000011243.17	No	5.9078972
HGPS188	ENSG00000011243.17	No	6.642602
CTRL002	ENSG00000011258.15	No	7.726235
CTRL004	ENSG00000011258.15	No	1.4108325
CTRL013	ENSG00000011258.15	No	1.519064
HGPS167	ENSG00000011258.15	No	1.2204889
HGPS169	ENSG00000011258.15	No	1.6332944
HGPS188	ENSG00000011258.15	No	4.297691
CTRL002	ENSG00000011260.13	No	10.434779
CTRL004	ENSG00000011260.13	No	7.7235726
CTRL013	ENSG00000011260.13	No	6.529346
HGPS167	ENSG00000011260.13	No	5.4296922
HGPS169	ENSG00000011260.13	No	4.996541
HGPS188	ENSG00000011260.13	No	11.526843
CTRL002	ENSG00000011275.18	No	15.197633
CTRL004	ENSG00000011275.18	No	4.8901014
CTRL013	ENSG00000011275.18	No	5.448773
HGPS167	ENSG00000011275.18	No	4.5652025
HGPS169	ENSG00000011275.18	No	5.8909998
HGPS188	ENSG00000011275.18	No	10.03553
CTRL002	ENSG00000011295.15	No	11.297779
CTRL004	ENSG00000011295.15	No	5.1942739
CTRL013	ENSG00000011295.15	No	4.334172
HGPS167	ENSG00000011295.15	No	4.1126659
HGPS169	ENSG00000011295.15	No	3.072233
HGPS188	ENSG00000011295.15	No	6.69606
CTRL002	ENSG00000011304.19	No	28.9058800007365
CTRL004	ENSG00000011304.19	No	19.2596865
CTRL013	ENSG00000011304.19	No	14.14741
HGPS167	ENSG00000011304.19	No	13.7913376
HGPS169	ENSG00000011304.19	No	8.0392161
HGPS188	ENSG00000011304.19	No	18.80522
CTRL002	ENSG00000011332.19	No	0.6577714
CTRL004	ENSG00000011332.19	No	0.433684100291281
CTRL013	ENSG00000011332.19	No	0.0860133
HGPS167	ENSG00000011332.19	No	0.3395493488
HGPS169	ENSG00000011332.19	No	0.2348295
HGPS188	ENSG00000011332.19	No	0.7022958
CTRL002	ENSG00000011347.9	No	0.72858216
CTRL004	ENSG00000011347.9	No	0.307341254
CTRL013	ENSG00000011347.9	No	0.1964438
HGPS167	ENSG00000011347.9	No	0.0969067
HGPS169	ENSG00000011347.9	No	0.1612012
HGPS188	ENSG00000011347.9	No	0.18590822
CTRL002	ENSG00000011376.9	No	5.038823
CTRL004	ENSG00000011376.9	No	2.7229575
CTRL013	ENSG00000011376.9	No	1.781306
HGPS167	ENSG00000011376.9	No	1.5087712
HGPS169	ENSG00000011376.9	No	2.0906063985
HGPS188	ENSG00000011376.9	No	2.854979
CTRL002	ENSG00000011405.13	No	21.719733
CTRL004	ENSG00000011405.13	No	11.0643953
CTRL013	ENSG00000011405.13	No	6.359736
HGPS167	ENSG00000011405.13	No	5.6827464
HGPS169	ENSG00000011405.13	No	5.7620768
HGPS188	ENSG00000011405.13	No	14.0680755
CTRL002	ENSG00000011422.11	No	12.535312
CTRL004	ENSG00000011422.11	No	12.2319576
CTRL013	ENSG00000011422.11	No	11.219998
HGPS167	ENSG00000011422.11	No	8.9729894
HGPS169	ENSG00000011422.11	No	6.200119
HGPS188	ENSG00000011422.11	No	14.9345294077319
CTRL002	ENSG00000011426.10	No	10.563109
CTRL004	ENSG00000011426.10	No	19.7261233
CTRL013	ENSG00000011426.10	No	7.19463
HGPS167	ENSG00000011426.10	No	10.3187701
HGPS169	ENSG00000011426.10	No	1.793582
HGPS188	ENSG00000011426.10	No	9.82877
CTRL002	ENSG00000011451.17	No	4.9594826
CTRL004	ENSG00000011451.17	No	2.3406613
CTRL013	ENSG00000011451.17	No	1.731794
HGPS167	ENSG00000011451.17	No	2.17576100003702
HGPS169	ENSG00000011451.17	No	1.87842800295484
HGPS188	ENSG00000011451.17	No	3.3124865184
CTRL002	ENSG00000011454.16	No	25.691538
CTRL004	ENSG00000011454.16	No	12.6407121
CTRL013	ENSG00000011454.16	No	11.717671
HGPS167	ENSG00000011454.16	No	15.2480594
HGPS169	ENSG00000011454.16	No	25.5083892
HGPS188	ENSG00000011454.16	No	13.770739
CTRL002	ENSG00000011465.16	No	1001.180756
CTRL004	ENSG00000011465.16	No	409.3890619
CTRL013	ENSG00000011465.16	No	435.784682
HGPS167	ENSG00000011465.16	No	899.5617004
HGPS169	ENSG00000011465.16	No	688.801276
HGPS188	ENSG00000011465.16	No	993.346661
CTRL002	ENSG00000011478.11	No	2.283029
CTRL004	ENSG00000011478.11	No	1.6615431
CTRL013	ENSG00000011478.11	No	1.04255
HGPS167	ENSG00000011478.11	No	1.259842
HGPS169	ENSG00000011478.11	No	0.768437
HGPS188	ENSG00000011478.11	No	1.039662
CTRL002	ENSG00000011485.14	No	11.8341417
CTRL004	ENSG00000011485.14	No	7.68214631
CTRL013	ENSG00000011485.14	No	7.9877706
HGPS167	ENSG00000011485.14	No	7.35306537
HGPS169	ENSG00000011485.14	No	6.3793238
HGPS188	ENSG00000011485.14	No	10.3206878
CTRL002	ENSG00000011523.13	No	6.677864
CTRL004	ENSG00000011523.13	No	1.6116963
CTRL013	ENSG00000011523.13	No	1.5128359
HGPS167	ENSG00000011523.13	No	1.558012
HGPS169	ENSG00000011523.13	No	1.778684
HGPS188	ENSG00000011523.13	No	4.395918
CTRL002	ENSG00000011566.14	No	28.664781
CTRL004	ENSG00000011566.14	No	13.1014605
CTRL013	ENSG00000011566.14	No	7.667482
HGPS167	ENSG00000011566.14	No	11.81134
HGPS169	ENSG00000011566.14	No	10.273923
HGPS188	ENSG00000011566.14	No	13.763391
CTRL002	ENSG00000011590.13	No	1.446932
CTRL004	ENSG00000011590.13	No	0.1998604
CTRL013	ENSG00000011590.13	No	0.36449589
HGPS167	ENSG00000011590.13	No	0.2047114
HGPS169	ENSG00000011590.13	No	0.26251400284238
HGPS188	ENSG00000011590.13	No	0.45416777
CTRL002	ENSG00000011600.11	No	0.23077
CTRL004	ENSG00000011600.11	No	0
CTRL013	ENSG00000011600.11	No	0
HGPS167	ENSG00000011600.11	No	0
HGPS169	ENSG00000011600.11	No	0
HGPS188	ENSG00000011600.11	No	0.0965126
CTRL002	ENSG00000011638.10	No	14.110824
CTRL004	ENSG00000011638.10	No	6.814948
CTRL013	ENSG00000011638.10	No	5.844648214614
HGPS167	ENSG00000011638.10	No	5.048991
HGPS169	ENSG00000011638.10	No	9.3085261
HGPS188	ENSG00000011638.10	No	7.196041
CTRL002	ENSG00000012048.20	No	3.1268356
CTRL004	ENSG00000012048.20	No	2.1136688
CTRL013	ENSG00000012048.20	No	1.6457833094161
HGPS167	ENSG00000012048.20	No	1.3318796
HGPS169	ENSG00000012048.20	No	1.1589271
HGPS188	ENSG00000012048.20	No	3.058791866086
CTRL002	ENSG00000012061.15	No	21.7808652327
CTRL004	ENSG00000012061.15	No	19.2706197
CTRL013	ENSG00000012061.15	No	24.307168
HGPS167	ENSG00000012061.15	No	16.5807678
HGPS169	ENSG00000012061.15	No	14.6759767
HGPS188	ENSG00000012061.15	No	17.886734
CTRL002	ENSG00000012124.16	No	0.2998053
CTRL004	ENSG00000012124.16	No	0.056879
CTRL013	ENSG00000012124.16	No	0.016125300195616
HGPS167	ENSG00000012124.16	No	0.0842198
HGPS169	ENSG00000012124.16	No	0.0423633
HGPS188	ENSG00000012124.16	No	0.3257914
CTRL002	ENSG00000012171.19	No	20.4247132
CTRL004	ENSG00000012171.19	No	11.4256735
CTRL013	ENSG00000012171.19	No	0.970748700580428
HGPS167	ENSG00000012171.19	No	5.4248737
HGPS169	ENSG00000012171.19	No	0.8010867
HGPS188	ENSG00000012171.19	No	4.4784527
CTRL002	ENSG00000012223.12	No	0
CTRL004	ENSG00000012223.12	No	0
CTRL013	ENSG00000012223.12	No	0
HGPS167	ENSG00000012223.12	No	0.02901084
HGPS169	ENSG00000012223.12	No	0
HGPS188	ENSG00000012223.12	No	0
CTRL002	ENSG00000012232.8	No	10.014197
CTRL004	ENSG00000012232.8	No	4.2111369
CTRL013	ENSG00000012232.8	No	2.7431645
HGPS167	ENSG00000012232.8	No	3.5568803
HGPS169	ENSG00000012232.8	No	2.6833297
HGPS188	ENSG00000012232.8	No	11.535389
CTRL002	ENSG00000012504.13	No	0
CTRL004	ENSG00000012504.13	No	0
CTRL013	ENSG00000012504.13	No	0
HGPS167	ENSG00000012504.13	No	0
HGPS169	ENSG00000012504.13	No	0
HGPS188	ENSG00000012504.13	No	0
CTRL002	ENSG00000012660.13	No	47.248337
CTRL004	ENSG00000012660.13	No	29.685737
CTRL013	ENSG00000012660.13	No	20.541241
HGPS167	ENSG00000012660.13	No	14.2950173
HGPS169	ENSG00000012660.13	No	14.651924
HGPS188	ENSG00000012660.13	No	41.117302
CTRL002	ENSG00000012779.10	No	0
CTRL004	ENSG00000012779.10	No	0.07230828
CTRL013	ENSG00000012779.10	No	0.0179592
HGPS167	ENSG00000012779.10	No	0.09325966
HGPS169	ENSG00000012779.10	No	0.0147035
HGPS188	ENSG00000012779.10	No	0.0775581
CTRL002	ENSG00000012822.15	No	36.808216
CTRL004	ENSG00000012822.15	No	19.8147516
CTRL013	ENSG00000012822.15	No	18.2814332
HGPS167	ENSG00000012822.15	No	17.6527789
HGPS169	ENSG00000012822.15	No	18.607835130858
HGPS188	ENSG00000012822.15	No	17.9645394
CTRL002	ENSG00000012963.14	No	6.17686
CTRL004	ENSG00000012963.14	No	4.254334
CTRL013	ENSG00000012963.14	No	1.34141
HGPS167	ENSG00000012963.14	No	3.448721
HGPS169	ENSG00000012963.14	No	2.698619
HGPS188	ENSG00000012963.14	No	5.637657
CTRL002	ENSG00000012983.11	No	29.77532
CTRL004	ENSG00000012983.11	No	14.8086215
CTRL013	ENSG00000012983.11	No	15.905251
HGPS167	ENSG00000012983.11	No	17.565693
HGPS169	ENSG00000012983.11	No	21.468585
HGPS188	ENSG00000012983.11	No	27.60927
CTRL002	ENSG00000013016.15	No	16.7448
CTRL004	ENSG00000013016.15	No	8.71343
CTRL013	ENSG00000013016.15	No	1.18456
HGPS167	ENSG00000013016.15	No	1.99873
HGPS169	ENSG00000013016.15	No	1.26335
HGPS188	ENSG00000013016.15	No	34.8552
CTRL002	ENSG00000013275.7	No	17.27287
CTRL004	ENSG00000013275.7	No	14.012053
CTRL013	ENSG00000013275.7	No	10.339919
HGPS167	ENSG00000013275.7	No	9.5669367
HGPS169	ENSG00000013275.7	No	10.760044
HGPS188	ENSG00000013275.7	No	11.311234
CTRL002	ENSG00000013288.8	No	8.067056
CTRL004	ENSG00000013288.8	No	4.296898
CTRL013	ENSG00000013288.8	No	3.927265
HGPS167	ENSG00000013288.8	No	5.5901228
HGPS169	ENSG00000013288.8	No	5.421831
HGPS188	ENSG00000013288.8	No	7.691665
CTRL002	ENSG00000013293.5	No	3.34389
CTRL004	ENSG00000013293.5	No	1.62491
CTRL013	ENSG00000013293.5	No	0.485887
HGPS167	ENSG00000013293.5	No	0.801607
HGPS169	ENSG00000013293.5	No	0.546604
HGPS188	ENSG00000013293.5	No	0.466401
CTRL002	ENSG00000013297.10	No	53.568585
CTRL004	ENSG00000013297.10	No	92.9331716
CTRL013	ENSG00000013297.10	No	100.95481
HGPS167	ENSG00000013297.10	No	53.2789434
HGPS169	ENSG00000013297.10	No	55.336851
HGPS188	ENSG00000013297.10	No	77.45252
CTRL002	ENSG00000013306.15	No	13.4695064
CTRL004	ENSG00000013306.15	No	10.3980172027039
CTRL013	ENSG00000013306.15	No	8.9328312
HGPS167	ENSG00000013306.15	No	7.7618149
HGPS169	ENSG00000013306.15	No	7.2275363
HGPS188	ENSG00000013306.15	No	9.3810295
CTRL002	ENSG00000013364.18	No	54.866371
CTRL004	ENSG00000013364.18	No	36.6647765
CTRL013	ENSG00000013364.18	No	36.083641
HGPS167	ENSG00000013364.18	No	26.2248987
HGPS169	ENSG00000013364.18	No	24.132188
HGPS188	ENSG00000013364.18	No	30.072574
CTRL002	ENSG00000013374.15	No	27.128849
CTRL004	ENSG00000013374.15	No	13.5212118
CTRL013	ENSG00000013374.15	No	11.264773
HGPS167	ENSG00000013374.15	No	11.7954378
HGPS169	ENSG00000013374.15	No	10.92436
HGPS188	ENSG00000013374.15	No	15.112603
CTRL002	ENSG00000013375.15	No	55.749728
CTRL004	ENSG00000013375.15	No	37.74601
CTRL013	ENSG00000013375.15	No	27.865608
HGPS167	ENSG00000013375.15	No	31.072362
HGPS169	ENSG00000013375.15	No	25.329215387
HGPS188	ENSG00000013375.15	No	41.450591
CTRL002	ENSG00000013392.7	No	2.46002
CTRL004	ENSG00000013392.7	No	1.09645
CTRL013	ENSG00000013392.7	No	0.83676
HGPS167	ENSG00000013392.7	No	1.13197
HGPS169	ENSG00000013392.7	No	0.966808
HGPS188	ENSG00000013392.7	No	1.52131
CTRL002	ENSG00000013441.15	No	42.813592
CTRL004	ENSG00000013441.15	No	15.4464947
CTRL013	ENSG00000013441.15	No	12.356268
HGPS167	ENSG00000013441.15	No	17.8260598
HGPS169	ENSG00000013441.15	No	20.189011
HGPS188	ENSG00000013441.15	No	28.746505
CTRL002	ENSG00000013503.9	No	4.205735
CTRL004	ENSG00000013503.9	No	1.4408667
CTRL013	ENSG00000013503.9	No	2.220077
HGPS167	ENSG00000013503.9	No	1.0629777
HGPS169	ENSG00000013503.9	No	1.559251
HGPS188	ENSG00000013503.9	No	2.743377
CTRL002	ENSG00000013523.9	No	3.077265
CTRL004	ENSG00000013523.9	No	1.2591282
CTRL013	ENSG00000013523.9	No	0.7845916
HGPS167	ENSG00000013523.9	No	1.2140247
HGPS169	ENSG00000013523.9	No	1.102513
HGPS188	ENSG00000013523.9	No	2.434212
CTRL002	ENSG00000013561.17	No	17.8143500483295
CTRL004	ENSG00000013561.17	No	15.340467
CTRL013	ENSG00000013561.17	No	13.977681
HGPS167	ENSG00000013561.17	No	13.7973591
HGPS169	ENSG00000013561.17	No	15.323636
HGPS188	ENSG00000013561.17	No	20.241246835083
CTRL002	ENSG00000013573.16	No	3.8601152
CTRL004	ENSG00000013573.16	No	3.4498351
CTRL013	ENSG00000013573.16	No	1.3341565
HGPS167	ENSG00000013573.16	No	2.07741906
HGPS169	ENSG00000013573.16	No	3.1375246
HGPS188	ENSG00000013573.16	No	3.7663627
CTRL002	ENSG00000013583.8	No	11.003356
CTRL004	ENSG00000013583.8	No	2.8870656
CTRL013	ENSG00000013583.8	No	4.862212
HGPS167	ENSG00000013583.8	No	2.0746763
HGPS169	ENSG00000013583.8	No	3.9315527
HGPS188	ENSG00000013583.8	No	9.128075
CTRL002	ENSG00000013588.7	No	7.848904
CTRL004	ENSG00000013588.7	No	16.210547
CTRL013	ENSG00000013588.7	No	0.190673
HGPS167	ENSG00000013588.7	No	5.425373
HGPS169	ENSG00000013588.7	No	1.722263
HGPS188	ENSG00000013588.7	No	5.796348
CTRL002	ENSG00000013725.14	No	1.123939
CTRL004	ENSG00000013725.14	No	0.5244367
CTRL013	ENSG00000013725.14	No	0.1889627
HGPS167	ENSG00000013725.14	No	0.5405972
HGPS169	ENSG00000013725.14	No	0.366154
HGPS188	ENSG00000013725.14	No	0.4143378
CTRL002	ENSG00000013810.18	No	2.6603835
CTRL004	ENSG00000013810.18	No	3.6187003
CTRL013	ENSG00000013810.18	No	1.8445549
HGPS167	ENSG00000013810.18	No	2.403612
HGPS169	ENSG00000013810.18	No	0.6381094
HGPS188	ENSG00000013810.18	No	2.932565
CTRL002	ENSG00000014123.9	No	13.409537
CTRL004	ENSG00000014123.9	No	6.354054
CTRL013	ENSG00000014123.9	Yes	6.106191
HGPS167	ENSG00000014123.9	No	5.420174
HGPS169	ENSG00000014123.9	No	6.952103
HGPS188	ENSG00000014123.9	No	10.520139
CTRL002	ENSG00000014138.8	No	3.103859
CTRL004	ENSG00000014138.8	No	3.0904531
CTRL013	ENSG00000014138.8	No	1.01321929
HGPS167	ENSG00000014138.8	No	2.493218
HGPS169	ENSG00000014138.8	No	1.1431879
HGPS188	ENSG00000014138.8	No	3.5990808
CTRL002	ENSG00000014164.6	Yes	2.472157
CTRL004	ENSG00000014164.6	Yes	0.8770751
CTRL013	ENSG00000014164.6	No	0.493585
HGPS167	ENSG00000014164.6	No	0.676021
HGPS169	ENSG00000014164.6	No	0.499825
HGPS188	ENSG00000014164.6	No	0.8664048
CTRL002	ENSG00000014216.15	No	26.4133013
CTRL004	ENSG00000014216.15	No	20.0493711
CTRL013	ENSG00000014216.15	No	9.372826145205
HGPS167	ENSG00000014216.15	No	11.4254267
HGPS169	ENSG00000014216.15	No	9.875618
HGPS188	ENSG00000014216.15	No	15.510062
CTRL002	ENSG00000014257.15	No	0.839601
CTRL004	ENSG00000014257.15	No	0.343258
CTRL013	ENSG00000014257.15	No	0
HGPS167	ENSG00000014257.15	No	0.0259058
HGPS169	ENSG00000014257.15	No	0.0366341
HGPS188	ENSG00000014257.15	No	0.0627858
CTRL002	ENSG00000014641.17	No	64.4986551
CTRL004	ENSG00000014641.17	No	37.448497
CTRL013	ENSG00000014641.17	No	43.1200151681
HGPS167	ENSG00000014641.17	No	23.3888572
HGPS169	ENSG00000014641.17	No	28.021809
HGPS188	ENSG00000014641.17	No	42.4044953
CTRL002	ENSG00000014824.13	No	29.43201
CTRL004	ENSG00000014824.13	No	15.19895
CTRL013	ENSG00000014824.13	No	13.11222
HGPS167	ENSG00000014824.13	No	12.37144
HGPS169	ENSG00000014824.13	No	13.308833
HGPS188	ENSG00000014824.13	No	21.911088
CTRL002	ENSG00000014914.20	No	5.334191
CTRL004	ENSG00000014914.20	No	2.4113169
CTRL013	ENSG00000014914.20	No	1.6800663
HGPS167	ENSG00000014914.20	No	2.1524341
HGPS169	ENSG00000014914.20	No	1.7592376
HGPS188	ENSG00000014914.20	No	2.524697
CTRL002	ENSG00000014919.12	No	14.69787
CTRL004	ENSG00000014919.12	No	5.929347
CTRL013	ENSG00000014919.12	No	5.169394
HGPS167	ENSG00000014919.12	No	4.291102
HGPS169	ENSG00000014919.12	No	4.898178
HGPS188	ENSG00000014919.12	No	7.02021
CTRL002	ENSG00000015133.18	No	0
CTRL004	ENSG00000015133.18	No	0.034549
CTRL013	ENSG00000015133.18	No	0.0830864
HGPS167	ENSG00000015133.18	No	0
HGPS169	ENSG00000015133.18	No	0.0572261
HGPS188	ENSG00000015133.18	No	0.1066519
CTRL002	ENSG00000015153.14	No	13.876833
CTRL004	ENSG00000015153.14	No	5.32194465
CTRL013	ENSG00000015153.14	No	6.3987644
HGPS167	ENSG00000015153.14	No	3.7694603
HGPS169	ENSG00000015153.14	No	4.3368373
HGPS188	ENSG00000015153.14	No	7.335046
CTRL002	ENSG00000015171.19	No	29.418246
CTRL004	ENSG00000015171.19	No	13.0130713
CTRL013	ENSG00000015171.19	No	13.13854079
HGPS167	ENSG00000015171.19	No	12.2480674
HGPS169	ENSG00000015171.19	No	13.4301825
HGPS188	ENSG00000015171.19	No	20.921688
CTRL002	ENSG00000015413.9	No	0
CTRL004	ENSG00000015413.9	No	0.008633950182844
CTRL013	ENSG00000015413.9	No	0
HGPS167	ENSG00000015413.9	No	0.003634891223
HGPS169	ENSG00000015413.9	No	0
HGPS188	ENSG00000015413.9	No	0
CTRL002	ENSG00000015475.18	No	7.0052562
CTRL004	ENSG00000015475.18	No	6.870067364952
CTRL013	ENSG00000015475.18	No	2.489082
HGPS167	ENSG00000015475.18	No	4.002191
HGPS169	ENSG00000015475.18	No	2.1481461
HGPS188	ENSG00000015475.18	No	4.367026374638
CTRL002	ENSG00000015479.18	No	107.411288
CTRL004	ENSG00000015479.18	No	66.4847692
CTRL013	ENSG00000015479.18	No	53.4039411
HGPS167	ENSG00000015479.18	No	49.9797502
HGPS169	ENSG00000015479.18	No	48.6826045
HGPS188	ENSG00000015479.18	No	82.257741
CTRL002	ENSG00000015520.14	No	0.0260005
CTRL004	ENSG00000015520.14	No	0
CTRL013	ENSG00000015520.14	No	0
HGPS167	ENSG00000015520.14	No	0.0013208
HGPS169	ENSG00000015520.14	No	0.00768532
HGPS188	ENSG00000015520.14	No	0.02405507
CTRL002	ENSG00000015532.9	No	4.970311
[truncated: 111,522 more rows]
